# Supplementary material for: Gene regulatory programs underlying diversification of facial ligaments and tendons in zebrafish
Source: Development. 2026 Feb 5;153(2):dev205045. doi: 10.1242/dev.205045 (PMC12912267; doi:10.1242/dev.205045)
Supplement: Table S1. Marker genes for connective tissue clusters [file develop-153-205045-TableS1.xlsx]

## Sheet: Combined Dataset
	p_val	avg_log2FC	pct.1	pct.2	p_val_adj	cluster	gene
LOC101883507	1.60991e-80	3.56528	0.521	0.331	5.95554e-76	0	LOC101883507
wu:fi09b08	7.69391e-67	1.55751	0.26	0.142	2.84621e-62	0	wu:fi09b08
LOC101884617	1.74816e-35	0.78443	0.165	0.089	6.46696e-31	0	LOC101884617
wipf2a	3.70212e-35	1.13231	0.043	0.131	1.36953e-30	0	wipf2a
scube3	2.74614e-33	0.43544	0.05	0.136	1.01588e-28	0	scube3
ust	1.69653e-28	0.802253	0.042	0.115	6.27597e-24	0	ust
mir199-3	1.64966e-27	0.810306	0.125	0.066	6.1026e-23	0	mir199-3
man2a2	3.94443e-27	0.563281	0.079	0.165	1.45916e-22	0	man2a2
bahcc1a	4.74369e-26	0.533063	0.096	0.185	1.75483e-21	0	bahcc1a
st7	6.05858e-26	0.127711	0.036	0.104	2.24125e-21	0	st7
BX901883.3	1.3437e-25	0.8486	0.149	0.087	4.97076e-21	0	BX901883.3
senp7b	4.91483e-25	0.860343	0.042	0.11	1.81814e-20	0	senp7b
tnfaip2a	6.7947e-24	3.6557	0.037	0.101	2.51356e-19	0	tnfaip2a
lcorl	5.77996e-22	0.287946	0.094	0.173	2.13818e-17	0	lcorl
XLOC-013646	1.39522e-21	3.27869	0.133	0.078	5.16135e-17	0	XLOC-013646
lims1	4.22148e-21	0.766386	0.11	0.191	1.56165e-16	0	lims1
CABZ01078600.1	1.63349e-20	0.778266	0.144	0.088	6.04278e-16	0	CABZ01078600.1
socs3a	3.64408e-18	3.16736	0.568	0.488	1.34806e-13	0	socs3a
si:ch211-214b16.4	2.61679e-11	0.317284	0.06	0.106	9.68029e-07	0	si:ch211-214b16.4
utp25	2.69269e-11	0.326611	0.067	0.114	9.96109e-07	0	utp25
ppp1r26	4.26133e-11	0.169066	0.058	0.101	1.57639e-06	0	ppp1r26
isy1	7.13835e-11	0.19953	0.067	0.113	2.64069e-06	0	isy1
zgc:161969	2.79512e-09	0.517983	0.068	0.111	0.0001034	0	zgc:161969
b3galnt2	1.98791e-06	0.128673	0.068	0.1	0.0735388	0	b3galnt2
XLOC-016198	2.33604e-05	0.184453	0.114	0.089	0.864171	0	XLOC-016198
si:dkey-188h10.3	0.00985496	1.50338	0.147	0.136	1	0	si:dkey-188h10.3
dop1a	5.04867e-05	0.129489	0.098	0.132	1	0	dop1a
ier5l	2.6769e-46	3.875	0.503	0.37	9.90265e-42	1	ier5l
tmem119b	1.52776e-42	0.317271	0.274	0.171	5.65163e-38	1	tmem119b
adamts1	3.92036e-28	4.29629	0.183	0.109	1.45026e-23	1	adamts1
lamb1a	1.86498e-25	6.16858	0.306	0.216	6.89912e-21	1	lamb1a
slit3	5.91697e-19	1.50212	0.351	0.273	2.18886e-14	1	slit3
pkd2	1.1413e-18	0.577596	0.22	0.156	4.22202e-14	1	pkd2
pdgfrb	8.21039e-17	8.12506	0.303	0.231	3.03727e-12	1	pdgfrb
fzd4	6.43273e-16	0.223392	0.137	0.088	2.37966e-11	1	fzd4
hsp70.3	1.10659e-15	45.217	0.842	0.782	4.09361e-11	1	hsp70.3
rgl1	2.18602e-14	0.994564	0.224	0.168	8.08674e-10	1	rgl1
fhod3b	3.58138e-14	2.41751	0.188	0.135	1.32486e-09	1	fhod3b
BX322530.1	4.6794e-13	3.30515	0.399	0.334	1.73105e-08	1	BX322530.1
ptprda	3.00718e-12	6.97875	0.313	0.249	1.11244e-07	1	ptprda
mt-nd6	4.89701e-12	14.3335	0.21	0.271	1.81155e-07	1	mt-nd6
sat1b	9.45045e-12	1.52548	0.267	0.212	3.49601e-07	1	sat1b
CR356233.1	9.63158e-11	0.154846	0.17	0.128	3.56301e-06	1	CR356233.1
fermt2	1.08161e-10	0.372745	0.309	0.251	4.00122e-06	1	fermt2
CU638870.1	1.19593e-10	0.71494	0.171	0.13	4.42411e-06	1	CU638870.1
dock9b	1.31093e-10	1.37963	0.167	0.123	4.84953e-06	1	dock9b
BX908797.1	1.79898e-10	1.23166	0.111	0.075	6.65498e-06	1	BX908797.1
dact3a	3.479e-10	0.167958	0.129	0.09	1.28699e-05	1	dact3a
rargb	5.43781e-10	0.120232	0.185	0.142	2.01161e-05	1	rargb
st3gal8	1.16141e-09	0.204456	0.167	0.126	4.29639e-05	1	st3gal8
cdc42ep4b	3.06941e-09	1.16653	0.203	0.161	0.000113547	1	cdc42ep4b
hsp70.2	3.25589e-09	60.6347	0.648	0.584	0.000120445	1	hsp70.2
adamts5	9.25431e-09	8.34882	0.154	0.118	0.000342345	1	adamts5
setbp1	1.22665e-08	1.7186	0.283	0.236	0.000453774	1	setbp1
ntmt1	1.98003e-08	0.301614	0.116	0.083	0.000732473	1	ntmt1
pkd1a	2.12148e-08	0.195064	0.166	0.128	0.000784799	1	pkd1a
gdf5	3.92509e-08	9.52523	0.102	0.072	0.00145201	1	gdf5
rpe65b	5.11112e-08	0.515018	0.152	0.117	0.00189076	1	rpe65b
twist2	9.01488e-08	10.3537	0.211	0.172	0.00333487	1	twist2
mecom	1.04546e-07	0.420603	0.111	0.081	0.00386746	1	mecom
twist1b	1.04927e-07	3.76429	0.159	0.126	0.00388156	1	twist1b
inka1b	1.81629e-07	0.12932	0.153	0.12	0.00671899	1	inka1b
lifra	2.88168e-07	0.469532	0.133	0.101	0.0106602	1	lifra
GK3P	3.1009e-07	0.508585	0.069	0.101	0.0114712	1	GK3P
etv6	3.66069e-07	0.167054	0.102	0.074	0.013542	1	etv6
sema3e	1.27327e-06	5.6222	0.166	0.133	0.0471019	1	sema3e
FP074902.2	1.46193e-06	0.550936	0.228	0.193	0.0540811	1	FP074902.2
sobpb	3.07944e-06	0.470531	0.105	0.08	0.113918	1	sobpb
CABZ01061591.1	3.51123e-06	0.421795	0.158	0.129	0.129891	1	CABZ01061591.1
rin3	3.61022e-06	0.154951	0.13	0.102	0.133553	1	rin3
BX936308.1	4.65782e-06	4.03439	0.284	0.248	0.172307	1	BX936308.1
chst14	4.72506e-06	0.303585	0.125	0.097	0.174794	1	chst14
BX957346.1	1.14143e-05	0.971114	0.137	0.11	0.422251	1	BX957346.1
cd248a	2.46038e-05	0.193553	0.138	0.111	0.910168	1	cd248a
CR391940.1	2.65827e-05	0.250302	0.104	0.08	0.983374	1	CR391940.1
dvl2	2.68836e-05	0.162999	0.167	0.139	0.994506	1	dvl2
prrx1b	0.00339854	5.8661	0.188	0.167	1	1	prrx1b
si:dkey-11f4.14	0.00956108	4.61445	0.114	0.097	1	1	si:dkey-11f4.14
actn1	0.00320472	1.70188	0.169	0.148	1	1	actn1
rspo3	0.000395362	1.2544	0.101	0.082	1	1	rspo3
znf280d	0.000319286	1.03132	0.083	0.106	1	1	znf280d
slc23a2	0.00011148	0.979834	0.097	0.123	1	1	slc23a2
ror2	0.00477724	0.89593	0.13	0.113	1	1	ror2
wnt16	3.74474e-05	0.78456	0.132	0.108	1	1	wnt16
afap1l2	0.000303837	0.657689	0.133	0.111	1	1	afap1l2
fbxl7	2.87965e-05	0.584434	0.118	0.094	1	1	fbxl7
bahcc1a1	0.000222138	0.583104	0.15	0.179	1	1	bahcc1a
lmbrd1	0.000477389	0.554976	0.114	0.14	1	1	lmbrd1
prnprs3	0.00910486	0.540643	0.127	0.148	1	1	prnprs3
CR381544.1	0.000382352	0.469333	0.195	0.171	1	1	CR381544.1
si:rp71-36a1.2	3.19618e-05	0.419234	0.102	0.08	1	1	si:rp71-36a1.2
cyyr1	0.00103609	0.398828	0.124	0.105	1	1	cyyr1
si:ch211-212k18.9	0.00096719	0.327168	0.158	0.138	1	1	si:ch211-212k18.9
rtkn2b	4.05918e-05	0.324485	0.1	0.077	1	1	rtkn2b
snai2	0.00229578	0.322867	0.126	0.107	1	1	snai2
llgl1	3.36266e-05	0.320674	0.128	0.103	1	1	llgl1
si:ch211-285f17.1	0.00678081	0.314877	0.163	0.145	1	1	si:ch211-285f17.1
zgc:91944	0.00217433	0.30177	0.103	0.086	1	1	zgc:91944
pkp3b	5.42971e-05	0.298566	0.166	0.14	1	1	pkp3b
caap1	0.00076692	0.29721	0.079	0.1	1	1	caap1
si:ch211-51c14.1	0.000949219	0.202363	0.119	0.1	1	1	si:ch211-51c14.1
ndst2b	0.00312639	0.185089	0.117	0.098	1	1	ndst2b
amot	0.000485839	0.184761	0.124	0.103	1	1	amot
BX663516.2	9.28096e-05	0.181023	0.144	0.119	1	1	BX663516.2
lix1l	3.06794e-05	0.162304	0.156	0.129	1	1	lix1l
cyp2p7	0.00842268	0.14535	0.101	0.086	1	1	cyp2p7
si:dkeyp-113d7.1	0.00664246	0.141368	0.223	0.204	1	1	si:dkeyp-113d7.1
BX901883.31	0.000223592	0.139616	0.113	0.091	1	1	BX901883.3
si:ch211-193c2.2	0.00319755	0.13625	0.103	0.085	1	1	si:ch211-193c2.2
arhgef40	0.00286825	0.13423	0.138	0.121	1	1	arhgef40
si:ch211-212k18.8	8.03967e-05	0.120033	0.132	0.108	1	1	si:ch211-212k18.8
bmpr1ab	0.00805199	0.106621	0.165	0.147	1	1	bmpr1ab
ncor1	0.0041607	0.104796	0.227	0.253	1	1	ncor1
ms4a17a.7	3.63846e-187	2.58524	0.433	0.173	1.34598e-182	2	ms4a17a.7
tgfbr3	1.65642e-153	7.58199	0.567	0.287	6.12761e-149	2	tgfbr3
zgc:174904	6.18233e-126	2.51372	0.305	0.121	2.28703e-121	2	zgc:174904
itga8	2.70256e-112	6.27797	0.192	0.058	9.9976e-108	2	itga8
col4a2	1.30596e-93	3.75787	0.326	0.151	4.83114e-89	2	col4a2
dennd4a	6.44534e-89	2.3307	0.605	0.375	2.38433e-84	2	dennd4a
BX908797.11	4.55096e-88	0.103736	0.195	0.069	1.68354e-83	2	BX908797.1
tnfaip6	6.77357e-80	8.10365	0.258	0.115	2.50575e-75	2	tnfaip6
hpse2	5.5801e-76	3.64687	0.132	0.041	2.06425e-71	2	hpse2
slc51a	3.21274e-72	0.603723	0.137	0.045	1.18849e-67	2	slc51a
adamts15a	1.17863e-65	1.65431	0.178	0.072	4.36009e-61	2	adamts15a
adgrd1	4.01537e-60	0.806011	0.195	0.084	1.48541e-55	2	adgrd1
nfatc4	1.39411e-59	0.507962	0.157	0.06	5.15722e-55	2	nfatc4
myo1b	1.40359e-59	3.70898	0.379	0.22	5.19232e-55	2	myo1b
FQ378018.1	1.66992e-55	3.78835	0.151	0.06	6.17753e-51	2	FQ378018.1
fbln2	5.97043e-52	5.23636	0.294	0.162	2.20864e-47	2	fbln2
dock9b1	1.08701e-47	2.03244	0.232	0.119	4.02119e-43	2	dock9b
CR936540.1	9.19412e-47	0.140726	0.102	0.036	3.40118e-42	2	CR936540.1
mafk	2.4459e-46	0.982811	0.311	0.183	9.04811e-42	2	mafk
osr2	1.57905e-44	19.8949	0.108	0.041	5.84137e-40	2	osr2
si:dkey-40c11.2	3.28025e-44	0.884072	0.29	0.171	1.21346e-39	2	si:dkey-40c11.2
npr1a	8.88011e-44	1.67242	0.114	0.044	3.28502e-39	2	npr1a
disp1	1.51452e-43	0.90948	0.262	0.145	5.60266e-39	2	disp1
ror21	5.5253e-43	0.946574	0.209	0.108	2.04397e-38	2	ror2
flncb	3.13145e-42	4.49984	0.22	0.117	1.15842e-37	2	flncb
pear1	2.79978e-41	0.581187	0.256	0.145	1.03572e-36	2	pear1
hspa12b	4.28843e-41	1.69839	0.198	0.103	1.58642e-36	2	hspa12b
si:ch1073-268j14.1	5.75486e-41	1.20714	0.115	0.045	2.1289e-36	2	si:ch1073-268j14.1
tmtc2b	7.11221e-41	0.907064	0.128	0.053	2.63102e-36	2	tmtc2b
arhgap36	2.53337e-40	1.73183	0.18	0.089	9.3717e-36	2	arhgap36
si:ch211-212k18.81	9.16098e-40	0.932367	0.201	0.104	3.38892e-35	2	si:ch211-212k18.8
cd28l	4.13327e-39	0.335653	0.301	0.18	1.52902e-34	2	cd28l
dchs1a	3.32214e-38	1.83719	0.301	0.182	1.22896e-33	2	dchs1a
ccdc125	1.39532e-36	1.10375	0.133	0.061	5.1617e-32	2	ccdc125
tnfsf10	1.65302e-36	4.63374	0.139	0.064	6.11502e-32	2	tnfsf10
admb	2.29954e-36	5.03472	0.107	0.044	8.50669e-32	2	admb
ggt5a	1.3835e-35	1.62107	0.108	0.045	5.11797e-31	2	ggt5a
adamts9	4.66465e-35	1.11051	0.135	0.063	1.7256e-30	2	adamts9
CABZ01087415.1	1.27046e-34	1.64765	0.11	0.046	4.69979e-30	2	CABZ01087415.1
si:dkey-238i5.2	1.93437e-34	1.19532	0.122	0.055	7.1558e-30	2	si:dkey-238i5.2
ldb2a	2.15319e-34	0.158652	0.233	0.136	7.96531e-30	2	ldb2a
ankef1b	1.03194e-33	0.955108	0.127	0.057	3.81747e-29	2	ankef1b
bicc1a	4.73544e-32	1.90913	0.211	0.121	1.75178e-27	2	bicc1a
myo1ca	2.04491e-31	1.02334	0.176	0.095	7.56474e-27	2	myo1ca
hmcn1	1.66757e-30	0.57934	0.145	0.072	6.16884e-26	2	hmcn1
sema3d	5.84069e-30	3.06563	0.181	0.099	2.16065e-25	2	sema3d
mxra5a	7.13107e-30	0.887278	0.143	0.073	2.638e-25	2	mxra5a
BX663516.21	1.04382e-29	0.467252	0.202	0.116	3.86142e-25	2	BX663516.2
llgl11	2.9592e-29	0.908221	0.18	0.1	1.0947e-24	2	llgl1
sik2b	5.40108e-29	4.04778	0.429	0.305	1.99802e-24	2	sik2b
ccdc14	1.2619e-28	0.196254	0.106	0.047	4.66814e-24	2	ccdc14
mcc	1.87018e-28	0.697319	0.127	0.061	6.91835e-24	2	mcc
FO744854.1	2.15329e-28	4.95807	0.109	0.05	7.96567e-24	2	FO744854.1
fgf10a	3.48044e-28	0.865591	0.123	0.06	1.28752e-23	2	fgf10a
ddr2l	3.83718e-28	0.134188	0.157	0.081	1.41949e-23	2	ddr2l
hhip	1.11031e-27	13.3681	0.21	0.124	4.10737e-23	2	hhip
fbxl71	1.20094e-27	0.821626	0.166	0.091	4.44263e-23	2	fbxl7
si:ch211-212k18.91	1.5389e-27	0.353321	0.221	0.133	5.69285e-23	2	si:ch211-212k18.9
nradd	4.61588e-27	0.668829	0.126	0.062	1.70755e-22	2	nradd
acacb	5.69541e-27	0.383947	0.222	0.134	2.1069e-22	2	acacb
dpyda.1	8.15826e-27	1.10767	0.199	0.117	3.01798e-22	2	dpyda.1
plce1	3.82415e-26	1.31638	0.21	0.126	1.41467e-21	2	plce1
plekhg2	1.0317e-25	1.08648	0.173	0.099	3.81658e-21	2	plekhg2
klf12a	1.04901e-25	2.43911	0.209	0.126	3.88059e-21	2	klf12a
nhsa	2.14971e-25	0.195665	0.103	0.048	7.95241e-21	2	nhsa
angptl4	7.50183e-25	36.9579	0.707	0.558	2.77515e-20	2	angptl4
rxrga	3.95627e-24	0.409569	0.13	0.068	1.46354e-19	2	rxrga
slc12a7b	5.29923e-24	0.450117	0.194	0.115	1.96034e-19	2	slc12a7b
s1pr2	8.23324e-24	0.459567	0.225	0.142	3.04572e-19	2	s1pr2
ptger2a	7.33135e-22	0.9104	0.105	0.053	2.71209e-17	2	ptger2a
hiat1b	7.55063e-22	0.919307	0.24	0.158	2.7932e-17	2	hiat1b
tbx5a	7.6496e-22	2.72497	0.1	0.05	2.82982e-17	2	tbx5a
man1b1a	9.87713e-22	1.29182	0.109	0.056	3.65385e-17	2	man1b1a
gas2a	1.00115e-21	0.500394	0.111	0.057	3.70356e-17	2	gas2a
gng12a	1.02979e-21	0.348966	0.104	0.052	3.80949e-17	2	gng12a
zgc:154093	1.65415e-21	0.232507	0.111	0.057	6.1192e-17	2	zgc:154093
FP102052.2	1.86655e-21	3.13437	0.13	0.071	6.90494e-17	2	FP102052.2
pole	2.3021e-21	1.79403	0.115	0.059	8.51618e-17	2	pole
aass	6.28045e-21	0.923252	0.139	0.079	2.32333e-16	2	aass
lrrc17	9.43541e-21	1.02702	0.203	0.128	3.49044e-16	2	lrrc17
tmem100a	1.08238e-20	0.81396	0.122	0.066	4.00405e-16	2	tmem100a
bmpr1ba	1.23908e-20	1.02656	0.208	0.132	4.58374e-16	2	bmpr1ba
htra1a	1.89918e-20	1.94594	0.182	0.113	7.02565e-16	2	htra1a
znrf3	5.17713e-20	0.786642	0.222	0.146	1.91518e-15	2	znrf3
calhm2	1.02911e-19	0.484476	0.111	0.059	3.80698e-15	2	calhm2
zgc:194398	1.33536e-19	0.189567	0.188	0.119	4.93989e-15	2	zgc:194398
cdc42ep4b1	1.71136e-19	0.140246	0.238	0.159	6.33082e-15	2	cdc42ep4b
si:ch73-334d15.4	2.46567e-19	0.395542	0.115	0.063	9.12127e-15	2	si:ch73-334d15.4
zeb1b	2.60245e-19	0.660218	0.234	0.157	9.62725e-15	2	zeb1b
zgc:110626	2.94349e-19	0.523719	0.238	0.16	1.08888e-14	2	zgc:110626
CR391940.11	3.54792e-19	0.835377	0.137	0.078	1.31248e-14	2	CR391940.1
gstcd	7.52899e-19	0.641117	0.127	0.072	2.7852e-14	2	gstcd
agmo	8.77981e-19	0.436826	0.177	0.111	3.24792e-14	2	agmo
prtfdc1	9.64893e-19	0.926762	0.135	0.078	3.56943e-14	2	prtfdc1
shox	2.06493e-18	2.30518	0.102	0.054	7.63879e-14	2	shox
frs2b	4.90756e-18	0.327006	0.114	0.062	1.81545e-13	2	frs2b
si:dkey-240h12.4	8.35965e-18	0.993116	0.126	0.073	3.09248e-13	2	si:dkey-240h12.4
BX088686.1	1.19998e-17	0.558415	0.171	0.107	4.4391e-13	2	BX088686.1
emilin1b	1.24919e-17	0.145351	0.258	0.177	4.62113e-13	2	emilin1b
MDFIC	1.77096e-17	0.742179	0.231	0.158	6.55132e-13	2	MDFIC
pms1	3.23353e-17	0.517489	0.105	0.057	1.19618e-12	2	pms1
acot15	4.61391e-17	0.282175	0.101	0.054	1.70682e-12	2	acot15
ccdc85ca	5.37828e-17	0.640635	0.236	0.162	1.98959e-12	2	ccdc85ca
ece1	5.66608e-17	0.1652	0.145	0.088	2.09605e-12	2	ece1
cry5	5.81431e-17	0.225735	0.192	0.124	2.15089e-12	2	cry5
si:ch211-251g8.5	6.19993e-17	0.562049	0.112	0.063	2.29354e-12	2	si:ch211-251g8.5
zgc:162612	1.31507e-16	1.15223	0.112	0.063	4.86485e-12	2	zgc:162612
slc25a15b	7.48251e-16	0.361807	0.111	0.063	2.768e-11	2	slc25a15b
ntf3	9.8915e-16	0.756712	0.112	0.066	3.65916e-11	2	ntf3
cyp3c1	1.00381e-15	5.66302	0.327	0.242	3.71339e-11	2	cyp3c1
olfml2bb	1.07124e-15	3.12001	0.111	0.063	3.96283e-11	2	olfml2bb
pcsk5b	1.17345e-15	0.317605	0.196	0.13	4.34094e-11	2	pcsk5b
cald1a	1.44596e-15	15.3173	0.448	0.347	5.34905e-11	2	cald1a
cox18	1.75381e-15	0.340117	0.103	0.058	6.48788e-11	2	cox18
aasdhppt	2.35766e-15	0.516226	0.163	0.105	8.72168e-11	2	aasdhppt
cyp2p71	2.3657e-15	0.184597	0.137	0.084	8.75142e-11	2	cyp2p7
pter	4.89693e-15	0.391019	0.121	0.072	1.81152e-10	2	pter
zgc:110716	5.03773e-15	0.587799	0.128	0.077	1.86361e-10	2	zgc:110716
wwtr1	5.35921e-15	0.392371	0.235	0.163	1.98253e-10	2	wwtr1
BX957346.11	6.97652e-15	0.527347	0.166	0.109	2.58083e-10	2	BX957346.1
sh3bp5a	7.1064e-15	0.835914	0.208	0.142	2.62887e-10	2	sh3bp5a
rin31	8.39942e-15	0.297546	0.158	0.101	3.1072e-10	2	rin3
chd1l	8.47384e-15	0.305694	0.107	0.061	3.13473e-10	2	chd1l
sars2	1.74679e-14	0.305209	0.101	0.057	6.46189e-10	2	sars2
gli2b	2.27784e-14	0.527244	0.145	0.092	8.42642e-10	2	gli2b
eda	2.78212e-14	3.01869	0.114	0.069	1.02919e-09	2	eda
acss3	3.33455e-14	0.715647	0.124	0.076	1.23355e-09	2	acss3
tanc1a	3.57494e-14	1.71986	0.131	0.081	1.32248e-09	2	tanc1a
prmt3	3.60803e-14	0.558835	0.149	0.095	1.33472e-09	2	prmt3
hs6st1b	3.7768e-14	0.542317	0.201	0.139	1.39715e-09	2	hs6st1b
abi2a	4.94784e-14	0.49548	0.132	0.082	1.83035e-09	2	abi2a
pard6gb	8.02348e-14	0.16503	0.109	0.064	2.96813e-09	2	pard6gb
znf385d	1.19354e-13	0.980142	0.102	0.06	4.41527e-09	2	znf385d
msto1	1.20789e-13	0.367089	0.118	0.072	4.46835e-09	2	msto1
acsf2	1.54228e-13	0.472735	0.163	0.107	5.70537e-09	2	acsf2
amot1	1.74944e-13	0.242896	0.155	0.101	6.47169e-09	2	amot
slc25a42	1.76948e-13	0.12093	0.204	0.141	6.54584e-09	2	slc25a42
atf7a	1.7879e-13	0.494612	0.111	0.067	6.61397e-09	2	atf7a
nectin3b	2.01151e-13	0.238729	0.201	0.14	7.44117e-09	2	nectin3b
si:dkey-12j5.1	2.05898e-13	0.31714	0.19	0.131	7.61677e-09	2	si:dkey-12j5.1
map3k20	2.32526e-13	0.181385	0.153	0.099	8.60185e-09	2	map3k20
ddb2	3.01156e-13	0.198941	0.269	0.2	1.11407e-08	2	ddb2
zcchc4	3.25105e-13	0.506026	0.122	0.076	1.20266e-08	2	zcchc4
gli1	3.72703e-13	0.369873	0.129	0.082	1.37874e-08	2	gli1
chp2	4.131e-13	0.341014	0.148	0.097	1.52818e-08	2	chp2
ebf1a	4.85035e-13	0.153408	0.409	0.324	1.79429e-08	2	ebf1a
kctd3	5.56024e-13	0.428943	0.188	0.13	2.0569e-08	2	kctd3
lrch4	9.86561e-13	0.271338	0.181	0.124	3.64958e-08	2	lrch4
msgn1	1.02737e-12	0.14262	0.103	0.061	3.80054e-08	2	msgn1
si:rp71-36a1.21	1.09662e-12	0.394176	0.125	0.079	4.05671e-08	2	si:rp71-36a1.2
CU138547.1	1.32895e-12	1.25707	0.248	0.181	4.91619e-08	2	CU138547.1
ppp1r13l	1.44527e-12	0.702037	0.17	0.116	5.34648e-08	2	ppp1r13l
rassf8a	1.79334e-12	0.413349	0.131	0.084	6.63409e-08	2	rassf8a
lpar2a	2.17212e-12	0.697298	0.11	0.069	8.03531e-08	2	lpar2a
prickle1a	2.24354e-12	0.3579	0.124	0.079	8.29952e-08	2	prickle1a
cyp2ad6	2.78149e-12	0.243443	0.189	0.13	1.02896e-07	2	cyp2ad6
lix1l1	4.07713e-12	0.301484	0.185	0.128	1.50825e-07	2	lix1l
rasa1b	4.13561e-12	1.201	0.129	0.083	1.52989e-07	2	rasa1b
si:dkey-235d18.5	4.92278e-12	0.856252	0.123	0.078	1.82108e-07	2	si:dkey-235d18.5
nle1	5.39027e-12	0.132404	0.123	0.078	1.99402e-07	2	nle1
acsm3	6.18521e-12	0.498316	0.106	0.064	2.28809e-07	2	acsm3
mical3b	6.60186e-12	0.626829	0.111	0.068	2.44222e-07	2	mical3b
sgms1	7.82862e-12	0.249241	0.176	0.121	2.89604e-07	2	sgms1
smad6a	8.63277e-12	0.349323	0.117	0.075	3.19352e-07	2	smad6a
noc4l	1.091e-11	0.304625	0.121	0.077	4.03595e-07	2	noc4l
cyyr11	1.10633e-11	0.639312	0.152	0.103	4.09264e-07	2	cyyr1
arhgef1a	1.25408e-11	0.47779	0.137	0.09	4.63922e-07	2	arhgef1a
si:ch211-149b19.3	1.30077e-11	0.102193	0.126	0.081	4.81194e-07	2	si:ch211-149b19.3
kremen1	1.49149e-11	2.50908	0.226	0.163	5.51746e-07	2	kremen1
MYADM	1.53579e-11	0.432584	0.13	0.085	5.68133e-07	2	MYADM
atm	1.90352e-11	0.306395	0.144	0.096	7.04169e-07	2	atm
rif1	2.09519e-11	0.593919	0.177	0.125	7.75074e-07	2	rif1
nav1b	2.16398e-11	0.268539	0.147	0.098	8.00521e-07	2	nav1b
ctdsplb	2.42785e-11	0.337599	0.212	0.154	8.98135e-07	2	ctdsplb
ptpn3	2.65075e-11	0.534504	0.11	0.069	9.80594e-07	2	ptpn3
si:dkey-22n8.3	3.38087e-11	0.334889	0.118	0.076	1.25069e-06	2	si:dkey-22n8.3
cyp2ae1	3.41673e-11	0.96524	0.124	0.082	1.26395e-06	2	cyp2ae1
syne3	3.93454e-11	0.129766	0.17	0.119	1.4555e-06	2	syne3
cemip2	4.46405e-11	0.191182	0.135	0.089	1.65138e-06	2	cemip2
rtkn2b1	5.94457e-11	0.378142	0.118	0.076	2.19907e-06	2	rtkn2b
nufip1	6.08216e-11	0.508425	0.132	0.087	2.24997e-06	2	nufip1
bckdha	6.13704e-11	0.206898	0.145	0.099	2.27027e-06	2	bckdha
cratb	1.0278e-10	0.575851	0.115	0.075	3.80216e-06	2	cratb
epha2b	1.19816e-10	0.280566	0.149	0.101	4.43235e-06	2	epha2b
pogza	1.34323e-10	0.562259	0.105	0.067	4.96901e-06	2	pogza
rfx2	1.36832e-10	0.465149	0.141	0.096	5.06181e-06	2	rfx2
ppil4	1.4949e-10	0.529806	0.116	0.076	5.5301e-06	2	ppil4
si:ch211-285f17.11	1.6315e-10	0.238111	0.197	0.143	6.03539e-06	2	si:ch211-285f17.1
mthfd1b	1.68039e-10	0.454298	0.175	0.124	6.21628e-06	2	mthfd1b
utp251	1.94764e-10	0.685393	0.153	0.106	7.20491e-06	2	utp25
gstt1a	2.07055e-10	13.724	0.188	0.136	7.65959e-06	2	gstt1a
hccsa.1	2.46559e-10	0.204435	0.113	0.072	9.12097e-06	2	hccsa.1
bmpr1aa	2.9109e-10	0.112294	0.172	0.122	1.07683e-05	2	bmpr1aa
rptor	3.17879e-10	0.25354	0.142	0.097	1.17593e-05	2	rptor
dhx36	4.35423e-10	1.66636	0.216	0.16	1.61076e-05	2	dhx36
rpe	4.58195e-10	1.52178	0.156	0.109	1.695e-05	2	rpe
si:ch211-107n13.1	4.79603e-10	0.247841	0.113	0.075	1.77419e-05	2	si:ch211-107n13.1
grb2a	5.49354e-10	0.376765	0.127	0.085	2.03223e-05	2	grb2a
rac1b	7.41602e-10	0.390031	0.148	0.103	2.74341e-05	2	rac1b
efna5b	8.32551e-10	3.81299	0.167	0.119	3.07986e-05	2	efna5b
mecom1	1.07381e-09	0.419517	0.122	0.081	3.97234e-05	2	mecom
thada	1.11975e-09	0.422044	0.118	0.079	4.1423e-05	2	thada
dvl21	1.45208e-09	0.41269	0.19	0.138	5.37168e-05	2	dvl2
fbxo34	1.58627e-09	0.209351	0.13	0.088	5.8681e-05	2	fbxo34
inppl1b	1.59129e-09	0.387944	0.103	0.066	5.88666e-05	2	inppl1b
tmc6b	1.62671e-09	0.300783	0.147	0.103	6.0177e-05	2	tmc6b
kctd15a	1.73467e-09	0.168929	0.109	0.073	6.41707e-05	2	kctd15a
heatr5a	2.49326e-09	0.323883	0.118	0.079	9.22332e-05	2	heatr5a
stag1a	2.71954e-09	0.186046	0.166	0.12	0.000100604	2	stag1a
rpia	3.14529e-09	0.355481	0.185	0.135	0.000116354	2	rpia
etaa1	3.23195e-09	0.788351	0.11	0.073	0.00011956	2	etaa1
nphp3	3.53349e-09	0.166979	0.202	0.151	0.000130715	2	nphp3
zmynd19	3.85639e-09	0.18044	0.195	0.144	0.000142659	2	zmynd19
ppp2r3a	4.01376e-09	0.619601	0.138	0.096	0.000148481	2	ppp2r3a
CU468041.2	4.24659e-09	0.512649	0.11	0.072	0.000157094	2	CU468041.2
tead1a	4.42259e-09	0.121141	0.106	0.07	0.000163605	2	tead1a
chchd3b	6.21664e-09	0.700551	0.105	0.07	0.000229972	2	chchd3b
twsg1a	8.47441e-09	0.218043	0.188	0.141	0.000313494	2	twsg1a
pex5	9.62195e-09	0.330626	0.111	0.074	0.000355945	2	pex5
msx3	1.03903e-08	16.5019	0.126	0.088	0.00038437	2	msx3
fktn	1.0614e-08	0.178689	0.129	0.09	0.000392644	2	fktn
trit1	1.19168e-08	0.413725	0.155	0.111	0.000440839	2	trit1
si:rp71-36a1.3	1.42832e-08	0.105045	0.103	0.068	0.000528379	2	si:rp71-36a1.3
sardh	1.44182e-08	0.798729	0.11	0.075	0.000533372	2	sardh
si:ch73-308l14.2	1.44648e-08	0.947076	0.129	0.09	0.000535096	2	si:ch73-308l14.2
crls1	1.45016e-08	0.349892	0.114	0.078	0.000536458	2	crls1
bckdhb	1.53503e-08	0.308923	0.236	0.181	0.000567854	2	bckdhb
elp4	1.5359e-08	0.624533	0.122	0.084	0.000568175	2	elp4
mthfr	1.56793e-08	0.593652	0.169	0.124	0.000580025	2	mthfr
mcmbp	1.64221e-08	1.19561	0.142	0.101	0.000607502	2	mcmbp
ezh1	1.78801e-08	0.16725	0.149	0.108	0.000661437	2	ezh1
si:dkey-188h10.31	1.89071e-08	0.312309	0.18	0.134	0.00069943	2	si:dkey-188h10.3
psip1a	2.31529e-08	0.345948	0.103	0.068	0.000856495	2	psip1a
BX465227.1	2.73419e-08	0.225301	0.115	0.078	0.00101146	2	BX465227.1
lats2	3.00985e-08	0.269427	0.18	0.132	0.00111343	2	lats2
poglut1	3.27494e-08	0.479747	0.158	0.115	0.0012115	2	poglut1
pkdccb	3.40279e-08	0.443578	0.129	0.09	0.00125879	2	pkdccb
dhodh	3.88516e-08	0.16025	0.104	0.07	0.00143724	2	dhodh
si:ch211-237c6.4	3.88724e-08	0.420883	0.109	0.074	0.00143801	2	si:ch211-237c6.4
si:cabz01007802.1	4.12269e-08	0.411286	0.105	0.07	0.00152511	2	si:cabz01007802.1
ncam1a	4.27971e-08	16.5145	0.232	0.277	0.00158319	2	ncam1a
cry1ab	5.06004e-08	0.282817	0.132	0.094	0.00187186	2	cry1ab
ddx56	6.37523e-08	0.455367	0.129	0.092	0.00235839	2	ddx56
heatr1	6.7274e-08	0.67503	0.167	0.122	0.00248867	2	heatr1
cbfa2t2	6.76485e-08	0.394631	0.153	0.112	0.00250252	2	cbfa2t2
qdprb1	7.27514e-08	0.325161	0.118	0.083	0.00269129	2	qdprb1
ulk2	7.43924e-08	0.204658	0.252	0.2	0.002752	2	ulk2
trmt61a	9.46764e-08	0.361343	0.177	0.132	0.00350237	2	trmt61a
setd3	9.73118e-08	0.222455	0.166	0.124	0.00359985	2	setd3
gpn1	1.00241e-07	0.665825	0.105	0.073	0.00370822	2	gpn1
inpp5b	1.03353e-07	0.34165	0.147	0.107	0.00382334	2	inpp5b
ryk	1.21008e-07	0.456782	0.174	0.13	0.00447646	2	ryk
zcchc7	1.38138e-07	0.43513	0.157	0.116	0.00511013	2	zcchc7
numbl	1.66334e-07	0.519477	0.135	0.096	0.0061532	2	numbl
slc25a36b	1.66441e-07	0.144482	0.188	0.143	0.00615717	2	slc25a36b
ephb4b	1.67094e-07	0.266461	0.15	0.111	0.0061813	2	ephb4b
pdlim7	1.79352e-07	0.331711	0.124	0.09	0.00663476	2	pdlim7
rras	2.10886e-07	0.510542	0.124	0.088	0.00780132	2	rras
CABZ01070631.1	2.34881e-07	0.157566	0.168	0.126	0.00868897	2	CABZ01070631.1
ints8	2.49426e-07	0.108214	0.189	0.145	0.00922703	2	ints8
msrb3	2.65299e-07	0.221593	0.134	0.096	0.00981421	2	msrb3
lhfpl2b	2.85835e-07	0.490512	0.118	0.084	0.0105739	2	lhfpl2b
ptch1	3.27508e-07	0.103297	0.135	0.099	0.0121155	2	ptch1
si:dkey-253d23.3	3.31383e-07	1.17053	0.109	0.075	0.0122589	2	si:dkey-253d23.3
acap2	3.42337e-07	0.430822	0.117	0.083	0.0126641	2	acap2
becn1	3.68151e-07	0.271187	0.172	0.13	0.013619	2	becn1
XLOC-042917	3.72081e-07	2.45297	0.143	0.106	0.0137644	2	XLOC-042917
adam9	3.85837e-07	0.195235	0.134	0.098	0.0142733	2	adam9
tdp1	4.21303e-07	0.196015	0.125	0.091	0.0155853	2	tdp1
pccb	4.4492e-07	0.372938	0.123	0.088	0.0164589	2	pccb
banp	4.7494e-07	0.373613	0.104	0.072	0.0175695	2	banp
slc25a26	4.76529e-07	0.170571	0.112	0.078	0.0176282	2	slc25a26
dph1	6.54715e-07	0.580999	0.1	0.07	0.0242199	2	dph1
cobll1b	6.87058e-07	0.219944	0.125	0.092	0.0254163	2	cobll1b
adam15	7.26532e-07	0.149591	0.108	0.076	0.0268766	2	adam15
si:dkey-52l18.4	9.26016e-07	0.35727	0.104	0.073	0.0342561	2	si:dkey-52l18.4
oxa1l	9.62972e-07	0.246444	0.131	0.095	0.0356232	2	oxa1l
ssbp1	9.68434e-07	0.152533	0.12	0.086	0.0358253	2	ssbp1
rcc1l	1.50969e-06	0.192669	0.117	0.083	0.0558478	2	rcc1l
dhrs1	1.58175e-06	0.202233	0.172	0.133	0.0585135	2	dhrs1
dzip1	1.5934e-06	0.20011	0.173	0.134	0.0589447	2	dzip1
cdk5rap1	1.74961e-06	0.207458	0.136	0.101	0.0647235	2	cdk5rap1
ciz1b	2.0277e-06	1.01917	0.1	0.071	0.0750107	2	ciz1b
zgc:56235	2.05904e-06	0.434819	0.172	0.134	0.0761701	2	zgc:56235
nol10	2.11207e-06	0.130341	0.144	0.108	0.0781317	2	nol10
nup205	2.14858e-06	0.13872	0.152	0.114	0.0794824	2	nup205
grinaa	2.32927e-06	0.408762	0.117	0.085	0.0861668	2	grinaa
polr3f	2.68704e-06	0.130144	0.102	0.073	0.0994016	2	polr3f
epha3	2.86796e-06	5.17981	0.193	0.153	0.106094	2	epha3
kctd6b	3.15698e-06	0.587194	0.137	0.104	0.116786	2	kctd6b
znf362b	3.17638e-06	0.197955	0.156	0.117	0.117504	2	znf362b
ngdn	3.18619e-06	0.199543	0.217	0.176	0.117867	2	ngdn
snapc3	3.26615e-06	0.329357	0.11	0.079	0.120825	2	snapc3
map4k3a	3.43365e-06	0.302136	0.154	0.118	0.127021	2	map4k3a
dlc1	3.92232e-06	0.452714	0.27	0.22	0.145098	2	dlc1
rrp9	4.0459e-06	0.514975	0.13	0.098	0.14967	2	rrp9
chdh	4.09522e-06	0.459149	0.101	0.071	0.151495	2	chdh
psmg2	4.26112e-06	0.158472	0.174	0.135	0.157631	2	psmg2
FRMD4A	4.4527e-06	0.289863	0.124	0.092	0.164719	2	FRMD4A
rrp12	4.94671e-06	0.115024	0.171	0.133	0.182994	2	rrp12
BX649250.1	5.57077e-06	0.292311	0.108	0.078	0.206079	2	BX649250.1
ttc27	5.85142e-06	0.243994	0.134	0.099	0.216462	2	ttc27
eif4g3a	7.40784e-06	0.131287	0.193	0.152	0.274038	2	eif4g3a
tex10	7.45614e-06	0.338272	0.124	0.094	0.275825	2	tex10
zgc:1619691	7.62204e-06	0.296327	0.136	0.105	0.281962	2	zgc:161969
ARHGEF17	7.80407e-06	0.280209	0.166	0.128	0.288696	2	ARHGEF17
ddx31	7.96739e-06	0.229883	0.104	0.076	0.294738	2	ddx31
zgc:114130	9.70394e-06	0.389747	0.124	0.094	0.358978	2	zgc:114130
mrs2	1.09e-05	0.318949	0.104	0.075	0.403223	2	mrs2
utp4	1.09916e-05	0.191287	0.138	0.105	0.406611	2	utp4
ankmy2a	1.25849e-05	0.131708	0.102	0.074	0.465552	2	ankmy2a
elac1	1.34584e-05	0.174886	0.146	0.114	0.497865	2	elac1
prkceb	1.34615e-05	0.205	0.102	0.074	0.497982	2	prkceb
traf7	1.40857e-05	0.179825	0.15	0.115	0.521074	2	traf7
lin54	1.46211e-05	0.252977	0.118	0.088	0.540878	2	lin54
dnajb14	1.4965e-05	0.216564	0.119	0.088	0.553598	2	dnajb14
polr1e	1.63519e-05	0.232279	0.108	0.081	0.604908	2	polr1e
vezf1b	1.68189e-05	0.264971	0.129	0.098	0.622181	2	vezf1b
polr3a	1.6905e-05	0.331286	0.118	0.088	0.625366	2	polr3a
thraa	1.70809e-05	0.182634	0.161	0.126	0.631875	2	thraa
xpnpep3	1.90657e-05	0.327072	0.107	0.078	0.705297	2	xpnpep3
dnpep	2.15761e-05	0.124161	0.176	0.141	0.798165	2	dnpep
myl9a	0.00760487	9.47026	0.136	0.152	1	2	myl9a
trim69	0.000187396	8.38117	0.148	0.119	1	2	trim69
rrp15	0.000564038	2.87028	0.14	0.113	1	2	rrp15
upf3b	0.00181974	2.85544	0.165	0.186	1	2	upf3b
si:ch211-160d20.3	0.000322504	2.52808	0.092	0.116	1	2	si:ch211-160d20.3
bmp6	0.00551823	2.26185	0.103	0.084	1	2	bmp6
insra	0.000488948	2.0953	0.188	0.155	1	2	insra
clcn5b	0.00135777	2.04185	0.102	0.082	1	2	clcn5b
tnfaip2a1	0.000163436	1.83246	0.12	0.094	1	2	tnfaip2a
zgc:100829	0.00654242	1.54116	0.187	0.161	1	2	zgc:100829
si:rp71-79p20.2	0.000226149	1.4841	0.24	0.202	1	2	si:rp71-79p20.2
fam207a	0.000203857	1.37347	0.154	0.125	1	2	fam207a
mbd4	5.72857e-05	1.31078	0.128	0.098	1	2	mbd4
lin28b	0.00785823	1.175	0.12	0.099	1	2	lin28b
CU571079.1	6.76264e-05	0.964784	0.114	0.087	1	2	CU571079.1
crfb1	0.000346396	0.951961	0.105	0.081	1	2	crfb1
adamts2	0.00441015	0.77144	0.106	0.087	1	2	adamts2
ehd3	0.00740014	0.751266	0.118	0.135	1	2	ehd3
eya2	0.00127203	0.669624	0.192	0.162	1	2	eya2
fkbp10a	0.00340424	0.601811	0.118	0.095	1	2	fkbp10a
si:ch211-132b12.8	0.00122907	0.588459	0.103	0.081	1	2	si:ch211-132b12.8
rbms2b	7.49686e-05	0.554642	0.165	0.131	1	2	rbms2b
trrap	0.00139908	0.547002	0.158	0.132	1	2	trrap
arhgap35a	0.00141316	0.54563	0.311	0.269	1	2	arhgap35a
setdb1a	0.00292737	0.532686	0.153	0.129	1	2	setdb1a
nat10	3.86976e-05	0.513154	0.134	0.105	1	2	nat10
rad50	0.00304373	0.481733	0.101	0.081	1	2	rad50
shq1	6.15684e-05	0.481012	0.116	0.089	1	2	shq1
tbxas1	2.90759e-05	0.475777	0.149	0.115	1	2	tbxas1
btbd11a	0.000910118	0.466377	0.102	0.079	1	2	btbd11a
mntb	0.00852816	0.453636	0.192	0.165	1	2	mntb
CABZ01002690.1	4.97444e-05	0.424646	0.102	0.076	1	2	CABZ01002690.1
XLOC-040862	8.4171e-05	0.419655	0.105	0.08	1	2	XLOC-040862
arl15b	0.000119937	0.416509	0.103	0.078	1	2	arl15b
ehhadh	7.46936e-05	0.384652	0.12	0.093	1	2	ehhadh
CT027815.1	0.000793747	0.379544	0.103	0.081	1	2	CT027815.1
znf106a	0.000190586	0.373303	0.126	0.099	1	2	znf106a
FP101887.1	0.000187188	0.371828	0.115	0.088	1	2	FP101887.1
clec16a	0.00349104	0.361463	0.145	0.12	1	2	clec16a
bnip4	0.00466867	0.355085	0.137	0.116	1	2	bnip4
si:ch211-266o15.1	0.00409587	0.353062	0.116	0.095	1	2	si:ch211-266o15.1
rfxap	0.00605379	0.35183	0.186	0.16	1	2	rfxap
grk5l	0.000197034	0.343703	0.118	0.092	1	2	grk5l
metap1d	0.000131311	0.343404	0.104	0.079	1	2	metap1d
urm1	7.25013e-05	0.329376	0.144	0.113	1	2	urm1
ccdc130	0.000688627	0.327665	0.102	0.08	1	2	ccdc130
med27	0.0032034	0.311491	0.12	0.098	1	2	med27
b9d1	0.000302338	0.301116	0.108	0.084	1	2	b9d1
nvl	0.000147547	0.295299	0.109	0.084	1	2	nvl
tsc2	0.00179767	0.291021	0.143	0.117	1	2	tsc2
nol11	0.000483806	0.290714	0.128	0.102	1	2	nol11
polr1a	0.000146942	0.276689	0.171	0.138	1	2	polr1a
aga	0.000763713	0.265697	0.116	0.093	1	2	aga
usp25	0.000835075	0.261748	0.184	0.154	1	2	usp25
lmbrd11	0.0021765	0.261727	0.161	0.136	1	2	lmbrd1
si:ch211-210c8.7	6.76996e-05	0.258494	0.104	0.077	1	2	si:ch211-210c8.7
smarca1	5.18436e-05	0.258047	0.172	0.139	1	2	smarca1
ints2	2.92287e-05	0.238321	0.129	0.099	1	2	ints2
ccdc82	0.000129577	0.237884	0.17	0.137	1	2	ccdc82
sult1st6	0.000115688	0.237397	0.127	0.098	1	2	sult1st6
ext1a	0.000109623	0.230123	0.212	0.176	1	2	ext1a
ccdc102a	0.00528563	0.216203	0.143	0.12	1	2	ccdc102a
eef2k	0.00136666	0.215614	0.162	0.135	1	2	eef2k
slc39a6	0.00901844	0.214312	0.115	0.095	1	2	slc39a6
pop4	5.43288e-05	0.207922	0.103	0.077	1	2	pop4
DDX17	0.000542187	0.206499	0.197	0.167	1	2	DDX17
furinb	0.000402181	0.199116	0.157	0.126	1	2	furinb
BX005461.3	0.00167967	0.195774	0.111	0.09	1	2	BX005461.3
srek1	0.000101212	0.195504	0.121	0.093	1	2	srek1
slc36a4	0.000453776	0.19415	0.14	0.113	1	2	slc36a4
stk24b	0.00928097	0.192668	0.16	0.137	1	2	stk24b
plag1	5.22263e-05	0.192365	0.113	0.087	1	2	plag1
decr1	0.000310252	0.188719	0.133	0.104	1	2	decr1
tfcp2	0.00552313	0.187575	0.103	0.085	1	2	tfcp2
phf21aa	0.00767728	0.183555	0.153	0.129	1	2	phf21aa
cgnl1	0.005682	0.181652	0.118	0.097	1	2	cgnl1
mcee	0.00213847	0.174957	0.109	0.088	1	2	mcee
tmtc3	0.00817791	0.173458	0.106	0.087	1	2	tmtc3
stx8	7.32786e-05	0.172817	0.107	0.081	1	2	stx8
pank4	0.00165291	0.171259	0.158	0.131	1	2	pank4
babam2	0.000155611	0.169562	0.132	0.104	1	2	babam2
tfb2m	0.00127744	0.168423	0.14	0.114	1	2	tfb2m
CU459056.1	0.00902551	0.166136	0.148	0.125	1	2	CU459056.1
hddc2	2.96043e-05	0.164003	0.13	0.098	1	2	hddc2
ddx49	0.000532942	0.160522	0.131	0.105	1	2	ddx49
si:ch211-232b12.5	0.0015402	0.160407	0.11	0.087	1	2	si:ch211-232b12.5
dynlt1	9.63485e-05	0.160184	0.125	0.096	1	2	dynlt1
bcl7bb	8.15336e-05	0.155125	0.121	0.093	1	2	bcl7bb
mrps31	9.07808e-05	0.154552	0.129	0.098	1	2	mrps31
miga1	7.70304e-05	0.153209	0.103	0.076	1	2	miga1
nhsl1a	7.67074e-05	0.151701	0.139	0.109	1	2	nhsl1a
trove2	0.000300277	0.148655	0.118	0.093	1	2	trove2
llph	0.00207096	0.142908	0.137	0.112	1	2	llph
gtf3c2	0.00165746	0.137827	0.148	0.121	1	2	gtf3c2
ldlrad3	0.000314251	0.126379	0.114	0.088	1	2	ldlrad3
qser1	0.000957364	0.114473	0.134	0.109	1	2	qser1
rsrc1	0.000223808	0.113868	0.131	0.102	1	2	rsrc1
prkci	0.000768254	0.106112	0.158	0.13	1	2	prkci
tnn	0	191.537	0.537	0.132	0	3	tnn
bmp3	0	155.459	0.501	0.155	0	3	bmp3
mmp2	0	149.694	0.901	0.369	0	3	mmp2
col5a1	0	146.813	0.996	0.613	0	3	col5a1
postnb	0	83.3274	0.7	0.25	0	3	postnb
mmp14a	0	70.3245	0.826	0.311	0	3	mmp14a
sfrp2	0	68.9075	0.597	0.226	0	3	sfrp2
hyal4	0	50.9584	0.585	0.166	0	3	hyal4
lum	0	50.1428	0.666	0.204	0	3	lum
dcn	0	50.1298	0.788	0.286	0	3	dcn
igf2b	0	47.2671	0.798	0.343	0	3	igf2b
ctgfb	0	45.8244	0.651	0.177	0	3	ctgfb
col12a1b	0	42.913	0.841	0.363	0	3	col12a1b
mmp14b	0	37.1682	0.612	0.223	0	3	mmp14b
col16a1	0	36.112	0.755	0.269	0	3	col16a1
tnc	0	35.7354	0.7	0.219	0	3	tnc
loxl2a	0	32.8401	0.623	0.21	0	3	loxl2a
aspn	0	31.4067	0.734	0.254	0	3	aspn
vwde	0	29.9548	0.485	0.152	0	3	vwde
mxra8b	0	25.6536	0.58	0.197	0	3	mxra8b
col11a1b	0	25.6297	0.979	0.469	0	3	col11a1b
mafba	0	25.6267	0.656	0.253	0	3	mafba
cpxm1a	0	25.177	0.518	0.161	0	3	cpxm1a
cxcl18b	0	24.184	0.842	0.414	0	3	cxcl18b
tgfbi	0	21.7509	0.779	0.251	0	3	tgfbi
col12a1a	0	21.2988	0.942	0.514	0	3	col12a1a
ctgfa	0	18.4132	0.618	0.213	0	3	ctgfa
f3b	0	16.9443	0.756	0.315	0	3	f3b
sh3pxd2b	0	15.5278	0.624	0.219	0	3	sh3pxd2b
angptl2b	0	15.1613	0.499	0.143	0	3	angptl2b
tent5bb	0	12.6419	0.613	0.216	0	3	tent5bb
loxl2b	0	12.0136	0.645	0.197	0	3	loxl2b
FP102018.1	0	10.7555	0.654	0.225	0	3	FP102018.1
olfml3b	0	10.6468	0.718	0.239	0	3	olfml3b
vasnb	0	9.79723	0.596	0.187	0	3	vasnb
itgb1a	0	9.72549	0.7	0.292	0	3	itgb1a
fibina	0	9.49894	0.707	0.201	0	3	fibina
tgfb3	0	8.72538	0.798	0.291	0	3	tgfb3
itga11a	0	8.67741	0.395	0.103	0	3	itga11a
zgc:113531	0	7.6578	0.698	0.218	0	3	zgc:113531
phldb2a	0	7.4055	0.608	0.224	0	3	phldb2a
cdh11	0	7.34742	0.938	0.404	0	3	cdh11
fgfrl1a	0	7.34601	0.618	0.192	0	3	fgfrl1a
notch2	0	7.13828	0.708	0.304	0	3	notch2
klf2a	0	6.95066	0.622	0.234	0	3	klf2a
SCARF2	0	6.94067	0.601	0.233	0	3	SCARF2
si:ch211-286o17.1	0	6.8807	0.669	0.278	0	3	si:ch211-286o17.1
si:ch211-106j24.1	0	6.87855	0.575	0.161	0	3	si:ch211-106j24.1
pcdh18b	0	6.72078	0.666	0.238	0	3	pcdh18b
fap	0	6.66026	0.541	0.138	0	3	fap
fli1a	0	5.48421	0.525	0.17	0	3	fli1a
crabp2b	0	5.4601	0.518	0.168	0	3	crabp2b
cd248b	0	5.45712	0.577	0.107	0	3	cd248b
mfap2	0	5.42301	0.888	0.383	0	3	mfap2
LO018188.1	0	5.24567	0.834	0.446	0	3	LO018188.1
fbn2b	0	5.22128	0.687	0.283	0	3	fbn2b
cyr61	0	4.97702	0.838	0.387	0	3	cyr61
fkbp7	0	4.92203	0.579	0.199	0	3	fkbp7
erg	0	4.38753	0.288	0.041	0	3	erg
si:ch1073-459j12.1	0	4.01245	0.726	0.218	0	3	si:ch1073-459j12.1
si:dkey-7j14.6	0	2.61842	0.781	0.363	0	3	si:dkey-7j14.6
tnmd	0	2.54357	0.552	0.17	0	3	tnmd
mxra8a	0	1.3067	0.476	0.121	0	3	mxra8a
angptl1a	0	1.29037	0.69	0.265	0	3	angptl1a
tpm1	0	1.10081	0.748	0.275	0	3	tpm1
dkk3b	0	0.136687	0.549	0.173	0	3	dkk3b
fmnl3	9.31622e-308	4.53566	0.549	0.189	3.44635e-303	3	fmnl3
myh10	1.08509e-304	8.52587	0.637	0.26	4.01406e-300	3	myh10
aebp1	2.09678e-304	12.3278	0.556	0.193	7.7566e-300	3	aebp1
ecm2	5.44175e-303	14.0884	0.442	0.127	2.01307e-298	3	ecm2
jcada	4.48748e-298	5.13911	0.544	0.19	1.66005e-293	3	jcada
si:ch73-380l3.2	6.80672e-297	15.3576	0.544	0.184	2.51801e-292	3	si:ch73-380l3.2
emid1	5.25009e-294	19.8559	0.565	0.207	1.94216e-289	3	emid1
rgl11	4.33524e-293	3.11816	0.481	0.153	1.60373e-288	3	rgl1
mycb	8.64429e-291	4.98124	0.829	0.46	3.19778e-286	3	mycb
gulp1a	3.30768e-287	14.0583	0.531	0.187	1.22361e-282	3	gulp1a
serpine1	1.5576e-285	70.3502	0.675	0.309	5.76202e-281	3	serpine1
prelp	6.40216e-285	6.10868	0.401	0.111	2.36835e-280	3	prelp
clec11a	3.17377e-284	3.0593	0.313	0.069	1.17407e-279	3	clec11a
angptl5	1.47577e-278	2.09772	0.422	0.125	5.45932e-274	3	angptl5
igsf10	7.24206e-275	6.68639	0.278	0.058	2.67905e-270	3	igsf10
BX927333.1	8.70022e-275	16.9698	0.5	0.17	3.21847e-270	3	BX927333.1
bzw1b	8.01095e-265	16.3284	0.796	0.435	2.96349e-260	3	bzw1b
runx2b	2.65731e-263	4.13913	0.399	0.112	9.8302e-259	3	runx2b
lrp5	4.10736e-261	4.06801	0.58	0.232	1.51943e-256	3	lrp5
FAT4	6.7927e-261	5.63021	0.522	0.189	2.51282e-256	3	FAT4
adgra2	4.07883e-258	4.25315	0.619	0.261	1.50888e-253	3	adgra2
angptl7	1.42367e-257	44.3817	0.534	0.209	5.26658e-253	3	angptl7
tmem176	3.78964e-257	0.792318	0.657	0.283	1.4019e-252	3	tmem176
sema3c	4.25783e-256	3.22265	0.293	0.065	1.5751e-251	3	sema3c
scxa	1.83666e-253	2.70587	0.517	0.197	6.79437e-249	3	scxa
XLOC-005794	2.44984e-248	1.76787	0.236	0.044	9.0627e-244	3	XLOC-005794
tmem119b1	3.05799e-248	5.88715	0.473	0.161	1.13124e-243	3	tmem119b
si:ch211-43f4.1	6.77421e-247	18.3898	0.334	0.09	2.50598e-242	3	si:ch211-43f4.1
ldlra	7.82468e-245	1.11924	0.712	0.345	2.89459e-240	3	ldlra
tmem45a	2.52209e-243	2.05329	0.402	0.123	9.32998e-239	3	tmem45a
znf362a	9.67469e-243	7.50386	0.426	0.139	3.57896e-238	3	znf362a
srpx2	1.84585e-241	5.10203	0.261	0.056	6.82836e-237	3	srpx2
bicc1b	2.83681e-238	6.80391	0.51	0.187	1.04942e-233	3	bicc1b
thbs3b	1.98651e-236	39.9595	0.223	0.042	7.34868e-232	3	thbs3b
csrp1a	4.56501e-236	1.6677	0.413	0.132	1.68873e-231	3	csrp1a
MMP23B	6.03912e-235	7.11511	0.186	0.029	2.23405e-230	3	MMP23B
kirrel1a	1.20781e-232	4.62008	0.564	0.234	4.46803e-228	3	kirrel1a
spon2b	7.35253e-232	11.1997	0.37	0.113	2.71992e-227	3	spon2b
pls3	7.87354e-232	3.19078	0.571	0.239	2.91266e-227	3	pls3
2025-09-10	2.73408e-231	4.94573	0.57	0.237	1.01142e-226	3	2025-09-10
golim4a-1	1.81721e-229	3.12253	0.295	0.071	6.72242e-225	3	golim4a-1
meox1	1.37381e-225	19.8656	0.364	0.109	5.08213e-221	3	meox1
crispld1a	1.97052e-224	3.85274	0.37	0.113	7.28956e-220	3	crispld1a
BX510657.1	9.72378e-224	2.70031	0.346	0.101	3.59712e-219	3	BX510657.1
CABZ01068358.1	1.06854e-221	0.276462	0.458	0.168	3.95284e-217	3	CABZ01068358.1
fam198a	2.33302e-220	3.38397	0.374	0.117	8.63054e-216	3	fam198a
pdia3	1.15526e-219	6.08287	0.736	0.423	4.27364e-215	3	pdia3
cbfb	1.41216e-219	12.3303	0.601	0.271	5.224e-215	3	cbfb
sh3gl1b	1.53187e-219	3.22843	0.475	0.178	5.66684e-215	3	sh3gl1b
nog1	9.00281e-219	8.87344	0.333	0.096	3.33041e-214	3	nog1
npr2	1.47354e-217	2.95052	0.381	0.119	5.45107e-213	3	npr2
kank2	1.85568e-216	7.12098	0.687	0.353	6.86472e-212	3	kank2
cilp2	1.66204e-214	81.8904	0.301	0.081	6.14839e-210	3	cilp2
acsl4b	1.85131e-214	1.87612	0.652	0.314	6.84855e-210	3	acsl4b
prss12	2.62819e-214	5.07208	0.299	0.078	9.72246e-210	3	prss12
st5	7.43309e-213	4.7072	0.389	0.126	2.74972e-208	3	st5
pi15a	3.39897e-212	40.0536	0.237	0.051	1.25738e-207	3	pi15a
adamts11	1.37158e-211	1.99943	0.349	0.101	5.07389e-207	3	adamts1
antxr1b	2.3421e-208	3.97063	0.288	0.072	8.66415e-204	3	antxr1b
glis2a	2.79888e-208	3.62507	0.43	0.152	1.03539e-203	3	glis2a
irf1b	3.77898e-208	11.1998	0.53	0.225	1.39796e-203	3	irf1b
cspg4	4.71524e-205	10.7458	0.63	0.29	1.74431e-200	3	cspg4
skib	3.71663e-202	5.32012	0.446	0.167	1.37489e-197	3	skib
bmp5	6.00253e-202	31.3326	0.386	0.13	2.22052e-197	3	bmp5
ier5l1	3.46395e-201	2.04204	0.678	0.363	1.28142e-196	3	ier5l
cped1	3.63958e-201	4.36505	0.398	0.135	1.34639e-196	3	cped1
fbln5	6.85579e-201	9.68605	0.358	0.115	2.53616e-196	3	fbln5
si:ch211-178n15.1	3.72883e-200	1.03581	0.587	0.268	1.37941e-195	3	si:ch211-178n15.1
parvaa	1.05275e-199	2.46813	0.461	0.178	3.89444e-195	3	parvaa
cd28l1	3.8295e-199	1.7007	0.459	0.172	1.41665e-194	3	cd28l
plxnb2a	3.5708e-198	0.948915	0.516	0.215	1.32095e-193	3	plxnb2a
si:ch211-196g2.4	1.4378e-197	1.72184	0.439	0.165	5.31886e-193	3	si:ch211-196g2.4
fkbp10b	2.64645e-197	1.93641	0.41	0.142	9.79003e-193	3	fkbp10b
tmem204	4.807e-197	3.01332	0.407	0.143	1.77825e-192	3	tmem204
cpz	9.12174e-195	4.97848	0.177	0.031	3.37441e-190	3	cpz
si:dkey-101k6.5	9.92864e-194	5.4111	0.39	0.131	3.6729e-189	3	si:dkey-101k6.5
cldn11b	2.09e-193	6.3283	0.355	0.115	7.73154e-189	3	cldn11b
wnt5b	1.79349e-192	10.4323	0.564	0.255	6.63465e-188	3	wnt5b
smo	8.12399e-192	3.45274	0.446	0.168	3.00531e-187	3	smo
iqsec1b	1.07732e-191	7.71894	0.744	0.414	3.98532e-187	3	iqsec1b
sh3pxd2ab	1.61756e-191	3.27411	0.328	0.099	5.98383e-187	3	sh3pxd2ab
sept7a	1.76447e-188	2.77455	0.567	0.265	6.52732e-184	3	sept7a
nuak1b	2.80492e-188	5.15223	0.627	0.316	1.03763e-183	3	nuak1b
emilin1b1	4.51042e-188	3.19897	0.437	0.166	1.66854e-183	3	emilin1b
ppfibp1b	3.97175e-184	1.6687	0.452	0.178	1.46927e-179	3	ppfibp1b
ecel1	4.61373e-184	6.38631	0.325	0.103	1.70676e-179	3	ecel1
ecm1b	1.31632e-183	7.20055	0.416	0.153	4.86948e-179	3	ecm1b
si:ch73-237c6.1	2.42107e-183	6.73222	0.395	0.141	8.95625e-179	3	si:ch73-237c6.1
sema3ab	1.07319e-180	2.54216	0.38	0.135	3.97003e-176	3	sema3ab
tspan9b	3.97065e-180	1.26785	0.499	0.211	1.46886e-175	3	tspan9b
fscn1a	4.67214e-180	3.83237	0.496	0.21	1.72836e-175	3	fscn1a
plxdc2	7.91792e-180	3.36924	0.359	0.123	2.92908e-175	3	plxdc2
plpp2b	2.34173e-179	3.96883	0.374	0.131	8.66276e-175	3	plpp2b
twistnb	3.95197e-179	1.05296	0.492	0.207	1.46195e-174	3	twistnb
chd3	5.8987e-179	0.186182	0.698	0.386	2.18211e-174	3	chd3
clic4	4.91436e-177	3.03736	0.533	0.24	1.81797e-172	3	clic4
si:ch211-217k17.7	6.11051e-177	0.361395	0.561	0.257	2.26046e-172	3	si:ch211-217k17.7
glis2b	1.09441e-175	7.7043	0.442	0.179	4.04854e-171	3	glis2b
bop1	1.06158e-174	6.23598	0.639	0.33	3.92712e-170	3	bop1
skilb	1.65084e-174	1.11716	0.473	0.196	6.10694e-170	3	skilb
col5a2a	3.1354e-174	51.5689	0.598	0.311	1.15988e-169	3	col5a2a
ltbp1	7.86238e-173	16.793	0.422	0.16	2.90853e-168	3	ltbp1
six1a	1.39801e-171	7.22924	0.39	0.144	5.17164e-167	3	six1a
sntb2	8.19979e-170	2.45602	0.424	0.167	3.03335e-165	3	sntb2
olfml2bb1	1.14397e-169	4.17446	0.228	0.057	4.23189e-165	3	olfml2bb
LOC108191614	3.32555e-169	4.10442	0.426	0.17	1.23022e-164	3	LOC108191614
CR847953.1	7.87352e-169	3.38233	0.376	0.136	2.91265e-164	3	CR847953.1
scara3	1.08294e-168	12.2803	0.297	0.093	4.00613e-164	3	scara3
tnfsf12	1.53253e-168	2.99034	0.264	0.076	5.66929e-164	3	tnfsf12
vstm4a	1.60289e-168	0.844573	0.352	0.123	5.92959e-164	3	vstm4a
thbs2b	5.74872e-168	5.27531	0.344	0.118	2.12663e-163	3	thbs2b
cbx1a	2.37263e-167	7.01203	0.559	0.272	8.77708e-163	3	cbx1a
fstl3	2.30449e-166	62.9536	0.568	0.29	8.52499e-162	3	fstl3
foxc1a	5.50306e-166	0.327524	0.363	0.13	2.03575e-161	3	foxc1a
cxcl12b	1.54777e-165	19.587	0.352	0.126	5.72565e-161	3	cxcl12b
exoc3l2b	3.33174e-165	3.5188	0.19	0.041	1.23251e-160	3	exoc3l2b
serpina10a	4.00763e-165	1.60446	0.456	0.188	1.48254e-160	3	serpina10a
ccnl1a	4.88897e-165	6.7718	0.746	0.461	1.80858e-160	3	ccnl1a
arvcfb	4.67862e-164	0.845371	0.489	0.212	1.73076e-159	3	arvcfb
wdr43	2.91334e-163	0.69475	0.561	0.27	1.07773e-158	3	wdr43
2025-09-02	8.82764e-163	1.63439	0.441	0.182	3.26561e-158	3	2025-09-02
tspan4b	1.27019e-162	4.41113	0.408	0.159	4.69882e-158	3	tspan4b
cd151	2.0429e-161	3.01153	0.272	0.082	7.55731e-157	3	cd151
lats21	8.82196e-161	2.33059	0.349	0.121	3.26351e-156	3	lats2
asap3	1.10848e-160	1.81709	0.513	0.237	4.10059e-156	3	asap3
b3galt2	1.15587e-160	2.80812	0.38	0.145	4.27591e-156	3	b3galt2
fndc3bb	1.50671e-158	1.79327	0.459	0.191	5.57375e-154	3	fndc3bb
txndc5	2.05622e-158	0.16577	0.393	0.15	7.60657e-154	3	txndc5
abi3bpb	7.86656e-158	63.1366	0.556	0.285	2.91008e-153	3	abi3bpb
jdp2a	8.12694e-158	2.38261	0.372	0.138	3.0064e-153	3	jdp2a
pcsk5b1	6.04693e-157	2.39758	0.348	0.121	2.23694e-152	3	pcsk5b
hey1	1.33985e-156	8.97024	0.559	0.28	4.95652e-152	3	hey1
zgc:77086	6.43937e-156	1.24406	0.42	0.17	2.38212e-151	3	zgc:77086
ano5b	8.37273e-156	2.12426	0.441	0.188	3.09732e-151	3	ano5b
pid1	2.1731e-155	3.00259	0.357	0.129	8.03894e-151	3	pid1
p3h1	6.65091e-155	1.03213	0.367	0.135	2.46037e-150	3	p3h1
slit31	7.36985e-155	0.515295	0.546	0.263	2.72633e-150	3	slit3
sfrp5	9.65519e-155	0.2825	0.279	0.087	3.57175e-150	3	sfrp5
sgce	3.43695e-154	2.00822	0.42	0.172	1.27143e-149	3	sgce
ccnd2b	6.30499e-154	2.35457	0.36	0.132	2.33241e-149	3	ccnd2b
golim4a	2.59311e-153	2.40835	0.303	0.101	9.59271e-149	3	golim4a
CU638870.11	1.50175e-152	2.34438	0.336	0.121	5.55543e-148	3	CU638870.1
rasgef1ba	2.54638e-152	0.954108	0.418	0.175	9.41981e-148	3	rasgef1ba
rargb1	1.01672e-150	1.27362	0.359	0.133	3.76116e-146	3	rargb
fzd41	7.98199e-150	2.6721	0.267	0.081	2.95278e-145	3	fzd4
kcnj2a	3.033e-149	4.22083	0.27	0.085	1.122e-144	3	kcnj2a
grb10a	1.03971e-148	0.711656	0.479	0.217	3.84621e-144	3	grb10a
serpinh1a	2.05966e-148	2.11098	0.367	0.14	7.61929e-144	3	serpinh1a
map3k3	1.06679e-147	8.11008	0.366	0.143	3.94639e-143	3	map3k3
grem1a	3.84687e-147	19.8499	0.134	0.024	1.42307e-142	3	grem1a
rsu1	1.73664e-146	1.9855	0.384	0.151	6.42434e-142	3	rsu1
si:ch211-159i8.4	1.74937e-146	5.26336	0.25	0.075	6.47146e-142	3	si:ch211-159i8.4
nos1apa	1.20417e-145	0.358237	0.405	0.16	4.45459e-141	3	nos1apa
cercam	3.30983e-145	0.651015	0.303	0.101	1.22441e-140	3	cercam
limch1b	3.80969e-145	5.04666	0.42	0.181	1.40932e-140	3	limch1b
spam1	4.63243e-145	19.2808	0.206	0.053	1.71367e-140	3	spam1
hmbox1a	7.95503e-145	3.30158	0.399	0.166	2.94281e-140	3	hmbox1a
pag1	1.08511e-144	2.89513	0.306	0.105	4.01414e-140	3	pag1
emd	2.1198e-143	1.19072	0.478	0.22	7.84179e-139	3	emd
fermt21	5.65922e-143	2.67464	0.507	0.241	2.09352e-138	3	fermt2
BX537274.2	3.63001e-142	3.53779	0.152	0.031	1.34285e-137	3	BX537274.2
sult1st61	6.61988e-142	2.8701	0.276	0.088	2.44889e-137	3	sult1st6
egfra	6.99953e-142	1.96614	0.436	0.19	2.58934e-137	3	egfra
pkd21	1.34082e-140	2.45415	0.374	0.148	4.96011e-136	3	pkd2
cdc42ep1b	3.69506e-140	2.86754	0.128	0.022	1.36691e-135	3	cdc42ep1b
amotl2b	8.84695e-140	25.6267	0.306	0.11	3.27275e-135	3	amotl2b
wfdc1	1.04393e-139	2.01335	0.261	0.083	3.8618e-135	3	wfdc1
mgst1.1	1.09345e-139	1.10518	0.42	0.177	4.045e-135	3	mgst1.1
fstb	1.38427e-138	2.50773	0.393	0.162	5.12083e-134	3	fstb
sypl1	2.05159e-138	2.74831	0.3	0.104	7.58945e-134	3	sypl1
lman2	2.08799e-138	1.9564	0.395	0.164	7.72409e-134	3	lman2
sema3fa	2.2479e-138	9.38059	0.366	0.148	8.31566e-134	3	sema3fa
tnrc18	7.66466e-138	0.689586	0.595	0.32	2.83539e-133	3	tnrc18
tox2	1.11749e-137	0.744034	0.496	0.236	4.13395e-133	3	tox2
chst141	3.59347e-137	3.04737	0.272	0.089	1.32933e-132	3	chst14
CABZ01086293.1	3.94621e-136	3.90577	0.143	0.028	1.45982e-131	3	CABZ01086293.1
exosc1	6.18219e-136	0.44524	0.435	0.189	2.28698e-131	3	exosc1
si:dkey-188i13.11	1.20174e-135	1.43522	0.363	0.144	4.44559e-131	3	si:dkey-188i13.11
omd	1.43856e-135	18.4119	0.186	0.047	5.32166e-131	3	omd
si:ch211-51c14.11	4.3814e-135	2.59052	0.275	0.091	1.62081e-130	3	si:ch211-51c14.1
srprb	5.35568e-135	0.843693	0.432	0.188	1.98123e-130	3	srprb
gsdf	8.34171e-135	3.72545	0.157	0.035	3.08585e-130	3	gsdf
st3gal81	2.78242e-133	2.33587	0.319	0.118	1.0293e-128	3	st3gal8
sat1b1	2.81293e-133	2.36628	0.446	0.202	1.04059e-128	3	sat1b
zgc:175214	3.84796e-133	1.93909	0.447	0.206	1.42348e-128	3	zgc:175214
CR356233.11	5.46247e-133	1.93727	0.322	0.119	2.02073e-128	3	CR356233.1
dact3a1	5.77852e-133	2.15533	0.263	0.083	2.13765e-128	3	dact3a
olfm3b	7.39599e-133	6.65671	0.164	0.037	2.736e-128	3	olfm3b
rbm28	7.93554e-133	1.40973	0.521	0.263	2.93559e-128	3	rbm28
wu:fb16f03	4.67635e-132	0.303436	0.465	0.224	1.72992e-127	3	wu:fb16f03
zfyve21	5.98979e-132	2.1555	0.352	0.139	2.2158e-127	3	zfyve21
rtn4a	2.02959e-130	0.382411	0.581	0.317	7.50805e-126	3	rtn4a
ddr2a	6.69999e-130	2.35374	0.375	0.154	2.47853e-125	3	ddr2a
prss23	7.0597e-130	4.35753	0.177	0.044	2.61159e-125	3	prss23
thbs3a	8.37482e-130	14.6115	0.291	0.104	3.0981e-125	3	thbs3a
ptprsa	2.10821e-129	3.00932	0.587	0.323	7.79891e-125	3	ptprsa
lama4	4.12215e-129	1.26135	0.401	0.172	1.52491e-124	3	lama4
afap1l21	1.32035e-128	2.34513	0.288	0.102	4.88438e-124	3	afap1l2
wu:fi37e09	2.51118e-128	1.41547	0.379	0.158	9.28962e-124	3	wu:fi37e09
arf5	3.8252e-128	0.139207	0.563	0.296	1.41506e-123	3	arf5
selenon	8.97528e-128	3.03073	0.291	0.104	3.32023e-123	3	selenon
ninl	9.24126e-128	2.36472	0.284	0.1	3.41862e-123	3	ninl
calub	9.67922e-128	2.55071	0.316	0.119	3.58063e-123	3	calub
dlc11	1.11397e-127	1.21047	0.45	0.209	4.12089e-123	3	dlc1
LOC1018835071	1.78385e-127	0.240494	0.596	0.332	6.59901e-123	3	LOC101883507
npr3	2.07073e-127	9.56055	0.237	0.075	7.66026e-123	3	npr3
gnl3	3.26019e-127	0.690087	0.45	0.208	1.20604e-122	3	gnl3
ccdc80	3.29061e-127	3.89722	0.399	0.174	1.2173e-122	3	ccdc80
nedd4l	1.01169e-126	3.153	0.399	0.174	3.74253e-122	3	nedd4l
amotl2a	3.61807e-126	9.49425	0.38	0.162	1.33843e-121	3	amotl2a
btg3	4.71928e-126	0.45726	0.453	0.211	1.7458e-121	3	btg3
zgc:1107161	6.82944e-126	2.58417	0.233	0.071	2.52641e-121	3	zgc:110716
cad	2.37629e-125	1.08932	0.492	0.24	8.79059e-121	3	cad
rin2	4.7029e-125	5.86951	0.337	0.134	1.73974e-120	3	rin2
tomm40	7.71605e-125	1.2537	0.445	0.207	2.8544e-120	3	tomm40
si:dkeyp-113d7.11	3.54928e-124	1.6623	0.427	0.191	1.31298e-119	3	si:dkeyp-113d7.1
cdc42ep1a	5.55655e-124	2.35493	0.224	0.068	2.05554e-119	3	cdc42ep1a
cdc42	5.98583e-124	0.480278	0.541	0.282	2.21434e-119	3	cdc42
bace2	5.37729e-123	2.24617	0.189	0.05	1.98922e-118	3	bace2
tead3b	6.68095e-123	0.370846	0.434	0.201	2.47148e-118	3	tead3b
pik3r1	6.97561e-123	0.92863	0.513	0.26	2.58049e-118	3	pik3r1
mmp16a	9.7927e-123	6.44923	0.383	0.167	3.62261e-118	3	mmp16a
pbdc1	1.15829e-122	0.564264	0.451	0.21	4.28488e-118	3	pbdc1
tnfrsf1a	2.2163e-122	2.14993	0.348	0.144	8.19874e-118	3	tnfrsf1a
pmepa1	7.22548e-122	1.60712	0.292	0.103	2.67292e-117	3	pmepa1
pi15b	1.73374e-121	3.48145	0.145	0.033	6.41361e-117	3	pi15b
slc16a5a	1.75942e-121	2.13896	0.261	0.089	6.50863e-117	3	slc16a5a
sema3aa	2.35272e-121	1.47052	0.373	0.16	8.70342e-117	3	sema3aa
nrp2b	3.9889e-121	11.963	0.404	0.182	1.47562e-116	3	nrp2b
eya21	4.15538e-121	2.46852	0.363	0.152	1.5372e-116	3	eya2
cmtm3	7.25534e-121	2.33579	0.228	0.071	2.68397e-116	3	cmtm3
flrt3	9.09935e-121	0.462125	0.312	0.121	3.36612e-116	3	flrt3
sytl4	1.35618e-120	3.33252	0.125	0.024	5.01692e-116	3	sytl4
gpx8	5.83543e-120	1.89476	0.291	0.107	2.1587e-115	3	gpx8
socs2	1.02941e-119	4.72852	0.322	0.125	3.8081e-115	3	socs2
lmcd1	5.16784e-118	2.34007	0.302	0.116	1.91174e-113	3	lmcd1
wnt9a	6.48696e-118	7.06072	0.322	0.128	2.39972e-113	3	wnt9a
tab1	4.16889e-117	0.835761	0.346	0.139	1.5422e-112	3	tab1
gal3st2	4.80682e-117	4.29184	0.229	0.073	1.77819e-112	3	gal3st2
RALGDS	7.49916e-117	8.82502	0.456	0.229	2.77416e-112	3	RALGDS
fzd7b	1.35879e-116	1.34853	0.35	0.146	5.02658e-112	3	fzd7b
eif4a2	1.54104e-116	0.562234	0.42	0.195	5.70077e-112	3	eif4a2
si:zfos-169g10.3	2.8608e-116	0.342537	0.433	0.201	1.0583e-111	3	si:zfos-169g10.3
proza	1.44837e-115	3.45488	0.38	0.167	5.35794e-111	3	proza
kdelr2b	5.17336e-115	1.11557	0.403	0.182	1.91378e-110	3	kdelr2b
adamtsl2	8.10057e-115	250.687	0.171	0.046	2.99664e-110	3	adamtsl2
fgd1	1.10299e-114	0.600558	0.408	0.183	4.08031e-110	3	fgd1
smco4	1.77718e-114	0.132147	0.337	0.139	6.57431e-110	3	smco4
brd3b	2.55948e-114	1.09965	0.544	0.294	9.4683e-110	3	brd3b
fzd8a	2.73309e-114	2.36013	0.264	0.096	1.01105e-109	3	fzd8a
cdkn1cb	2.93513e-114	13.6943	0.278	0.103	1.08579e-109	3	cdkn1cb
tead3a	4.85461e-114	2.0798	0.244	0.08	1.79587e-109	3	tead3a
foxo1a	5.73794e-114	1.48035	0.549	0.296	2.12263e-109	3	foxo1a
ppfibp1a	1.18425e-113	5.62585	0.295	0.113	4.38089e-109	3	ppfibp1a
adam17b	2.11235e-113	2.12034	0.261	0.091	7.81423e-109	3	adam17b
igf2bp3	4.39739e-113	1.90637	0.549	0.299	1.62673e-108	3	igf2bp3
cdc26	4.62711e-113	1.48345	0.386	0.171	1.71171e-108	3	cdc26
si:ch211-193c2.21	6.34267e-113	2.07062	0.236	0.078	2.34634e-108	3	si:ch211-193c2.2
naa50	8.16485e-113	1.47065	0.39	0.178	3.02042e-108	3	naa50
pin1	1.04053e-112	0.127477	0.507	0.264	3.84922e-108	3	pin1
plscr3b	1.25769e-112	0.697274	0.496	0.253	4.65256e-108	3	plscr3b
ppm1g	3.96123e-112	0.925685	0.373	0.164	1.46538e-107	3	ppm1g
ccdc3b	5.3705e-112	4.65634	0.291	0.113	1.98671e-107	3	ccdc3b
phldb2b	8.63475e-112	1.51014	0.314	0.126	3.19425e-107	3	phldb2b
ftsj3	8.74741e-112	1.50851	0.333	0.137	3.23593e-107	3	ftsj3
mex3b	7.68014e-111	0.483143	0.404	0.187	2.84111e-106	3	mex3b
rab34a	1.38957e-110	2.7736	0.249	0.088	5.14045e-106	3	rab34a
setbp11	1.60319e-110	2.05816	0.45	0.227	5.93068e-106	3	setbp1
zgc:154058	1.96237e-110	1.07499	0.401	0.185	7.25938e-106	3	zgc:154058
pear11	5.02749e-110	1.33652	0.334	0.141	1.85982e-105	3	pear1
tox	1.31176e-109	3.01649	0.464	0.235	4.85258e-105	3	tox
angpt1	1.95949e-109	19.5129	0.223	0.073	7.24874e-105	3	angpt1
apbb2b	2.7434e-109	0.684397	0.491	0.253	1.01487e-104	3	apbb2b
mn1a	3.46309e-109	2.20367	0.329	0.135	1.2811e-104	3	mn1a
dohh	5.28011e-109	1.56044	0.343	0.145	1.95327e-104	3	dohh
sept7b	1.43681e-108	1.78084	0.432	0.212	5.3152e-104	3	sept7b
esd	1.61474e-108	0.727172	0.379	0.169	5.97341e-104	3	esd
ntn1a	2.50028e-108	4.71133	0.329	0.139	9.2493e-104	3	ntn1a
si:ch211-15b10.6	4.37473e-108	5.83548	0.449	0.222	1.61834e-103	3	si:ch211-15b10.6
aimp2	5.32919e-108	0.709339	0.437	0.211	1.97143e-103	3	aimp2
steap4	6.36243e-108	67.4635	0.303	0.122	2.35365e-103	3	steap4
lrrc171	8.24085e-108	2.74154	0.304	0.122	3.04854e-103	3	lrrc17
gli2a	1.39544e-107	0.520399	0.432	0.209	5.16216e-103	3	gli2a
si:ch211-57n23.1	2.02732e-107	2.14451	0.204	0.063	7.49965e-103	3	si:ch211-57n23.1
pigr	2.4947e-107	2.1336	0.247	0.087	9.22863e-103	3	pigr
XLOC-0161981	1.38741e-106	1.5204	0.24	0.082	5.13245e-102	3	XLOC-016198
snx12	1.53188e-106	2.22323	0.46	0.234	5.66688e-102	3	snx12
rhoca	1.80217e-106	0.424913	0.412	0.195	6.66677e-102	3	rhoca
lamp2	2.55511e-106	5.60382	0.382	0.176	9.45212e-102	3	lamp2
rgs5b	1.16092e-105	169.896	0.496	0.275	4.29457e-101	3	rgs5b
wipf1b	1.89201e-105	24.1233	0.294	0.117	6.99911e-101	3	wipf1b
foxd2	4.10934e-105	2.5066	0.186	0.055	1.52017e-100	3	foxd2
SDK2 (1 of many)	5.19664e-105	1.61529	0.155	0.04	1.92239e-100	3	SDK2 (1 of many)
chdh1	5.7142e-105	1.92693	0.206	0.064	2.11385e-100	3	chdh
zgc:66433	7.63571e-105	2.12295	0.41	0.196	2.82468e-100	3	zgc:66433
MDFIC1	1.11418e-104	1.29941	0.347	0.151	4.12168e-100	3	MDFIC
gar1	1.12457e-104	1.25808	0.308	0.123	4.16014e-100	3	gar1
noc2l	1.43295e-104	0.330852	0.391	0.18	5.30091e-100	3	noc2l
adgra3	1.51606e-104	2.20053	0.296	0.117	5.60838e-100	3	adgra3
crispld2	2.18235e-104	11.0841	0.25	0.09	8.07318e-100	3	crispld2
mkxa	2.43867e-104	14.8645	0.271	0.105	9.02138e-100	3	mkxa
dvl22	2.60243e-104	1.9882	0.316	0.13	9.62718e-100	3	dvl2
BX936308.11	3.15979e-104	1.25657	0.463	0.238	1.1689e-99	3	BX936308.1
BX322530.11	4.70055e-104	3.91457	0.558	0.326	1.73887e-99	3	BX322530.1
tnfaip8l3	7.70508e-104	2.94281	0.205	0.065	2.85034e-99	3	tnfaip8l3
BX663516.22	1.13947e-103	1.9667	0.284	0.111	4.21524e-99	3	BX663516.2
dnajc1	4.36503e-103	0.393846	0.376	0.17	1.61476e-98	3	dnajc1
lix1l2	1.43655e-102	2.58367	0.3	0.121	5.31424e-98	3	lix1l
reep5	2.77343e-102	3.77027	0.587	0.339	1.02598e-97	3	reep5
zc3h7bb	1.20991e-101	2.23685	0.414	0.203	4.4758e-97	3	zc3h7bb
tsr2	1.36021e-101	1.32775	0.334	0.144	5.03182e-97	3	tsr2
slc38a10	1.64564e-101	1.81329	0.366	0.168	6.08771e-97	3	slc38a10
zgc:66427	1.75292e-101	1.3384	0.316	0.134	6.48456e-97	3	zgc:66427
cmtm4	2.71825e-101	1.00067	0.238	0.086	1.00556e-96	3	cmtm4
si:ch211-183d21.1	5.81543e-101	3.01165	0.395	0.187	2.1513e-96	3	si:ch211-183d21.1
CU539058.1	7.42953e-101	1.45937	0.387	0.182	2.7484e-96	3	CU539058.1
sumo3b	9.974e-101	6.78422	0.408	0.199	3.68968e-96	3	sumo3b
col14a1a	1.88949e-100	20.7274	0.234	0.085	6.98979e-96	3	col14a1a
p4ha2	3.23895e-100	0.68058	0.35	0.157	1.19818e-95	3	p4ha2
rpe65b1	5.41853e-100	1.94036	0.279	0.11	2.00448e-95	3	rpe65b
six5	7.14789e-100	2.22973	0.153	0.04	2.64422e-95	3	six5
pkdcca	1.54118e-99	3.15368	0.323	0.137	5.70129e-95	3	pkdcca
jam3b	1.75783e-99	1.26333	0.3	0.124	6.50276e-95	3	jam3b
FP074902.21	1.84582e-99	1.11885	0.389	0.184	6.82824e-95	3	FP074902.2
rin32	2.94019e-99	1.5005	0.254	0.095	1.08767e-94	3	rin3
LOC101885209	3.47256e-99	2.79946	0.122	0.027	1.28461e-94	3	LOC101885209
zgc:174895	5.9014e-99	1.63943	0.257	0.097	2.18311e-94	3	zgc:174895
dnmt3ab	6.73818e-99	2.13118	0.571	0.333	2.49266e-94	3	dnmt3ab
rock2a	1.2343e-98	2.73848	0.372	0.173	4.56603e-94	3	rock2a
frem1b	1.23619e-98	2.06704	0.198	0.063	4.57303e-94	3	frem1b
cd276	7.28551e-98	2.04963	0.231	0.081	2.69513e-93	3	cd276
znf503	8.41377e-98	0.153057	0.407	0.2	3.1125e-93	3	znf503
sertad4	9.10524e-98	1.83842	0.325	0.142	3.3683e-93	3	sertad4
si:dkey-239n17.4	1.21759e-97	2.58882	0.119	0.026	4.50423e-93	3	si:dkey-239n17.4
fat3a	1.95227e-97	0.6636	0.374	0.175	7.22204e-93	3	fat3a
slc1a3a	3.29142e-97	2.3062	0.365	0.168	1.21759e-92	3	slc1a3a
rbms2a	3.4455e-97	1.55217	0.424	0.211	1.2746e-92	3	rbms2a
arhgef401	4.27615e-97	1.38196	0.279	0.112	1.58188e-92	3	arhgef40
quo	5.89249e-97	3.20944	0.263	0.101	2.17981e-92	3	quo
wdr75	8.05661e-97	1.44846	0.3	0.123	2.98038e-92	3	wdr75
BX539336.1	8.43521e-97	1.3953	0.297	0.12	3.12044e-92	3	BX539336.1
aamp	1.07573e-96	0.239512	0.414	0.204	3.97946e-92	3	aamp
ntmt11	1.64002e-96	2.34879	0.223	0.077	6.06693e-92	3	ntmt1
si:dkeyp-44a8.4	1.73703e-96	9.75117	0.273	0.11	6.42578e-92	3	si:dkeyp-44a8.4
atp10a	4.21452e-96	0.102165	0.41	0.199	1.55908e-91	3	atp10a
si:dkey-180p18.9	5.9558e-96	2.02887	0.287	0.117	2.20323e-91	3	si:dkey-180p18.9
slit1a	9.41243e-96	2.61895	0.211	0.072	3.48194e-91	3	slit1a
zgc:113208	1.30104e-95	1.44379	0.392	0.191	4.81293e-91	3	zgc:113208
meox2a	2.32389e-95	3.87844	0.284	0.115	8.59676e-91	3	meox2a
lims11	2.7513e-95	1.00959	0.368	0.172	1.01779e-90	3	lims1
tpcn3	2.87336e-95	1.91072	0.184	0.058	1.06294e-90	3	tpcn3
m6pr	7.80714e-95	0.684739	0.303	0.129	2.8881e-90	3	m6pr
arl6ip5b	1.13441e-94	0.607724	0.379	0.179	4.19651e-90	3	arl6ip5b
chordc1a	4.71065e-94	1.5377	0.441	0.228	1.74261e-89	3	chordc1a
si:rp71-36a1.22	5.94586e-94	1.73932	0.213	0.073	2.19955e-89	3	si:rp71-36a1.2
mrpl32	9.88827e-94	0.366666	0.379	0.181	3.65797e-89	3	mrpl32
si:ch211-212k18.92	1.32639e-93	1.61026	0.302	0.129	4.90673e-89	3	si:ch211-212k18.9
dchs1a1	2.87267e-93	0.743768	0.376	0.179	1.06269e-88	3	dchs1a
wu:fu71h07	3.21879e-93	1.92588	0.176	0.053	1.19073e-88	3	wu:fu71h07
vbp1	3.29488e-93	0.377679	0.416	0.207	1.21888e-88	3	vbp1
nutf2	4.35224e-93	1.61505	0.334	0.15	1.61002e-88	3	nutf2
ube2g1b	4.86711e-93	2.91706	0.351	0.163	1.80049e-88	3	ube2g1b
si:ch73-111k22.2	7.83776e-93	2.06882	0.288	0.12	2.89942e-88	3	si:ch73-111k22.2
CABZ01058650.1	8.13904e-93	0.684032	0.34	0.154	3.01088e-88	3	CABZ01058650.1
cd82b	4.78415e-92	0.392175	0.319	0.141	1.7698e-87	3	cd82b
cdc42ep4b2	8.19192e-92	1.80551	0.338	0.154	3.03044e-87	3	cdc42ep4b
sgk2b	8.29703e-92	4.46764	0.134	0.035	3.06932e-87	3	sgk2b
nr1d1	8.63433e-92	5.45873	0.485	0.267	3.1941e-87	3	nr1d1
kpnb3	2.03515e-91	0.702942	0.404	0.202	7.52862e-87	3	kpnb3
esf1	2.48717e-91	4.727	0.397	0.195	9.2008e-87	3	esf1
smurf2	2.9636e-91	0.978533	0.36	0.171	1.09633e-86	3	smurf2
snx1a	4.01773e-91	0.522442	0.419	0.214	1.48628e-86	3	snx1a
snai1b	4.35688e-91	1.32553	0.241	0.093	1.61174e-86	3	snai1b
capn2a	6.20371e-91	0.216031	0.302	0.13	2.29494e-86	3	capn2a
XLOC-034538	1.00973e-90	1.83275	0.32	0.141	3.73528e-86	3	XLOC-034538
homer3b	1.40589e-90	1.42856	0.398	0.198	5.2008e-86	3	homer3b
akt2l	9.07099e-90	1.77385	0.221	0.079	3.35563e-85	3	akt2l
si:ch211-247j9.1	1.01034e-89	16.815	0.189	0.062	3.73754e-85	3	si:ch211-247j9.1
dicer1	2.34746e-89	4.54897	0.473	0.262	8.68396e-85	3	dicer1
sirt2	3.70857e-89	1.4922	0.327	0.149	1.37191e-84	3	sirt2
adamts21	4.32819e-89	3.34693	0.219	0.08	1.60113e-84	3	adamts2
pappaa	6.02007e-89	0.972195	0.219	0.079	2.227e-84	3	pappaa
myo19	6.20501e-89	1.33928	0.166	0.049	2.29542e-84	3	myo19
degs1	6.71675e-89	0.343352	0.387	0.192	2.48473e-84	3	degs1
selenot1b	8.51609e-89	1.20504	0.35	0.161	3.15036e-84	3	selenot1b
tfap4	9.75328e-89	0.999313	0.414	0.209	3.60803e-84	3	tfap4
sec24d	1.33241e-88	0.435288	0.344	0.158	4.92897e-84	3	sec24d
sp7	1.58812e-88	1.08743	0.189	0.062	5.87494e-84	3	sp7
mmel1	1.75853e-88	11.1997	0.207	0.075	6.50532e-84	3	mmel1
pde3a	1.92707e-88	1.57397	0.271	0.111	7.12882e-84	3	pde3a
rell1	1.93678e-88	0.467652	0.269	0.111	7.16474e-84	3	rell1
atoh8	2.16233e-88	3.64783	0.301	0.13	7.9991e-84	3	atoh8
mcm6	2.2003e-88	0.99586	0.32	0.146	8.13956e-84	3	mcm6
gtf2a1l	2.27573e-88	1.68948	0.218	0.077	8.4186e-84	3	gtf2a1l
pik3c2a	3.4576e-88	1.66299	0.281	0.118	1.27907e-83	3	pik3c2a
triqk	4.24214e-88	0.42181	0.317	0.142	1.56929e-83	3	triqk
foxf2b	4.93839e-88	5.03341	0.126	0.032	1.82686e-83	3	foxf2b
si:dkey-159f12.2	8.09518e-88	1.12372	0.377	0.185	2.99465e-83	3	si:dkey-159f12.2
myo1ea	1.82064e-87	6.5137	0.373	0.183	6.73509e-83	3	myo1ea
stk38b	2.30064e-87	2.19455	0.273	0.112	8.51074e-83	3	stk38b
snx9b	3.46489e-87	1.3501	0.353	0.169	1.28177e-82	3	snx9b
eef2a.1	3.77779e-87	1.50903	0.354	0.168	1.39752e-82	3	eef2a.1
ctnna1	7.48753e-87	0.726831	0.346	0.163	2.76986e-82	3	ctnna1
cbx5	9.07839e-87	1.61236	0.507	0.291	3.35837e-82	3	cbx5
cnpy4	9.83937e-87	0.311748	0.272	0.114	3.63988e-82	3	cnpy4
dstyk	9.90168e-87	1.77042	0.375	0.185	3.66293e-82	3	dstyk
hspa12a	1.37768e-86	1.65041	0.253	0.101	5.09645e-82	3	hspa12a
btf3l4	2.38735e-86	0.759728	0.429	0.226	8.83154e-82	3	btf3l4
smarca2	2.40488e-86	0.742909	0.414	0.214	8.89638e-82	3	smarca2
dact1	4.28527e-86	3.46933	0.27	0.112	1.58525e-81	3	dact1
hvcn1	4.91191e-86	0.69744	0.31	0.139	1.81706e-81	3	hvcn1
timm23a	6.92356e-86	1.02514	0.363	0.174	2.56123e-81	3	timm23a
arhgef12b	7.26321e-86	1.60999	0.418	0.216	2.68688e-81	3	arhgef12b
rxraa	7.89376e-86	0.524067	0.436	0.23	2.92014e-81	3	rxraa
mkrn1	1.29093e-85	24.168	0.405	0.212	4.77554e-81	3	mkrn1
cyp1c1	1.44209e-85	8.30335	0.324	0.152	5.33472e-81	3	cyp1c1
twsg1a1	2.13534e-85	2.03934	0.301	0.134	7.89927e-81	3	twsg1a
grinab	2.66257e-85	3.35224	0.444	0.237	9.84964e-81	3	grinab
ash1l	4.07336e-85	1.17903	0.564	0.347	1.50686e-80	3	ash1l
nfyba	5.02168e-85	0.975245	0.44	0.236	1.85767e-80	3	nfyba
hmcn2	8.24894e-85	6.74082	0.199	0.07	3.05153e-80	3	hmcn2
spon1b	1.07268e-84	6.8612	0.266	0.111	3.96818e-80	3	spon1b
rfc3	2.72975e-84	3.89828	0.258	0.106	1.00982e-79	3	rfc3
il4r.2	4.01797e-84	3.08662	0.167	0.052	1.48637e-79	3	il4r.2
si:dkeyp-120h9.1	4.09848e-84	2.22645	0.37	0.181	1.51615e-79	3	si:dkeyp-120h9.1
eif4a3	6.8032e-84	0.151208	0.428	0.225	2.51671e-79	3	eif4a3
dock7	1.44871e-83	0.768573	0.442	0.237	5.35923e-79	3	dock7
sptbn1	1.86718e-83	3.12635	0.44	0.233	6.90727e-79	3	sptbn1
sh3bp5a1	1.87109e-83	1.29284	0.306	0.137	6.92172e-79	3	sh3bp5a
plekhg4	3.05676e-83	1.60494	0.275	0.117	1.13079e-78	3	plekhg4
srgap2	3.60803e-83	0.905862	0.455	0.248	1.33472e-78	3	srgap2
cyp2ad61	4.13981e-83	1.30934	0.289	0.125	1.53144e-78	3	cyp2ad6
phf20b	4.3422e-83	0.10681	0.444	0.243	1.60631e-78	3	phf20b
si:zfos-1192g2.3	4.57029e-83	1.1433	0.396	0.201	1.69069e-78	3	si:zfos-1192g2.3
nectin3b1	5.85372e-83	1.2441	0.299	0.134	2.16547e-78	3	nectin3b
BX957346.12	9.60941e-83	2.07292	0.254	0.103	3.55481e-78	3	BX957346.1
mnta	1.09024e-82	1.31688	0.407	0.215	4.03311e-78	3	mnta
zgc:86598	1.24257e-82	0.941337	0.463	0.253	4.59664e-78	3	zgc:86598
ccdc80l2	1.71537e-82	19.0209	0.204	0.075	6.34568e-78	3	ccdc80l2
sirt7	3.59546e-82	1.04925	0.241	0.093	1.33007e-77	3	sirt7
eva1a	4.9831e-82	0.247761	0.221	0.084	1.8434e-77	3	eva1a
dnpep1	5.09738e-82	1.80652	0.299	0.134	1.88567e-77	3	dnpep
tm9sf4	6.72944e-82	1.3509	0.322	0.149	2.48942e-77	3	tm9sf4
unm-hu7910	8.88869e-82	1.39182	0.263	0.11	3.28819e-77	3	unm-hu7910
fer	1.08095e-81	1.29363	0.316	0.145	3.99877e-77	3	fer
sox5	1.51987e-81	13.6226	0.385	0.194	5.62244e-77	3	sox5
gpd1l	2.1147e-81	1.83066	0.251	0.103	7.82292e-77	3	gpd1l
aip	2.30749e-81	1.368	0.405	0.211	8.53611e-77	3	aip
ccdc85ca1	2.42639e-81	2.0456	0.33	0.157	8.97595e-77	3	ccdc85ca
plk3	4.4298e-81	7.3747	0.375	0.192	1.63872e-76	3	plk3
klf12a1	4.76521e-81	1.56237	0.279	0.122	1.76279e-76	3	klf12a
tbl1xr1a	6.81448e-81	0.21795	0.522	0.308	2.52088e-76	3	tbl1xr1a
mmrn2b	8.81884e-81	10.3993	0.116	0.029	3.26235e-76	3	mmrn2b
inka1b1	1.01007e-80	1.64697	0.267	0.114	3.73656e-76	3	inka1b
colgalt1	1.14747e-80	2.46698	0.174	0.057	4.24484e-76	3	colgalt1
cd151l	1.42826e-80	0.550889	0.293	0.131	5.28355e-76	3	cd151l
bmpr2b	1.68206e-80	0.520296	0.398	0.205	6.22246e-76	3	bmpr2b
zgc:919441	1.81643e-80	1.96218	0.212	0.08	6.71954e-76	3	zgc:91944
atic	1.83505e-80	0.968454	0.25	0.101	6.7884e-76	3	atic
XLOC-014336	2.01017e-80	1.78609	0.167	0.053	7.43622e-76	3	XLOC-014336
si:dkey-235d18.51	2.90912e-80	2.03372	0.202	0.074	1.07617e-75	3	si:dkey-235d18.5
rps6kb1b	2.97703e-80	0.89224	0.393	0.204	1.10129e-75	3	rps6kb1b
mbtps1	4.01461e-80	0.605815	0.347	0.168	1.48512e-75	3	mbtps1
amot2	4.15916e-80	1.44171	0.239	0.096	1.5386e-75	3	amot
ephb2b	4.21323e-80	2.18966	0.331	0.157	1.5586e-75	3	ephb2b
apcdd1l	4.58249e-80	3.92755	0.204	0.075	1.6952e-75	3	apcdd1l
si:ch211-139d20.3	5.02699e-80	2.26634	0.175	0.059	1.85963e-75	3	si:ch211-139d20.3
mak16	5.31754e-80	0.346821	0.39	0.2	1.96712e-75	3	mak16
wwc3	6.6739e-80	0.586811	0.309	0.143	2.46887e-75	3	wwc3
rbms2b1	6.6917e-80	1.6376	0.28	0.124	2.47546e-75	3	rbms2b
mesd	1.48233e-79	1.15941	0.296	0.134	5.48358e-75	3	mesd
AL929435.1	1.49421e-79	0.698739	0.32	0.151	5.52752e-75	3	AL929435.1
tmpoa	1.81913e-79	1.664	0.279	0.122	6.7295e-75	3	tmpoa
si:rp71-79p20.21	2.04618e-79	0.80417	0.38	0.194	7.56945e-75	3	si:rp71-79p20.2
lrig2	2.42051e-79	1.51197	0.3	0.138	8.9542e-75	3	lrig2
chchd3a	2.58855e-79	0.955855	0.316	0.146	9.57582e-75	3	chchd3a
rgmd	3.56077e-79	0.18589	0.293	0.132	1.31724e-74	3	rgmd
ephb4b1	4.3727e-79	1.71805	0.25	0.105	1.61759e-74	3	ephb4b
bmpr1ab1	5.4234e-79	1.86263	0.303	0.139	2.00628e-74	3	bmpr1ab
dse	6.02786e-79	1.91385	0.194	0.07	2.22989e-74	3	dse
si:ch211-262e15.1	6.59488e-79	1.30051	0.434	0.235	2.43964e-74	3	si:ch211-262e15.1
rhoq	6.86109e-79	0.585221	0.275	0.121	2.53812e-74	3	rhoq
ubr7	8.76511e-79	1.59302	0.311	0.146	3.24248e-74	3	ubr7
aga1	8.77136e-79	1.7695	0.221	0.086	3.24479e-74	3	aga
uck2b	9.71111e-79	1.60623	0.332	0.16	3.59243e-74	3	uck2b
CABZ01064941.1	1.24555e-78	11.1419	0.14	0.041	4.60765e-74	3	CABZ01064941.1
rbms1a	1.58259e-78	1.42274	0.425	0.228	5.85449e-74	3	rbms1a
fmnl2a	2.47702e-78	1.94989	0.386	0.201	9.16325e-74	3	fmnl2a
efna5a	2.77015e-78	2.61818	0.285	0.129	1.02476e-73	3	efna5a
kctd9a	3.11179e-78	1.94877	0.214	0.082	1.15114e-73	3	kctd9a
daam2	3.11946e-78	0.272114	0.166	0.054	1.15398e-73	3	daam2
calcoco1a	4.20941e-78	1.8907	0.346	0.172	1.55719e-73	3	calcoco1a
lratb.2	6.84046e-78	3.38449	0.167	0.055	2.53049e-73	3	lratb.2
drg2	6.98608e-78	1.13001	0.33	0.157	2.58436e-73	3	drg2
btbd6a	9.15344e-78	14.7563	0.29	0.131	3.38613e-73	3	btbd6a
dzip11	1.44893e-77	1.7081	0.284	0.128	5.36002e-73	3	dzip1
rpia1	1.5089e-77	1.61924	0.287	0.129	5.58189e-73	3	rpia
ngdn1	1.73438e-77	0.823408	0.344	0.168	6.41601e-73	3	ngdn
sertad2b	2.61608e-77	1.58082	0.293	0.134	9.67765e-73	3	sertad2b
zbtb47b	3.18669e-77	2.12818	0.132	0.038	1.17885e-72	3	zbtb47b
dnajc9	4.12223e-77	2.93829	0.29	0.132	1.52494e-72	3	dnajc9
hlfa	1.26253e-76	1.14394	0.426	0.234	4.67048e-72	3	hlfa
sec63	1.31072e-76	0.959835	0.353	0.176	4.84873e-72	3	sec63
cybrd1	2.28329e-76	1.21331	0.256	0.108	8.44657e-72	3	cybrd1
ctdsp2	2.2881e-76	0.389678	0.546	0.331	8.46438e-72	3	ctdsp2
sdf4	2.41674e-76	1.75922	0.35	0.173	8.94024e-72	3	sdf4
si:ch73-141c7.1	3.0442e-76	0.962241	0.237	0.097	1.12614e-71	3	si:ch73-141c7.1
xpot	4.10529e-76	1.42503	0.339	0.166	1.51867e-71	3	xpot
ddx27	4.84941e-76	0.43036	0.401	0.213	1.79394e-71	3	ddx27
ntn2	5.74755e-76	1.87796	0.164	0.054	2.12619e-71	3	ntn2
CABZ01077217.1	7.70352e-76	1.68338	0.205	0.076	2.84976e-71	3	CABZ01077217.1
ndfip2	8.22583e-76	1.1326	0.375	0.193	3.04298e-71	3	ndfip2
CR735102.1	8.24516e-76	1.72949	0.227	0.09	3.05013e-71	3	CR735102.1
CABZ01039304.1	1.24862e-75	0.824185	0.349	0.172	4.61902e-71	3	CABZ01039304.1
ptger2a1	1.35328e-75	1.97599	0.156	0.05	5.00617e-71	3	ptger2a
psma6b	1.57371e-75	0.707744	0.441	0.243	5.82163e-71	3	psma6b
lpp	2.23357e-75	0.995621	0.397	0.21	8.26263e-71	3	lpp
pdcd11	2.49895e-75	0.312482	0.362	0.184	9.24438e-71	3	pdcd11
si:dkey-121a11.3	2.59705e-75	2.58503	0.133	0.039	9.60727e-71	3	si:dkey-121a11.3
tgfbr2a	2.63697e-75	2.05981	0.157	0.051	9.75495e-71	3	tgfbr2a
flrt2	5.46877e-75	1.61506	0.254	0.11	2.02306e-70	3	flrt2
znf384l	5.85602e-75	1.37936	0.339	0.169	2.16632e-70	3	znf384l
wwtr11	5.91076e-75	0.742897	0.328	0.158	2.18657e-70	3	wwtr1
ddx54	7.27318e-75	0.604456	0.311	0.146	2.69057e-70	3	ddx54
gdf10b	9.66485e-75	0.889894	0.121	0.033	3.57532e-70	3	gdf10b
MAP3K11	1.01816e-74	0.893085	0.228	0.088	3.76649e-70	3	MAP3K11
eif4h	1.23999e-74	0.774308	0.406	0.217	4.58708e-70	3	eif4h
si:ch73-366l1.5	1.40149e-74	2.10886	0.217	0.087	5.18454e-70	3	si:ch73-366l1.5
polr1d	2.66336e-74	0.91473	0.326	0.157	9.85257e-70	3	polr1d
srsf7a	2.92963e-74	0.930809	0.421	0.229	1.08376e-69	3	srsf7a
rfc5	3.82758e-74	1.18492	0.279	0.126	1.41594e-69	3	rfc5
yipf4	3.83505e-74	0.6219	0.365	0.185	1.4187e-69	3	yipf4
sav1	4.63208e-74	1.50002	0.264	0.117	1.71355e-69	3	sav1
CDPF1	1.12613e-73	2.63805	0.334	0.164	4.16591e-69	3	CDPF1
ehd1b	1.1735e-73	3.57122	0.25	0.107	4.34114e-69	3	ehd1b
rnf13	1.49498e-73	1.52647	0.346	0.174	5.53039e-69	3	rnf13
si:ch211-209l18.4	1.84231e-73	1.57152	0.245	0.103	6.81527e-69	3	si:ch211-209l18.4
arap3	2.12823e-73	1.31078	0.142	0.044	7.87297e-69	3	arap3
terfa	3.04918e-73	1.70374	0.296	0.139	1.12798e-68	3	terfa
ndufaf3	3.15949e-73	1.38252	0.291	0.135	1.16879e-68	3	ndufaf3
wisp1b	3.92042e-73	1.43661	0.107	0.027	1.45028e-68	3	wisp1b
si:dkey-6n21.12	6.76344e-73	2.3724	0.301	0.144	2.502e-68	3	si:dkey-6n21.12
mir199-2	1.75967e-72	3.15368	0.164	0.056	6.50953e-68	3	mir199-2
ccdc25	1.98649e-72	0.771473	0.347	0.175	7.34862e-68	3	ccdc25
napab	3.02819e-72	1.19695	0.317	0.152	1.12022e-67	3	napab
bcor	3.75291e-72	1.61257	0.341	0.173	1.38831e-67	3	bcor
si:ch73-375g18.1	5.93654e-72	2.36729	0.26	0.115	2.1961e-67	3	si:ch73-375g18.1
snx27b	6.39682e-72	0.238242	0.35	0.179	2.36638e-67	3	snx27b
ptp4a2a	1.57074e-71	0.778267	0.382	0.2	5.81064e-67	3	ptp4a2a
si:ch73-334d15.41	1.58224e-71	1.79788	0.17	0.06	5.85318e-67	3	si:ch73-334d15.4
mta1	1.81095e-71	1.72249	0.293	0.138	6.69926e-67	3	mta1
aktip	1.85415e-71	1.54163	0.276	0.126	6.85906e-67	3	aktip
samd11	1.88113e-71	2.42495	0.251	0.109	6.95888e-67	3	samd11
adi1	3.0825e-71	0.876893	0.304	0.144	1.14031e-66	3	adi1
ergic2	3.45286e-71	1.33114	0.298	0.141	1.27732e-66	3	ergic2
eif1axa	3.68671e-71	1.41902	0.27	0.12	1.36383e-66	3	eif1axa
rab30	5.17402e-71	1.98188	0.276	0.125	1.91402e-66	3	rab30
mtap	6.37825e-71	1.18449	0.313	0.152	2.35951e-66	3	mtap
farp2	6.65945e-71	0.981653	0.275	0.125	2.46353e-66	3	farp2
si:dkey-163m14.2	1.58911e-70	2.30966	0.137	0.042	5.87861e-66	3	si:dkey-163m14.2
si:dkey-42i9.6	1.74151e-70	0.794294	0.356	0.183	6.44237e-66	3	si:dkey-42i9.6
psmg3	2.90309e-70	1.31812	0.316	0.156	1.07394e-65	3	psmg3
extl2	3.68385e-70	1.6278	0.221	0.092	1.36277e-65	3	extl2
eva1ba	5.00778e-70	0.837928	0.272	0.125	1.85253e-65	3	eva1ba
pla2g4aa	5.27695e-70	2.0787	0.183	0.068	1.9521e-65	3	pla2g4aa
tmem39a	5.39104e-70	0.679048	0.275	0.125	1.99431e-65	3	tmem39a
taf9	9.27286e-70	1.4931	0.408	0.223	3.43031e-65	3	taf9
CABZ01068366.1	9.61579e-70	0.810684	0.143	0.045	3.55717e-65	3	CABZ01068366.1
klf9	1.84556e-69	2.80748	0.306	0.15	6.82728e-65	3	klf9
CU459056.11	2.20076e-69	1.76215	0.26	0.118	8.14127e-65	3	CU459056.1
XLOC-003138	2.38742e-69	1.3143	0.209	0.083	8.83177e-65	3	XLOC-003138
htr4	2.65817e-69	2.5719	0.116	0.032	9.83337e-65	3	htr4
lamtor4	3.55157e-69	0.638062	0.334	0.168	1.31383e-64	3	lamtor4
aimp1	4.0858e-69	0.198431	0.4	0.215	1.51146e-64	3	aimp1
fbxl72	4.11961e-69	1.52538	0.216	0.088	1.52397e-64	3	fbxl7
wbp1lb	4.24545e-69	1.30651	0.261	0.114	1.57052e-64	3	wbp1lb
ier3ip1	5.33648e-69	1.24845	0.372	0.192	1.97413e-64	3	ier3ip1
arhgap17a	5.80141e-69	0.195927	0.218	0.089	2.14611e-64	3	arhgap17a
si:ch211-57i17.1	6.73117e-69	2.44647	0.285	0.134	2.49006e-64	3	si:ch211-57i17.1
znf395b	7.48327e-69	2.51441	0.38	0.203	2.76829e-64	3	znf395b
frzb	9.34575e-69	19.8557	0.299	0.144	3.45727e-64	3	frzb
acsf21	9.45877e-69	1.3428	0.241	0.103	3.49908e-64	3	acsf2
wu:fc33b09	1.37697e-68	1.15618	0.214	0.086	5.09384e-64	3	wu:fc33b09
cyyr12	2.56519e-68	1.27191	0.23	0.099	9.4894e-64	3	cyyr1
vps29	2.57634e-68	1.13541	0.406	0.224	9.53066e-64	3	vps29
efna5b1	2.70015e-68	0.205804	0.255	0.114	9.98868e-64	3	efna5b
rpn2	3.11717e-68	1.626	0.34	0.172	1.15313e-63	3	rpn2
itprip	3.62667e-68	1.4513	0.247	0.108	1.34162e-63	3	itprip
rac1b1	3.80518e-68	1.35307	0.231	0.098	1.40765e-63	3	rac1b
tmem43	3.84381e-68	1.55262	0.179	0.065	1.42194e-63	3	tmem43
CABZ01061591.11	4.9334e-68	1.2604	0.268	0.123	1.82501e-63	3	CABZ01061591.1
arhgap29b	5.06238e-68	1.67853	0.294	0.141	1.87273e-63	3	arhgap29b
supt3h	6.45298e-68	1.03675	0.346	0.178	2.38715e-63	3	supt3h
fam3a	6.78425e-68	1.14453	0.272	0.126	2.5097e-63	3	fam3a
lysmd4	9.47416e-68	1.76392	0.204	0.083	3.50478e-63	3	lysmd4
cachd1	1.07354e-67	0.56518	0.331	0.168	3.97135e-63	3	cachd1
stau1	1.36725e-67	0.731643	0.342	0.176	5.05787e-63	3	stau1
zgc:153215	1.65779e-67	1.41189	0.159	0.055	6.13268e-63	3	zgc:153215
scamp4	1.66512e-67	1.96026	0.221	0.093	6.15979e-63	3	scamp4
cyp2k16	1.87714e-67	2.69978	0.108	0.029	6.94409e-63	3	cyp2k16
aqp11	2.48999e-67	1.56278	0.248	0.111	9.21123e-63	3	aqp11
eif4e2	2.62714e-67	1.19966	0.248	0.111	9.71859e-63	3	eif4e2
pbxip1a	2.91338e-67	2.39206	0.269	0.125	1.07775e-62	3	pbxip1a
si:cabz01069012.2	3.53115e-67	1.11836	0.238	0.104	1.30628e-62	3	si:cabz01069012.2
si:ch211-256e16.11	4.52684e-67	1.97507	0.244	0.106	1.67462e-62	3	si:ch211-256e16.11
LOC103909972	5.68449e-67	0.875225	0.22	0.092	2.10286e-62	3	LOC103909972
cntf	6.19324e-67	1.77194	0.189	0.073	2.29107e-62	3	cntf
pcolce2a	8.66084e-67	3.01518	0.167	0.06	3.20391e-62	3	pcolce2a
rab18b	1.24986e-66	1.63534	0.282	0.134	4.62362e-62	3	rab18b
zfand3	1.53384e-66	1.05316	0.43	0.245	5.67414e-62	3	zfand3
ptk2aa	2.45789e-66	4.89722	0.325	0.164	9.09249e-62	3	ptk2aa
cldn5b	2.71205e-66	22.425	0.161	0.058	1.00327e-61	3	cldn5b
eif1ad	2.7787e-66	0.791209	0.364	0.192	1.02793e-61	3	eif1ad
piezo2a.2	3.78539e-66	3.81812	0.284	0.136	1.40033e-61	3	piezo2a.2
rrp121	3.82895e-66	1.90533	0.272	0.127	1.41644e-61	3	rrp12
prkab1b	4.40552e-66	0.595848	0.344	0.177	1.62973e-61	3	prkab1b
isoc2	6.44945e-66	0.662309	0.277	0.13	2.38585e-61	3	isoc2
efcc1	7.75043e-66	3.55008	0.241	0.104	2.86712e-61	3	efcc1
si:dkey-34d22.1	8.03373e-66	0.934996	0.162	0.058	2.97192e-61	3	si:dkey-34d22.1
mgat1a	8.35074e-66	1.12014	0.263	0.123	3.08919e-61	3	mgat1a
hpcal1	1.25013e-65	0.321661	0.238	0.105	4.62461e-61	3	hpcal1
itsn1	1.81991e-65	1.20911	0.38	0.209	6.73239e-61	3	itsn1
si:zfos-2326c3.2	2.05887e-65	0.597069	0.273	0.129	7.61637e-61	3	si:zfos-2326c3.2
erp44	2.16166e-65	1.28549	0.318	0.16	7.99664e-61	3	erp44
tmem106ba	2.25321e-65	0.305862	0.35	0.182	8.33531e-61	3	tmem106ba
erlin1	2.52685e-65	1.13707	0.249	0.111	9.34756e-61	3	erlin1
hbl1	2.82697e-65	2.21063	0.134	0.043	1.04578e-60	3	hbl1
uba2	3.79978e-65	0.855108	0.289	0.139	1.40565e-60	3	uba2
irf9	5.73993e-65	0.904868	0.268	0.126	2.12337e-60	3	irf9
sh3glb1a	5.81516e-65	1.48952	0.243	0.109	2.1512e-60	3	sh3glb1a
peak1	6.91999e-65	1.45344	0.226	0.096	2.55991e-60	3	peak1
zbtb38	7.21539e-65	1.58529	0.161	0.057	2.66919e-60	3	zbtb38
ism1	9.82895e-65	0.827859	0.318	0.16	3.63602e-60	3	ism1
oafa	1.06288e-64	1.55534	0.152	0.052	3.93192e-60	3	oafa
ubfd1	1.36125e-64	1.75458	0.334	0.174	5.03568e-60	3	ubfd1
fndc1	1.37952e-64	2.55589	0.167	0.061	5.10327e-60	3	fndc1
cald1b	1.53829e-64	32.8401	0.333	0.176	5.69061e-60	3	cald1b
nifk	1.69452e-64	0.236721	0.296	0.144	6.26853e-60	3	nifk
hectd2	2.11299e-64	0.861456	0.26	0.12	7.81657e-60	3	hectd2
zgc:1008291	2.9292e-64	1.03665	0.307	0.154	1.0836e-59	3	zgc:100829
si:cabz01100188.1	3.45849e-64	18.071	0.126	0.038	1.2794e-59	3	si:cabz01100188.1
reep3a	4.41464e-64	2.21239	0.216	0.093	1.63311e-59	3	reep3a
fut11	4.53628e-64	1.78137	0.146	0.049	1.67811e-59	3	fut11
gnpda2	4.96471e-64	1.30481	0.24	0.107	1.8366e-59	3	gnpda2
cpvl	5.05642e-64	0.190451	0.26	0.121	1.87052e-59	3	cpvl
wnt161	5.47981e-64	2.03504	0.233	0.102	2.02715e-59	3	wnt16
cxcl14	5.8006e-64	8.31435	0.245	0.113	2.14582e-59	3	cxcl14
BX511021.2	6.48199e-64	0.998912	0.1	0.027	2.39788e-59	3	BX511021.2
ehbp1	8.79645e-64	1.09871	0.313	0.158	3.25407e-59	3	ehbp1
gas2a1	8.83211e-64	1.28102	0.156	0.054	3.26726e-59	3	gas2a
pdzrn3b	1.36595e-63	1.01991	0.303	0.151	5.05307e-59	3	pdzrn3b
crip1	1.56516e-63	1.0274	0.464	0.284	5.78998e-59	3	crip1
cdkn1ba	1.57996e-63	4.27214	0.313	0.159	5.84476e-59	3	cdkn1ba
zgc:153704	1.6597e-63	Inf	0.651	0.483	6.13972e-59	3	zgc:153704
grcc10	1.81658e-63	0.914291	0.314	0.158	6.72007e-59	3	grcc10
tsku	1.90075e-63	1.62848	0.247	0.113	7.03144e-59	3	tsku
hikeshi	1.97922e-63	1.07929	0.307	0.154	7.32172e-59	3	hikeshi
ext2	2.45559e-63	1.37316	0.256	0.118	9.08395e-59	3	ext2
ms4a17a.11	2.92679e-63	0.611654	0.253	0.116	1.08271e-58	3	ms4a17a.11
zgc:1106261	3.1209e-63	1.58276	0.308	0.156	1.15452e-58	3	zgc:110626
psme3	3.9247e-63	2.08736	0.294	0.146	1.45186e-58	3	psme3
usp54a	6.21792e-63	0.435925	0.253	0.116	2.3002e-58	3	usp54a
mdc1	6.87064e-63	0.33386	0.314	0.16	2.54166e-58	3	mdc1
TST	8.29939e-63	1.36197	0.147	0.05	3.07019e-58	3	TST
pum3	1.68345e-62	0.457568	0.318	0.163	6.22758e-58	3	pum3
gpat3	1.6953e-62	1.64628	0.218	0.094	6.27144e-58	3	gpat3
mrpl2	1.91817e-62	0.726847	0.308	0.153	7.09587e-58	3	mrpl2
glb1l	2.07939e-62	1.76099	0.191	0.077	7.69228e-58	3	glb1l
tnpo2	3.09132e-62	0.396167	0.306	0.154	1.14357e-57	3	tnpo2
ebna1bp2	3.19971e-62	0.198445	0.353	0.189	1.18367e-57	3	ebna1bp2
srp72	3.91741e-62	0.701681	0.341	0.181	1.44917e-57	3	srp72
LOC108179036	5.83904e-62	0.81126	0.181	0.07	2.16003e-57	3	LOC108179036
ptpra	5.98933e-62	1.37248	0.284	0.136	2.21563e-57	3	ptpra
igf1	6.23745e-62	1.10403	0.176	0.067	2.30742e-57	3	igf1
gpatch4	7.13383e-62	1.55149	0.212	0.089	2.63902e-57	3	gpatch4
zgc:112496	7.37429e-62	1.44864	0.211	0.09	2.72797e-57	3	zgc:112496
ddb21	9.04792e-62	1.05298	0.361	0.195	3.3471e-57	3	ddb2
ednraa	9.67673e-62	3.9857	0.344	0.182	3.57971e-57	3	ednraa
pkdccb1	1.0243e-61	1.90726	0.204	0.086	3.78918e-57	3	pkdccb
hddc21	1.22495e-61	1.34618	0.216	0.093	4.53144e-57	3	hddc2
tcf20	1.56236e-61	1.31777	0.312	0.159	5.77965e-57	3	tcf20
fgf18a	1.63318e-61	2.24085	0.217	0.094	6.04163e-57	3	fgf18a
ralbb	1.93738e-61	1.6886	0.238	0.109	7.16694e-57	3	ralbb
crfb4	1.95461e-61	0.585016	0.323	0.166	7.2307e-57	3	crfb4
pkd1a1	2.08903e-61	0.922316	0.262	0.123	7.72794e-57	3	pkd1a
rpa1	2.13859e-61	1.09555	0.261	0.123	7.9113e-57	3	rpa1
gmps	2.57967e-61	6.04563	0.38	0.212	9.54297e-57	3	gmps
mest	3.19653e-61	1.87896	0.162	0.061	1.18249e-56	3	mest
rpf2	3.27058e-61	1.10568	0.3	0.151	1.20989e-56	3	rpf2
zgc:1626121	3.30949e-61	1.93814	0.165	0.061	1.22428e-56	3	zgc:162612
gcn1	4.04704e-61	1.01285	0.275	0.13	1.49712e-56	3	gcn1
cacna2d1a	4.20478e-61	0.717052	0.193	0.079	1.55547e-56	3	cacna2d1a
rnf7	5.53855e-61	0.346994	0.399	0.223	2.04887e-56	3	rnf7
piezo1	6.38833e-61	6.36188	0.362	0.199	2.36324e-56	3	piezo1
si:ch211-153a8.4	8.44696e-61	1.20123	0.153	0.055	3.12478e-56	3	si:ch211-153a8.4
zgc:91910	8.6301e-61	1.01875	0.335	0.176	3.19253e-56	3	zgc:91910
spag9a	1.59633e-60	0.914565	0.318	0.162	5.90529e-56	3	spag9a
qsox1	1.67896e-60	3.06743	0.185	0.075	6.21097e-56	3	qsox1
cdk4	1.71417e-60	1.56442	0.161	0.059	6.34123e-56	3	cdk4
smad2	1.75611e-60	0.922482	0.442	0.263	6.49637e-56	3	smad2
nhsl1a1	1.76431e-60	1.56209	0.23	0.103	6.52671e-56	3	nhsl1a
rdh10b	1.90354e-60	1.90128	0.19	0.078	7.04177e-56	3	rdh10b
elmo3	2.03175e-60	1.05656	0.161	0.058	7.51604e-56	3	elmo3
luc7l3	2.07922e-60	1.61587	0.407	0.235	7.69165e-56	3	luc7l3
lmf2a	2.39296e-60	1.74152	0.171	0.067	8.85227e-56	3	lmf2a
tia1l	2.49139e-60	0.281545	0.336	0.177	9.21642e-56	3	tia1l
dapk3	2.62678e-60	1.11909	0.241	0.11	9.71726e-56	3	dapk3
zgc:66443	2.73968e-60	1.63673	0.146	0.051	1.01349e-55	3	zgc:66443
rcn2	3.33558e-60	1.59426	0.236	0.106	1.23393e-55	3	rcn2
syne31	3.61132e-60	1.93662	0.246	0.114	1.33593e-55	3	syne3
ext1a1	3.80421e-60	0.794149	0.324	0.169	1.40729e-55	3	ext1a
sc:d217	3.85989e-60	1.93269	0.256	0.121	1.42789e-55	3	sc:d217
irf2bp1	4.56729e-60	1.32186	0.264	0.126	1.68958e-55	3	irf2bp1
sirt1	5.3956e-60	1.73373	0.319	0.167	1.99599e-55	3	sirt1
khsrp	5.59617e-60	1.06482	0.32	0.166	2.07019e-55	3	khsrp
rfc4	6.05644e-60	0.645007	0.238	0.108	2.24046e-55	3	rfc4
caprin1a	7.00604e-60	2.02848	0.325	0.169	2.59174e-55	3	caprin1a
gxylt2	7.03905e-60	1.5852	0.238	0.108	2.60396e-55	3	gxylt2
eif2a	8.92636e-60	0.827508	0.285	0.14	3.30213e-55	3	eif2a
pmch	9.0178e-60	1.05114	0.112	0.033	3.33596e-55	3	pmch
gemin8	9.62777e-60	1.38778	0.257	0.122	3.5616e-55	3	gemin8
inppl1b1	1.02312e-59	1.57016	0.165	0.063	3.78484e-55	3	inppl1b
zgc:171679	1.15779e-59	1.95888	0.251	0.118	4.283e-55	3	zgc:171679
srsf5a	1.39864e-59	2.43004	0.594	0.408	5.174e-55	3	srsf5a
polr1a1	1.43052e-59	1.50919	0.272	0.132	5.29191e-55	3	polr1a
chtf8	1.59385e-59	2.19709	0.174	0.067	5.89612e-55	3	chtf8
ppp2r3a1	1.80614e-59	1.65085	0.213	0.091	6.68145e-55	3	ppp2r3a
dhrs11	1.84494e-59	1.43533	0.263	0.127	6.82498e-55	3	dhrs1
LOC101885062	1.94911e-59	7.63942	0.144	0.051	7.21033e-55	3	LOC101885062
nup43	2.45566e-59	1.28708	0.169	0.064	9.08423e-55	3	nup43
samd4a	2.45973e-59	0.672786	0.267	0.128	9.09928e-55	3	samd4a
wdr12	2.61797e-59	1.42965	0.214	0.092	9.68464e-55	3	wdr12
cuedc1b	3.08823e-59	1.17404	0.234	0.106	1.14243e-54	3	cuedc1b
sgcb	3.36105e-59	1.98249	0.244	0.114	1.24335e-54	3	sgcb
psmg21	3.36982e-59	1.43436	0.267	0.13	1.2466e-54	3	psmg2
cacnb2a	3.44479e-59	0.373264	0.344	0.185	1.27433e-54	3	cacnb2a
ppp3r1b	4.19773e-59	0.524001	0.365	0.201	1.55287e-54	3	ppp3r1b
ccdc103	4.26515e-59	1.37709	0.247	0.114	1.57781e-54	3	ccdc103
fcho2	5.043e-59	1.40586	0.369	0.207	1.86556e-54	3	fcho2
smarca11	6.04439e-59	1.10404	0.271	0.133	2.236e-54	3	smarca1
zgc:162025	9.12585e-59	1.38033	0.241	0.112	3.37593e-54	3	zgc:162025
si:ch211-282b22.1	1.27435e-58	0.514981	0.276	0.137	4.71418e-54	3	si:ch211-282b22.1
bud23	1.32859e-58	1.10731	0.232	0.104	4.91486e-54	3	bud23
ltv1	1.7024e-58	1.18182	0.281	0.137	6.29768e-54	3	ltv1
dctd	2.34073e-58	1.35648	0.137	0.047	8.65905e-54	3	dctd
si:dkey-118j18.2	2.34757e-58	1.19642	0.259	0.124	8.68438e-54	3	si:dkey-118j18.2
pum2	2.50408e-58	0.777365	0.405	0.233	9.26334e-54	3	pum2
armc1	3.12321e-58	1.18277	0.202	0.084	1.15537e-53	3	armc1
nt5c3a	3.13943e-58	0.666418	0.439	0.268	1.16137e-53	3	nt5c3a
rreb1b	3.56337e-58	0.836548	0.242	0.112	1.3182e-53	3	rreb1b
strap	4.37685e-58	1.10101	0.333	0.178	1.61913e-53	3	strap
NINJ1	4.45974e-58	1.03648	0.134	0.045	1.64979e-53	3	NINJ1
si:dkeyp-69b9.6	5.19409e-58	0.58344	0.382	0.216	1.92145e-53	3	si:dkeyp-69b9.6
sept8a	5.39792e-58	0.698033	0.321	0.168	1.99685e-53	3	sept8a
shoc2	5.68491e-58	0.358042	0.433	0.259	2.10302e-53	3	shoc2
CABZ01048053.1	7.1569e-58	1.65541	0.14	0.049	2.64755e-53	3	CABZ01048053.1
adam17a	9.84253e-58	0.957613	0.241	0.112	3.64105e-53	3	adam17a
fktn1	9.94329e-58	1.44123	0.201	0.085	3.67832e-53	3	fktn
haus6	1.1256e-57	2.59069	0.176	0.07	4.16393e-53	3	haus6
XLOC-041269	1.23465e-57	2.71214	0.127	0.042	4.56735e-53	3	XLOC-041269
igfbp2b	1.45288e-57	2.53959	0.153	0.057	5.37465e-53	3	igfbp2b
zmynd191	2.6803e-57	1.01836	0.279	0.139	9.91523e-53	3	zmynd19
nap1l4a	3.64775e-57	0.733326	0.294	0.15	1.34941e-52	3	nap1l4a
lrch3	3.64864e-57	0.35092	0.27	0.131	1.34974e-52	3	lrch3
p4ha1a	3.85016e-57	0.88612	0.22	0.098	1.42429e-52	3	p4ha1a
abt1	4.60894e-57	1.33397	0.213	0.093	1.70498e-52	3	abt1
rab22a	5.08333e-57	1.72441	0.227	0.105	1.88048e-52	3	rab22a
pola1	5.26993e-57	2.56962	0.25	0.119	1.94951e-52	3	pola1
si:dkey-187e18.1	5.73062e-57	3.15495	0.344	0.188	2.11993e-52	3	si:dkey-187e18.1
pfdn5	6.68925e-57	1.57622	0.34	0.184	2.47456e-52	3	pfdn5
calhm21	7.12463e-57	1.88733	0.152	0.057	2.63562e-52	3	calhm2
zmat5	1.08496e-56	1.37687	0.238	0.112	4.01359e-52	3	zmat5
trmt61a1	1.10948e-56	1.29793	0.261	0.128	4.1043e-52	3	trmt61a
bmpr1ba1	1.13042e-56	0.552108	0.264	0.129	4.18178e-52	3	bmpr1ba
zdhhc3a	1.15251e-56	1.64647	0.141	0.05	4.26349e-52	3	zdhhc3a
cops2	1.19494e-56	0.800159	0.336	0.184	4.42046e-52	3	cops2
cavin2b	1.31472e-56	47.084	0.371	0.208	4.86355e-52	3	cavin2b
rspry1	1.51154e-56	1.3071	0.289	0.15	5.59164e-52	3	rspry1
tmc6b1	1.63764e-56	1.79366	0.219	0.099	6.05813e-52	3	tmc6b
pam16	1.71074e-56	0.814515	0.273	0.135	6.32854e-52	3	pam16
dcaf7	1.81452e-56	0.261973	0.376	0.211	6.71246e-52	3	dcaf7
sf3b2	1.88416e-56	0.386431	0.389	0.222	6.97007e-52	3	sf3b2
hsbp1b	1.88474e-56	0.268383	0.426	0.252	6.97223e-52	3	hsbp1b
LOC101883361	2.12738e-56	1.92843	0.106	0.032	7.86982e-52	3	LOC101883361
zgc:136864	2.20697e-56	0.853122	0.275	0.138	8.16426e-52	3	zgc:136864
ythdf1	2.39607e-56	0.514426	0.324	0.173	8.8638e-52	3	ythdf1
gemin7	2.41959e-56	0.949901	0.238	0.111	8.95078e-52	3	gemin7
ccdc6a	2.9891e-56	1.63525	0.282	0.141	1.10576e-51	3	ccdc6a
mphosph10	3.03804e-56	1.27257	0.242	0.113	1.12386e-51	3	mphosph10
angptl2a	3.71407e-56	1.15762	0.158	0.06	1.37395e-51	3	angptl2a
smad6b	5.04935e-56	0.144006	0.247	0.117	1.86791e-51	3	smad6b
hspa4b	5.13412e-56	0.853879	0.334	0.178	1.89926e-51	3	hspa4b
si:ch211-285f17.12	5.32386e-56	1.14706	0.277	0.139	1.96946e-51	3	si:ch211-285f17.1
rnaseh1	5.49853e-56	1.43795	0.219	0.098	2.03407e-51	3	rnaseh1
wdr3	5.56031e-56	1.13873	0.253	0.121	2.05693e-51	3	wdr3
vapal	5.74556e-56	0.780341	0.348	0.191	2.12546e-51	3	vapal
ap1s2	6.86078e-56	0.488864	0.295	0.152	2.53801e-51	3	ap1s2
mdm4	7.72684e-56	1.53307	0.374	0.213	2.85839e-51	3	mdm4
plagl2	1.25834e-55	1.18761	0.322	0.171	4.65497e-51	3	plagl2
igsf8	1.53703e-55	1.2711	0.212	0.094	5.68594e-51	3	igsf8
fntb	1.78381e-55	0.659575	0.309	0.162	6.59883e-51	3	fntb
si:ch211-71n6.4	2.16304e-55	0.698094	0.272	0.136	8.00174e-51	3	si:ch211-71n6.4
mecom2	2.2535e-55	1.2622	0.187	0.078	8.33638e-51	3	mecom
nxn	2.54732e-55	0.469375	0.264	0.13	9.4233e-51	3	nxn
sap30l	2.57416e-55	0.231915	0.388	0.222	9.52259e-51	3	sap30l
puf60a	3.36128e-55	1.95417	0.38	0.215	1.24344e-50	3	puf60a
nav3	3.76245e-55	2.53547	0.317	0.17	1.39184e-50	3	nav3
megf6a	4.14897e-55	2.0174	0.103	0.031	1.53483e-50	3	megf6a
clockb	4.39772e-55	1.27118	0.295	0.153	1.62685e-50	3	clockb
crk	4.48961e-55	1.13498	0.256	0.126	1.66084e-50	3	crk
nup37	4.56555e-55	1.04625	0.229	0.106	1.68894e-50	3	nup37
adprh	5.02365e-55	1.95056	0.136	0.048	1.8584e-50	3	adprh
ilk	5.05402e-55	2.20076	0.327	0.178	1.86963e-50	3	ilk
aldh2.1	5.10695e-55	1.31671	0.272	0.136	1.88922e-50	3	aldh2.1
laynb	5.42976e-55	1.73638	0.11	0.034	2.00863e-50	3	laynb
creb3l1	6.28463e-55	3.49814	0.227	0.105	2.32487e-50	3	creb3l1
smfn	6.50115e-55	1.59454	0.187	0.078	2.40497e-50	3	smfn
dchs1b	7.71571e-55	0.92944	0.26	0.128	2.85427e-50	3	dchs1b
grpel2	9.1959e-55	0.615426	0.378	0.216	3.40184e-50	3	grpel2
rimkla	1.35106e-54	0.835597	0.291	0.15	4.99799e-50	3	rimkla
prpf39	1.53063e-54	0.789149	0.377	0.216	5.66227e-50	3	prpf39
sra1	1.60828e-54	1.18714	0.219	0.099	5.94951e-50	3	sra1
prss16	1.68817e-54	1.53082	0.216	0.097	6.24506e-50	3	prss16
meaf6	2.64305e-54	0.437846	0.408	0.238	9.77742e-50	3	meaf6
CABZ01087560.1	3.67939e-54	1.13677	0.302	0.158	1.36112e-49	3	CABZ01087560.1
bach1a	3.93522e-54	2.01706	0.225	0.105	1.45576e-49	3	bach1a
mrpl4	4.81541e-54	0.956208	0.264	0.13	1.78136e-49	3	mrpl4
zeb1b1	4.91135e-54	0.124901	0.297	0.154	1.81686e-49	3	zeb1b
bmp4	5.17654e-54	1.35511	0.241	0.116	1.91496e-49	3	bmp4
reps1	6.14628e-54	1.30163	0.248	0.119	2.27369e-49	3	reps1
lhfpl2b1	8.74536e-54	1.65137	0.187	0.08	3.23517e-49	3	lhfpl2b
ggcx	8.93149e-54	0.404972	0.241	0.114	3.30403e-49	3	ggcx
rab12	9.11116e-54	1.61201	0.207	0.093	3.37049e-49	3	rab12
lratb.1	1.13543e-53	3.0366	0.106	0.033	4.20029e-49	3	lratb.1
bicc1a1	1.15689e-53	2.59504	0.245	0.119	4.27967e-49	3	bicc1a
snx21	1.20456e-53	0.808066	0.104	0.032	4.45602e-49	3	snx21
trabd2a	1.25344e-53	1.83145	0.167	0.067	4.63684e-49	3	trabd2a
adssl	1.33823e-53	0.475542	0.256	0.128	4.9505e-49	3	adssl
mbd3a	1.36303e-53	1.03537	0.294	0.154	5.04224e-49	3	mbd3a
orc4	1.41258e-53	2.33316	0.2	0.088	5.22555e-49	3	orc4
rangap1a	1.59586e-53	0.763798	0.27	0.134	5.90357e-49	3	rangap1a
slc17a9b	1.66134e-53	1.42353	0.221	0.103	6.14579e-49	3	slc17a9b
ccm2	1.67908e-53	1.53668	0.158	0.061	6.21142e-49	3	ccm2
SYDE1	1.76173e-53	0.457359	0.201	0.089	6.51717e-49	3	SYDE1
rab6a	2.41845e-53	1.07332	0.309	0.163	8.94659e-49	3	rab6a
nhp2	2.45179e-53	0.427154	0.29	0.151	9.0699e-49	3	nhp2
bxdc2	2.87747e-53	1.39912	0.287	0.15	1.06446e-48	3	bxdc2
wdr46	3.52892e-53	1.15939	0.262	0.131	1.30545e-48	3	wdr46
fen1	3.53763e-53	2.23444	0.249	0.123	1.30867e-48	3	fen1
zgc:113625	3.96604e-53	13.6762	0.23	0.108	1.46716e-48	3	zgc:113625
lrrc8aa	4.55187e-53	0.171749	0.355	0.201	1.68387e-48	3	lrrc8aa
zgc:172271	4.80749e-53	2.41114	0.111	0.036	1.77844e-48	3	zgc:172271
cdr2a	5.36351e-53	1.27385	0.263	0.132	1.98412e-48	3	cdr2a
pxnb	5.59298e-53	2.39466	0.185	0.077	2.06901e-48	3	pxnb
tmem245	6.11416e-53	0.537703	0.127	0.043	2.26181e-48	3	tmem245
srcap	6.42418e-53	0.268992	0.372	0.213	2.3765e-48	3	srcap
si:ch211-195o20.7	8.19642e-53	1.50605	0.199	0.089	3.0321e-48	3	si:ch211-195o20.7
upf1	9.19958e-53	0.78702	0.38	0.221	3.4032e-48	3	upf1
me3	1.00804e-52	0.550842	0.256	0.127	3.72905e-48	3	me3
SYDE2	1.05528e-52	1.33612	0.143	0.053	3.90378e-48	3	SYDE2
vps26a	1.07241e-52	1.30098	0.239	0.115	3.96718e-48	3	vps26a
ATP11B	1.42438e-52	0.818735	0.272	0.137	5.2692e-48	3	ATP11B
si:dkey-264d12.5	1.42958e-52	1.77719	0.22	0.103	5.28844e-48	3	si:dkey-264d12.5
pitpnbl	1.43658e-52	0.962639	0.297	0.156	5.31435e-48	3	pitpnbl
ccdc821	1.51815e-52	1.2678	0.263	0.132	5.61609e-48	3	ccdc82
CU856344.1	1.68678e-52	0.857154	0.196	0.085	6.2399e-48	3	CU856344.1
pxdc1b	2.07199e-52	1.07005	0.115	0.038	7.66492e-48	3	pxdc1b
phf6	2.40415e-52	0.813445	0.25	0.121	8.89367e-48	3	phf6
ust1	2.62252e-52	2.08304	0.22	0.102	9.70148e-48	3	ust
fhl2a	3.09265e-52	2.51681	0.155	0.062	1.14406e-47	3	fhl2a
dync1li2	3.14638e-52	1.28239	0.241	0.116	1.16394e-47	3	dync1li2
pold1	3.31316e-52	0.212024	0.176	0.073	1.22564e-47	3	pold1
prim2	3.7727e-52	0.990345	0.25	0.124	1.39564e-47	3	prim2
si:ch211-79l17.1	3.9324e-52	1.19936	0.256	0.127	1.45471e-47	3	si:ch211-79l17.1
si:dkey-188h10.32	4.16008e-52	1.4862	0.258	0.129	1.53894e-47	3	si:dkey-188h10.3
hnrnpl2	4.29954e-52	0.814218	0.396	0.234	1.59053e-47	3	hnrnpl2
srsf10b	4.34396e-52	0.463613	0.274	0.139	1.60696e-47	3	srsf10b
mbd41	4.52549e-52	1.71672	0.208	0.094	1.67411e-47	3	mbd4
hcfc1a	4.63604e-52	0.641987	0.386	0.225	1.71501e-47	3	hcfc1a
CABZ01032488.1	4.92506e-52	1.37121	0.171	0.071	1.82193e-47	3	CABZ01032488.1
polr3h	5.6221e-52	1.39793	0.211	0.097	2.07978e-47	3	polr3h
CR382370.2	5.79794e-52	1.02475	0.248	0.122	2.14483e-47	3	CR382370.2
rbm19	5.86233e-52	1.15452	0.287	0.15	2.16865e-47	3	rbm19
elk4	5.98748e-52	1.05327	0.24	0.117	2.21495e-47	3	elk4
pole3	6.69929e-52	1.34894	0.24	0.116	2.47827e-47	3	pole3
pdhb	7.70645e-52	0.329684	0.334	0.181	2.85085e-47	3	pdhb
rassf8a1	8.26869e-52	1.22692	0.188	0.08	3.05884e-47	3	rassf8a
rnaseh2a	8.74609e-52	5.59745	0.216	0.1	3.23544e-47	3	rnaseh2a
polr2d	9.10871e-52	1.34918	0.372	0.213	3.36958e-47	3	polr2d
mrps10	9.38091e-52	0.518114	0.305	0.163	3.47028e-47	3	mrps10
esyt2a	9.41365e-52	0.8457	0.251	0.124	3.48239e-47	3	esyt2a
bco2l	9.54551e-52	0.457388	0.181	0.077	3.53117e-47	3	bco2l
stim2a	1.05743e-51	2.96408	0.187	0.081	3.91176e-47	3	stim2a
dhrs7	1.18756e-51	1.23374	0.16	0.063	4.39314e-47	3	dhrs7
arhgap32b	1.59578e-51	1.19115	0.175	0.072	5.90328e-47	3	arhgap32b
ndc1	1.6362e-51	1.63534	0.214	0.098	6.05281e-47	3	ndc1
fastkd2	1.98666e-51	1.4582	0.185	0.08	7.34925e-47	3	fastkd2
stx4	2.08021e-51	1.40218	0.227	0.108	7.69533e-47	3	stx4
intu	2.59714e-51	1.08979	0.177	0.073	9.6076e-47	3	intu
nip7	2.77888e-51	1.26353	0.269	0.137	1.02799e-46	3	nip7
hip1	2.88653e-51	0.769095	0.301	0.161	1.06782e-46	3	hip1
sfi1	3.10963e-51	1.21004	0.118	0.04	1.15034e-46	3	sfi1
fam83d	4.66598e-51	1.23676	0.124	0.044	1.72609e-46	3	fam83d
cyp2p6	5.11132e-51	0.909398	0.214	0.101	1.89083e-46	3	cyp2p6
tmx1	5.81211e-51	1.40492	0.218	0.102	2.15007e-46	3	tmx1
inhbaa	5.88573e-51	3.98739	0.205	0.093	2.17731e-46	3	inhbaa
kdelc2	6.36464e-51	2.04618	0.181	0.079	2.35447e-46	3	kdelc2
CU074419.2	6.94102e-51	1.27521	0.259	0.131	2.56769e-46	3	CU074419.2
palm1b	7.61394e-51	1.2864	0.341	0.192	2.81663e-46	3	palm1b
snai21	8.21586e-51	1.32971	0.219	0.102	3.03929e-46	3	snai2
ssh2a	8.30889e-51	0.224733	0.324	0.179	3.07371e-46	3	ssh2a
foxf1	9.14245e-51	2.30142	0.127	0.045	3.38207e-46	3	foxf1
ing3	9.14356e-51	0.657529	0.342	0.192	3.38248e-46	3	ing3
sestd1	1.16691e-50	0.849087	0.257	0.13	4.31675e-46	3	sestd1
snx17	1.30717e-50	0.142618	0.337	0.188	4.83561e-46	3	snx17
farsb	1.32447e-50	0.735855	0.251	0.125	4.89961e-46	3	farsb
si:dkey-119f1.1	1.39268e-50	1.23552	0.158	0.062	5.15195e-46	3	si:dkey-119f1.1
tex264a	1.46802e-50	1.53674	0.265	0.136	5.43065e-46	3	tex264a
ep300b	1.50964e-50	0.879874	0.479	0.311	5.58463e-46	3	ep300b
ifngr1l	1.8089e-50	1.16754	0.224	0.105	6.69167e-46	3	ifngr1l
snx7	2.01379e-50	0.114431	0.247	0.123	7.44961e-46	3	snx7
dus3l	2.06138e-50	1.09661	0.215	0.1	7.62567e-46	3	dus3l
pak2b	2.13432e-50	0.364881	0.347	0.195	7.89548e-46	3	pak2b
mrps11	2.18856e-50	0.851029	0.281	0.145	8.09612e-46	3	mrps11
srbd1	2.21749e-50	1.54297	0.164	0.066	8.20315e-46	3	srbd1
slc2a10	2.31209e-50	1.01744	0.174	0.072	8.55312e-46	3	slc2a10
dnajc25	2.46891e-50	1.2692	0.109	0.036	9.13323e-46	3	dnajc25
tram2	2.55443e-50	0.919727	0.208	0.094	9.44962e-46	3	tram2
si:ch211-213a13.1	2.72614e-50	2.30496	0.2	0.092	1.00848e-45	3	si:ch211-213a13.1
bnip3la	3.00279e-50	1.49831	0.288	0.151	1.11082e-45	3	bnip3la
sypl2b	3.41693e-50	1.2235	0.152	0.06	1.26403e-45	3	sypl2b
ryk1	3.64415e-50	1.08853	0.25	0.125	1.34808e-45	3	ryk
st13	4.08587e-50	0.415799	0.359	0.205	1.51149e-45	3	st13
dctn2	4.16364e-50	1.04845	0.308	0.166	1.54026e-45	3	dctn2
tapbp.1	5.84537e-50	1.8081	0.193	0.086	2.16238e-45	3	tapbp.1
hm13	6.24807e-50	2.7264	0.268	0.137	2.31135e-45	3	hm13
sdr16c5a	6.58942e-50	1.6694	0.207	0.097	2.43763e-45	3	sdr16c5a
pla2g15	6.78453e-50	0.827528	0.239	0.119	2.5098e-45	3	pla2g15
gli11	8.12669e-50	1.90112	0.181	0.079	3.00631e-45	3	gli1
spag7	8.27221e-50	0.649715	0.305	0.166	3.06014e-45	3	spag7
rpp30	8.4574e-50	1.00083	0.167	0.068	3.12865e-45	3	rpp30
mafk1	8.89815e-50	0.916635	0.327	0.183	3.29169e-45	3	mafk
glg1a	8.98881e-50	1.28796	0.235	0.114	3.32523e-45	3	glg1a
ndufs8a	1.12711e-49	0.835764	0.301	0.162	4.16953e-45	3	ndufs8a
atrnl1b	1.19293e-49	0.789199	0.362	0.207	4.41302e-45	3	atrnl1b
sypl2a	1.20849e-49	1.31993	0.273	0.142	4.47058e-45	3	sypl2a
thtpa	1.30295e-49	0.711643	0.192	0.084	4.82e-45	3	thtpa
gusb	1.33909e-49	1.43053	0.259	0.133	4.95371e-45	3	gusb
pef1	1.80359e-49	0.835178	0.28	0.147	6.67204e-45	3	pef1
rras1	2.01858e-49	1.48018	0.19	0.085	7.46733e-45	3	rras
acap3a	2.15753e-49	1.16316	0.133	0.049	7.98136e-45	3	acap3a
atn1	2.20963e-49	0.720742	0.263	0.134	8.17408e-45	3	atn1
gstk1	2.35907e-49	0.122062	0.263	0.134	8.72692e-45	3	gstk1
ptch11	2.53441e-49	1.12194	0.207	0.095	9.37553e-45	3	ptch1
phb	2.54894e-49	0.231239	0.322	0.178	9.42931e-45	3	phb
siah1	2.92765e-49	1.99987	0.261	0.134	1.08302e-44	3	siah1
rasa3	3.54365e-49	1.11786	0.276	0.145	1.3109e-44	3	rasa3
mhc1zea	5.32028e-49	1.22547	0.188	0.083	1.96813e-44	3	mhc1zea
zgc:1141301	6.17566e-49	1.6639	0.196	0.09	2.28456e-44	3	zgc:114130
cmc1	6.65537e-49	0.977376	0.27	0.138	2.46202e-44	3	cmc1
pon2	6.91083e-49	1.47609	0.163	0.068	2.55653e-44	3	pon2
cpda	7.47838e-49	1.34569	0.205	0.096	2.76648e-44	3	cpda
pip4k2ca	7.77272e-49	0.284021	0.315	0.173	2.87536e-44	3	pip4k2ca
sccpdhb	7.84549e-49	0.438956	0.239	0.119	2.90228e-44	3	sccpdhb
zfyve9a	1.00588e-48	0.751254	0.325	0.183	3.72105e-44	3	zfyve9a
mapre2	1.08573e-48	0.649614	0.244	0.119	4.01643e-44	3	mapre2
sgta	1.12074e-48	0.485698	0.359	0.206	4.14595e-44	3	sgta
si:dkey-222f8.3	1.6038e-48	1.72477	0.291	0.157	5.93292e-44	3	si:dkey-222f8.3
plekhg21	1.61149e-48	3.21073	0.208	0.097	5.96137e-44	3	plekhg2
elk3	1.68414e-48	1.39905	0.22	0.106	6.23013e-44	3	elk3
slc25a48	1.72489e-48	3.39196	0.268	0.141	6.38087e-44	3	slc25a48
sumo1	1.78807e-48	0.519004	0.378	0.222	6.61459e-44	3	sumo1
ctdspl2b	2.35896e-48	1.22209	0.257	0.131	8.7265e-44	3	ctdspl2b
nup98	2.44997e-48	1.17032	0.29	0.156	9.06319e-44	3	nup98
plod2	2.80093e-48	11.0845	0.247	0.123	1.03615e-43	3	plod2
ctdsplb1	3.23631e-48	1.20796	0.281	0.15	1.19721e-43	3	ctdsplb
nradd1	3.83264e-48	1.35336	0.153	0.061	1.41781e-43	3	nradd
rhobtb2b	4.08735e-48	0.638923	0.19	0.085	1.51203e-43	3	rhobtb2b
si:dkey-9i23.15	4.17622e-48	1.54308	0.211	0.1	1.54491e-43	3	si:dkey-9i23.15
plagx	4.42536e-48	1.6932	0.205	0.095	1.63707e-43	3	plagx
herpud1	5.27653e-48	2.77308	0.353	0.205	1.95195e-43	3	herpud1
chrd	6.30797e-48	0.743199	0.153	0.061	2.33351e-43	3	chrd
zgc:562351	6.66111e-48	1.13705	0.251	0.129	2.46414e-43	3	zgc:56235
casc3	7.15603e-48	0.541458	0.257	0.132	2.64723e-43	3	casc3
rtn4b	7.60639e-48	0.962203	0.262	0.134	2.81383e-43	3	rtn4b
si:ch211-212k18.82	8.07635e-48	1.20788	0.217	0.104	2.98769e-43	3	si:ch211-212k18.8
pmpcb	8.97564e-48	1.1603	0.251	0.129	3.32036e-43	3	pmpcb
polr2l	9.39372e-48	3.39705	0.353	0.206	3.47502e-43	3	polr2l
praf2	1.04242e-47	1.24894	0.221	0.106	3.85623e-43	3	praf2
adamtsl7	1.14275e-47	2.63044	0.133	0.05	4.22738e-43	3	adamtsl7
hoxa2b	1.24723e-47	3.07635	0.165	0.07	4.61389e-43	3	hoxa2b
rad501	1.32534e-47	1.36347	0.175	0.076	4.90283e-43	3	rad50
trmt112	1.34669e-47	0.539427	0.304	0.166	4.9818e-43	3	trmt112
bmp16	1.45061e-47	4.82289	0.142	0.055	5.36625e-43	3	bmp16
arhgef18b	1.62522e-47	1.11389	0.112	0.038	6.01218e-43	3	arhgef18b
gabpb2a	1.84715e-47	1.55838	0.128	0.047	6.83317e-43	3	gabpb2a
dcun1d5	1.86734e-47	0.881173	0.247	0.126	6.90785e-43	3	dcun1d5
micu2	2.58674e-47	0.926238	0.236	0.119	9.56914e-43	3	micu2
si:ch211-282j22.3	2.61247e-47	0.720249	0.197	0.09	9.66431e-43	3	si:ch211-282j22.3
si:dkey-271j15.3	2.6545e-47	5.09034	0.11	0.038	9.81979e-43	3	si:dkey-271j15.3
si:dkey-6i22.5	2.88475e-47	2.48954	0.124	0.045	1.06716e-42	3	si:dkey-6i22.5
2025-09-06	3.05494e-47	0.124729	0.35	0.203	1.13011e-42	3	2025-09-06
stx5a	3.06777e-47	1.14966	0.264	0.138	1.13486e-42	3	stx5a
chaf1b	3.68842e-47	1.75051	0.149	0.06	1.36446e-42	3	chaf1b
CABZ01115113.1	3.84262e-47	1.12942	0.245	0.123	1.4215e-42	3	CABZ01115113.1
hibadhb	4.18771e-47	0.696571	0.238	0.117	1.54916e-42	3	hibadhb
raph1a	4.3476e-47	0.64017	0.331	0.192	1.60831e-42	3	raph1a
dus2	4.36636e-47	1.29168	0.205	0.097	1.61525e-42	3	dus2
dhx15	4.74357e-47	0.866472	0.321	0.182	1.75479e-42	3	dhx15
rab3il1	4.79137e-47	1.7707	0.129	0.049	1.77247e-42	3	rab3il1
prps1a	4.81569e-47	0.381887	0.353	0.208	1.78147e-42	3	prps1a
usp1	5.73202e-47	1.44746	0.189	0.084	2.12045e-42	3	usp1
chmp6b	6.21187e-47	0.828064	0.293	0.158	2.29796e-42	3	chmp6b
pdcd5	6.35492e-47	0.638866	0.297	0.16	2.35088e-42	3	pdcd5
inppl1a	7.13635e-47	1.05814	0.228	0.112	2.63995e-42	3	inppl1a
fam117aa	7.22038e-47	1.19389	0.204	0.097	2.67103e-42	3	fam117aa
esyt1a	9.63055e-47	1.00401	0.121	0.043	3.56263e-42	3	esyt1a
ptpn11a	9.7833e-47	1.99848	0.263	0.139	3.61913e-42	3	ptpn11a
tatdn1	1.00475e-46	1.1886	0.151	0.062	3.71687e-42	3	tatdn1
tufm	1.05007e-46	0.60869	0.288	0.154	3.88453e-42	3	tufm
naa15a	1.10913e-46	1.21361	0.279	0.148	4.10302e-42	3	naa15a
snx33	1.13311e-46	1.59349	0.169	0.073	4.19171e-42	3	snx33
nvl1	1.2722e-46	1.35251	0.18	0.08	4.70625e-42	3	nvl
fam207a1	1.43921e-46	0.92567	0.239	0.12	5.32407e-42	3	fam207a
si:dkey-40c11.21	1.63721e-46	0.635056	0.309	0.171	6.05654e-42	3	si:dkey-40c11.2
tmem26a	1.91545e-46	2.87415	0.17	0.073	7.08582e-42	3	tmem26a
epha2b1	1.99642e-46	0.998816	0.208	0.098	7.38537e-42	3	epha2b
rhogc	2.0354e-46	1.45185	0.184	0.083	7.52956e-42	3	rhogc
mntb1	2.13083e-46	1.04511	0.29	0.159	7.88257e-42	3	mntb
uggt2	2.57189e-46	0.599135	0.195	0.09	9.51419e-42	3	uggt2
rpe1	2.86994e-46	0.915133	0.217	0.106	1.06168e-41	3	rpe
garem	3.25541e-46	1.37679	0.136	0.052	1.20427e-41	3	garem
AK6	3.28125e-46	1.23706	0.155	0.064	1.21383e-41	3	AK6
neu1	3.51314e-46	1.19653	0.176	0.077	1.29962e-41	3	neu1
zgc:65873	3.99427e-46	1.14813	0.27	0.143	1.4776e-41	3	zgc:65873
rbl1	4.09344e-46	2.00174	0.219	0.107	1.51429e-41	3	rbl1
hcar1-4	4.40005e-46	1.50319	0.182	0.082	1.62771e-41	3	hcar1-4
rnf145b	4.5304e-46	1.34008	0.221	0.11	1.67593e-41	3	rnf145b
si:dkeyp-110e4.6	4.93393e-46	0.710242	0.235	0.119	1.82521e-41	3	si:dkeyp-110e4.6
rbm4.1	5.46421e-46	0.862885	0.342	0.198	2.02138e-41	3	rbm4.1
znf362b1	5.5371e-46	1.32842	0.228	0.113	2.04834e-41	3	znf362b
bloc1s6	5.98961e-46	2.48336	0.377	0.224	2.21574e-41	3	bloc1s6
hpf1	6.02484e-46	1.77274	0.181	0.081	2.22877e-41	3	hpf1
mars	7.19455e-46	0.680205	0.259	0.135	2.66148e-41	3	mars
araf	7.93977e-46	0.466115	0.257	0.133	2.93716e-41	3	araf
pld1a	7.95112e-46	0.395653	0.187	0.085	2.94136e-41	3	pld1a
mib1	8.33636e-46	0.993288	0.302	0.168	3.08387e-41	3	mib1
vegfc	8.50674e-46	1.29994	0.146	0.06	3.1469e-41	3	vegfc
atp8b5a	1.00722e-45	1.3992	0.13	0.048	3.72601e-41	3	atp8b5a
dlgap4a	1.16063e-45	1.08096	0.299	0.166	4.2935e-41	3	dlgap4a
srfbp1	1.20358e-45	1.0598	0.26	0.137	4.45239e-41	3	srfbp1
ywhae2	1.2058e-45	1.09427	0.317	0.178	4.46061e-41	3	ywhae2
cyb5r3	1.31789e-45	1.30417	0.223	0.11	4.87529e-41	3	cyb5r3
s1pr5a	1.37545e-45	1.3514	0.155	0.065	5.0882e-41	3	s1pr5a
si:dkey-93h22.8	1.40485e-45	1.20021	0.22	0.108	5.19697e-41	3	si:dkey-93h22.8
slc41a2b	1.51876e-45	1.56643	0.181	0.082	5.61833e-41	3	slc41a2b
asap1a	1.51908e-45	1.31096	0.273	0.146	5.61953e-41	3	asap1a
prkar1aa	1.52594e-45	0.133912	0.327	0.187	5.64491e-41	3	prkar1aa
si:ch211-113j14.1	1.67088e-45	1.50262	0.101	0.034	6.18108e-41	3	si:ch211-113j14.1
mepce	1.68157e-45	1.07698	0.376	0.227	6.22062e-41	3	mepce
ets1	1.76256e-45	0.842665	0.233	0.115	6.52023e-41	3	ets1
ubtd2	1.82919e-45	1.33455	0.209	0.1	6.76672e-41	3	ubtd2
bmpr1bb	2.06111e-45	1.37376	0.198	0.092	7.62467e-41	3	bmpr1bb
2025-09-04	2.11822e-45	1.54015	0.106	0.036	7.83593e-41	3	2025-09-04
prim1	2.2236e-45	1.96135	0.158	0.067	8.22578e-41	3	prim1
cnpy2	2.29804e-45	1.24793	0.19	0.089	8.50113e-41	3	cnpy2
sgk3	2.32615e-45	0.130537	0.222	0.11	8.60513e-41	3	sgk3
ube2e2	2.98739e-45	0.69409	0.327	0.186	1.10512e-40	3	ube2e2
si:ch211-39k3.2	2.99412e-45	1.1347	0.167	0.072	1.10761e-40	3	si:ch211-39k3.2
ghrb	3.41217e-45	0.150135	0.244	0.126	1.26226e-40	3	ghrb
rhebl1	3.74025e-45	1.03236	0.23	0.116	1.38363e-40	3	rhebl1
rras2	3.98908e-45	0.922523	0.225	0.111	1.47568e-40	3	rras2
si:ch211-14a17.11	4.34233e-45	1.12862	0.271	0.144	1.60636e-40	3	si:ch211-14a17.11
fkbp10a1	4.56874e-45	1.2825	0.194	0.09	1.69011e-40	3	fkbp10a
pip4p2	4.96667e-45	1.39936	0.215	0.105	1.83732e-40	3	pip4p2
cxxc5b	5.19958e-45	0.658889	0.278	0.149	1.92348e-40	3	cxxc5b
pex14	5.67527e-45	1.09089	0.213	0.103	2.09945e-40	3	pex14
pho	5.68617e-45	2.32568	0.365	0.222	2.10348e-40	3	pho
fnbp4	6.0893e-45	0.599207	0.372	0.221	2.25261e-40	3	fnbp4
znf865	6.19487e-45	0.712861	0.375	0.225	2.29167e-40	3	znf865
exoc1	6.35871e-45	1.318	0.29	0.161	2.35228e-40	3	exoc1
fhl3b	6.54258e-45	0.283268	0.251	0.132	2.4203e-40	3	fhl3b
lig1	6.85707e-45	0.879232	0.248	0.13	2.53664e-40	3	lig1
pfdn6	7.93702e-45	0.388845	0.33	0.188	2.93614e-40	3	pfdn6
dlg5a	8.66082e-45	0.57932	0.296	0.164	3.2039e-40	3	dlg5a
yipf5	8.941e-45	1.05419	0.23	0.116	3.30755e-40	3	yipf5
lrrc8ab	9.12743e-45	1.3051	0.123	0.046	3.37651e-40	3	lrrc8ab
adgre5b.3	9.80428e-45	0.531465	0.207	0.1	3.6269e-40	3	adgre5b.3
ptgs1	9.88737e-45	1.06805	0.112	0.04	3.65763e-40	3	ptgs1
dync1i2a	1.01747e-44	1.17627	0.325	0.186	3.76392e-40	3	dync1i2a
tprkb	1.09547e-44	1.51419	0.183	0.084	4.05246e-40	3	tprkb
wtap	1.29334e-44	1.05676	0.334	0.195	4.78443e-40	3	wtap
cdca4	1.3004e-44	1.20793	0.293	0.162	4.81057e-40	3	cdca4
tmed5	1.31239e-44	0.520425	0.184	0.084	4.85492e-40	3	tmed5
porcnl	1.50158e-44	1.64518	0.112	0.04	5.55479e-40	3	porcnl
LOC100334706	1.58453e-44	0.90077	0.132	0.051	5.86165e-40	3	LOC100334706
snrpa	1.69319e-44	0.608191	0.294	0.162	6.2636e-40	3	snrpa
MYADM1	1.85206e-44	1.31786	0.18	0.082	6.85133e-40	3	MYADM
taf12	1.91316e-44	0.364744	0.404	0.248	7.07734e-40	3	taf12
ccdc102a1	2.03495e-44	0.91489	0.227	0.115	7.52788e-40	3	ccdc102a
map7d3	2.27931e-44	1.0849	0.264	0.14	8.43186e-40	3	map7d3
pla2r1	2.30361e-44	0.526312	0.126	0.047	8.52176e-40	3	pla2r1
abhd17b	2.5202e-44	0.968634	0.227	0.116	9.32298e-40	3	abhd17b
gnl2	2.52375e-44	0.594719	0.281	0.152	9.33611e-40	3	gnl2
ddx47	2.97788e-44	0.990128	0.256	0.134	1.10161e-39	3	ddx47
cs	3.04134e-44	1.01909	0.288	0.158	1.12508e-39	3	cs
myl12.2	3.1508e-44	0.196482	0.308	0.174	1.16558e-39	3	myl12.2
prr12a	3.56924e-44	0.154508	0.328	0.188	1.32037e-39	3	prr12a
tor4aa	4.58384e-44	1.74359	0.151	0.064	1.6957e-39	3	tor4aa
rer1	5.36551e-44	0.369084	0.31	0.176	1.98486e-39	3	rer1
ptprk	7.77149e-44	0.698007	0.261	0.14	2.87491e-39	3	ptprk
slc35f2	7.82768e-44	1.62202	0.179	0.081	2.89569e-39	3	slc35f2
zdhhc14	7.88671e-44	1.1092	0.216	0.105	2.91753e-39	3	zdhhc14
ddr2b	8.41193e-44	0.203958	0.158	0.067	3.11182e-39	3	ddr2b
hspa12b1	9.30548e-44	0.896705	0.211	0.103	3.44238e-39	3	hspa12b
s1pr21	9.37507e-44	1.35167	0.263	0.14	3.46812e-39	3	s1pr2
gnl3l	1.09116e-43	1.09328	0.249	0.13	4.03653e-39	3	gnl3l
ap1m1	1.31582e-43	0.786285	0.295	0.163	4.86762e-39	3	ap1m1
lurap1	1.44129e-43	9.49597	0.193	0.092	5.33177e-39	3	lurap1
tpst1	1.47084e-43	0.882389	0.269	0.145	5.44108e-39	3	tpst1
polr3e	1.49331e-43	1.33973	0.233	0.119	5.52422e-39	3	polr3e
CABZ01099847.1	1.56259e-43	1.65719	0.119	0.044	5.7805e-39	3	CABZ01099847.1
si:ch211-51e12.7	1.63646e-43	0.992896	0.389	0.239	6.05374e-39	3	si:ch211-51e12.7
slc25a28	1.68881e-43	1.2732	0.268	0.144	6.24741e-39	3	slc25a28
elac11	1.95409e-43	1.29075	0.219	0.11	7.22878e-39	3	elac1
nol12	2.00198e-43	1.07527	0.184	0.085	7.40593e-39	3	nol12
wipf2a1	2.03915e-43	3.90333	0.227	0.116	7.54343e-39	3	wipf2a
prpf19	2.15289e-43	0.936466	0.245	0.128	7.96418e-39	3	prpf19
mrpl23	3.28294e-43	0.994375	0.267	0.144	1.21446e-38	3	mrpl23
hat1	4.14726e-43	0.958871	0.24	0.123	1.5342e-38	3	hat1
rnaseh2c	4.21574e-43	1.36435	0.155	0.066	1.55953e-38	3	rnaseh2c
si:dkeyp-55f12.3	5.03015e-43	1.78102	0.229	0.117	1.8608e-38	3	si:dkeyp-55f12.3
prdm11	5.16786e-43	1.22854	0.189	0.089	1.91175e-38	3	prdm11
sult1st7	5.61926e-43	0.269582	0.148	0.062	2.07873e-38	3	sult1st7
msra	5.99256e-43	0.360442	0.259	0.138	2.21683e-38	3	msra
slc25a20	6.167e-43	0.37617	0.228	0.114	2.28136e-38	3	slc25a20
si:dkey-12j5.11	6.21021e-43	1.01898	0.245	0.128	2.29734e-38	3	si:dkey-12j5.1
surf4	6.37092e-43	0.849943	0.174	0.078	2.3568e-38	3	surf4
ppp1r13l1	9.65029e-43	1.07426	0.223	0.113	3.56993e-38	3	ppp1r13l
rrm1	9.71118e-43	0.917873	0.201	0.097	3.59246e-38	3	rrm1
qtrt2	9.79431e-43	1.4242	0.143	0.059	3.62321e-38	3	qtrt2
pole1	1.02844e-42	0.777558	0.143	0.058	3.8045e-38	3	pole
morc2	1.06077e-42	1.37881	0.228	0.116	3.92409e-38	3	morc2
trnau1apb	1.28906e-42	0.427986	0.361	0.218	4.76863e-38	3	trnau1apb
bicd2	1.32586e-42	0.996512	0.198	0.095	4.90475e-38	3	bicd2
phf21aa1	1.3622e-42	1.27505	0.239	0.124	5.03918e-38	3	phf21aa
kank3	1.48729e-42	0.867898	0.233	0.12	5.50192e-38	3	kank3
dnttip2	1.49736e-42	1.33819	0.219	0.11	5.53917e-38	3	dnttip2
crls11	1.7371e-42	1.13992	0.168	0.075	6.42605e-38	3	crls1
tpst1l	1.80968e-42	1.34002	0.171	0.077	6.69453e-38	3	tpst1l
hpgd	1.87514e-42	2.27869	0.224	0.113	6.9367e-38	3	hpgd
sgms11	2.17773e-42	1.62245	0.229	0.119	8.05608e-38	3	sgms1
dph2	2.6194e-42	1.729	0.161	0.071	9.68993e-38	3	dph2
casp7	2.68804e-42	1.09762	0.13	0.052	9.94385e-38	3	casp7
pak1ip1	2.85668e-42	0.55831	0.256	0.137	1.05677e-37	3	pak1ip1
rest	3.20679e-42	0.57532	0.181	0.084	1.18629e-37	3	rest
zgc:162698	3.47251e-42	0.801615	0.244	0.127	1.28458e-37	3	zgc:162698
parp3	3.5453e-42	1.76052	0.199	0.097	1.31151e-37	3	parp3
CABZ01058721.1	3.62844e-42	1.08697	0.141	0.058	1.34227e-37	3	CABZ01058721.1
nfatc41	3.75162e-42	0.563648	0.148	0.062	1.38784e-37	3	nfatc4
parp16	4.23594e-42	1.06587	0.25	0.133	1.567e-37	3	parp16
prrc2a	4.64243e-42	0.86206	0.346	0.207	1.71738e-37	3	prrc2a
slc27a1a	4.72658e-42	1.46001	0.178	0.084	1.7485e-37	3	slc27a1a
cipcb	4.78678e-42	0.660492	0.329	0.192	1.77077e-37	3	cipcb
slc48a1b	5.04238e-42	2.52169	0.182	0.085	1.86533e-37	3	slc48a1b
eci2	5.36278e-42	1.25722	0.173	0.078	1.98385e-37	3	eci2
rtkn2b2	5.36588e-42	0.685914	0.166	0.073	1.985e-37	3	rtkn2b
tmtc31	5.49185e-42	1.74107	0.177	0.083	2.0316e-37	3	tmtc3
ubtfl	5.67667e-42	2.60272	0.323	0.189	2.09997e-37	3	ubtfl
chp21	5.72231e-42	1.39189	0.195	0.094	2.11685e-37	3	chp2
qser11	6.30738e-42	1.30602	0.21	0.105	2.33329e-37	3	qser1
si:ch211-132g1.3	6.48254e-42	1.16178	0.263	0.144	2.39809e-37	3	si:ch211-132g1.3
gins2	8.2487e-42	2.59757	0.149	0.063	3.05144e-37	3	gins2
eml3	8.91054e-42	0.815982	0.223	0.112	3.29628e-37	3	eml3
tril	9.291e-42	5.63021	0.184	0.087	3.43702e-37	3	tril
abhd14b	9.64073e-42	1.58471	0.115	0.043	3.56639e-37	3	abhd14b
mta3	1.00139e-41	1.03919	0.26	0.14	3.70444e-37	3	mta3
kctd2	1.06017e-41	0.490602	0.162	0.07	3.92189e-37	3	kctd2
rnf111	1.08051e-41	0.562381	0.331	0.195	3.99712e-37	3	rnf111
mmp15a	1.32359e-41	4.56354	0.139	0.058	4.89635e-37	3	mmp15a
mrpl41	1.32754e-41	0.736605	0.224	0.114	4.91098e-37	3	mrpl41
arcn1b	1.40636e-41	1.11184	0.24	0.127	5.20253e-37	3	arcn1b
timm9	1.44265e-41	0.851468	0.275	0.149	5.33681e-37	3	timm9
rtf2	1.4946e-41	0.298613	0.316	0.184	5.52897e-37	3	rtf2
ece11	1.59874e-41	1.05743	0.185	0.086	5.91423e-37	3	ece1
mgat1b	1.77636e-41	1.27643	0.159	0.07	6.57127e-37	3	mgat1b
htra1b	1.78099e-41	8.30447	0.233	0.118	6.58842e-37	3	htra1b
naa40	1.89112e-41	1.28309	0.181	0.085	6.99582e-37	3	naa40
rab23	1.92544e-41	0.635654	0.241	0.126	7.12279e-37	3	rab23
akirin1	1.99961e-41	0.556451	0.316	0.182	7.39714e-37	3	akirin1
api5	2.16742e-41	0.451931	0.319	0.186	8.01794e-37	3	api5
kptn	2.20511e-41	1.32757	0.159	0.071	8.15737e-37	3	kptn
enpp6	2.51407e-41	1.50069	0.112	0.042	9.30029e-37	3	enpp6
prmt5	2.565e-41	1.25335	0.193	0.093	9.4887e-37	3	prmt5
tsg101b	2.62296e-41	1.19121	0.198	0.098	9.70311e-37	3	tsg101b
plekha5	2.67681e-41	2.17458	0.262	0.142	9.90231e-37	3	plekha5
rxrba	2.95636e-41	0.574583	0.323	0.189	1.09364e-36	3	rxrba
zcchc14	3.34128e-41	1.67759	0.101	0.035	1.23604e-36	3	zcchc14
znf207b	3.99195e-41	1.36476	0.267	0.146	1.47674e-36	3	znf207b
hcfc1b	4.20617e-41	0.320123	0.363	0.22	1.55599e-36	3	hcfc1b
cpne3	4.65439e-41	0.965213	0.306	0.177	1.7218e-36	3	cpne3
mrpl34	4.7101e-41	0.676835	0.264	0.143	1.74241e-36	3	mrpl34
utp252	4.86446e-41	0.982036	0.208	0.103	1.79951e-36	3	utp25
foxk2	5.1658e-41	1.14315	0.248	0.131	1.91098e-36	3	foxk2
pgap2	5.38282e-41	0.805326	0.164	0.072	1.99127e-36	3	pgap2
timeless	5.50597e-41	2.05073	0.216	0.109	2.03682e-36	3	timeless
ep300a	5.65062e-41	0.820533	0.324	0.192	2.09033e-36	3	ep300a
ifrd2	5.71266e-41	1.21147	0.179	0.083	2.11328e-36	3	ifrd2
iars	5.77214e-41	0.205876	0.206	0.101	2.13529e-36	3	iars
slc22a18	5.95214e-41	1.3491	0.173	0.08	2.20187e-36	3	slc22a18
si:ch73-252i11.1	6.80488e-41	1.37195	0.163	0.074	2.51733e-36	3	si:ch73-252i11.1
b4galt7	7.01907e-41	1.43559	0.135	0.055	2.59656e-36	3	b4galt7
pcdh10b	7.30943e-41	2.87851	0.216	0.11	2.70398e-36	3	pcdh10b
rap1aa	7.55668e-41	0.345995	0.327	0.193	2.79544e-36	3	rap1aa
zgc:101858	8.22253e-41	0.614626	0.248	0.132	3.04176e-36	3	zgc:101858
CABZ01039096.1	8.65303e-41	2.35264	0.116	0.044	3.20102e-36	3	CABZ01039096.1
dnph1	8.74048e-41	1.68464	0.143	0.061	3.23337e-36	3	dnph1
zgc:113411	8.82949e-41	1.34625	0.151	0.065	3.26629e-36	3	zgc:113411
slc30a8	8.9028e-41	1.05496	0.104	0.037	3.29341e-36	3	slc30a8
mid2	8.98086e-41	0.922228	0.215	0.106	3.32229e-36	3	mid2
tmem18	9.59667e-41	0.821771	0.242	0.128	3.5501e-36	3	tmem18
zgc:56304	1.02119e-40	1.08556	0.306	0.175	3.7777e-36	3	zgc:56304
mertka	1.07392e-40	0.210448	0.186	0.089	3.97274e-36	3	mertka
ndst2b1	1.10749e-40	1.23514	0.196	0.094	4.09695e-36	3	ndst2b
cebpz	1.17005e-40	0.837365	0.233	0.123	4.32837e-36	3	cebpz
map3k201	1.24397e-40	0.532148	0.199	0.096	4.60181e-36	3	map3k20
crkl	1.32958e-40	0.415061	0.204	0.101	4.91853e-36	3	crkl
specc1la	1.34065e-40	0.821321	0.224	0.115	4.95946e-36	3	specc1la
chchd6b	1.3617e-40	0.1426	0.267	0.147	5.03735e-36	3	chchd6b
actr3	1.39474e-40	1.24573	0.134	0.054	5.15957e-36	3	actr3
orc6	1.5e-40	1.21607	0.147	0.063	5.54893e-36	3	orc6
zfyve27	1.83275e-40	1.3999	0.193	0.094	6.77989e-36	3	zfyve27
derl2	1.86138e-40	0.244139	0.228	0.118	6.88581e-36	3	derl2
fam168b	1.88245e-40	0.286232	0.315	0.183	6.96374e-36	3	fam168b
AXL	1.91701e-40	1.50408	0.11	0.041	7.0916e-36	3	AXL
cttn	2.14314e-40	1.93235	0.191	0.092	7.92813e-36	3	cttn
larp1	2.30622e-40	0.634334	0.235	0.123	8.53138e-36	3	larp1
pdzd2	2.57287e-40	1.17089	0.133	0.054	9.51784e-36	3	pdzd2
casp2	3.51444e-40	1.55538	0.216	0.111	1.3001e-35	3	casp2
si:ch73-42p12.2	3.56643e-40	1.39678	0.256	0.141	1.31933e-35	3	si:ch73-42p12.2
akap1b	3.93578e-40	1.33834	0.219	0.113	1.45596e-35	3	akap1b
purbb	4.40507e-40	1.74481	0.263	0.144	1.62957e-35	3	purbb
entpd6	4.61111e-40	0.881105	0.176	0.082	1.70579e-35	3	entpd6
cul4b	4.69061e-40	0.721453	0.28	0.157	1.7352e-35	3	cul4b
cherp	4.7836e-40	1.13311	0.217	0.112	1.7696e-35	3	cherp
pagr1	4.99762e-40	1.53003	0.23	0.121	1.84877e-35	3	pagr1
ubald1b	5.04118e-40	2.71845	0.202	0.102	1.86488e-35	3	ubald1b
cltb	5.67709e-40	1.09494	0.227	0.118	2.10012e-35	3	cltb
taok1a	5.81531e-40	0.950743	0.286	0.162	2.15126e-35	3	taok1a
ints6	7.83505e-40	0.669655	0.222	0.114	2.89842e-35	3	ints6
chd6	7.88853e-40	1.8174	0.435	0.283	2.9182e-35	3	chd6
msto11	8.07642e-40	1.52967	0.158	0.07	2.98771e-35	3	msto1
map3k1	8.29113e-40	0.965223	0.208	0.104	3.06714e-35	3	map3k1
CABZ01086041.1	8.51598e-40	0.658105	0.148	0.064	3.15032e-35	3	CABZ01086041.1
ugt5c3	9.56357e-40	1.69752	0.13	0.054	3.53785e-35	3	ugt5c3
ppp1r8b	1.02897e-39	1.26895	0.134	0.055	3.80646e-35	3	ppp1r8b
si:ch73-263o4.4	1.03137e-39	1.69755	0.137	0.058	3.81536e-35	3	si:ch73-263o4.4
CABZ01029422.1	1.23496e-39	1.72502	0.143	0.061	4.56849e-35	3	CABZ01029422.1
cnppd1	1.27319e-39	0.97437	0.252	0.137	4.70993e-35	3	cnppd1
tbx15	1.48266e-39	3.4599	0.181	0.086	5.48479e-35	3	tbx15
ipo11	1.53466e-39	0.693413	0.269	0.149	5.67716e-35	3	ipo11
CABZ01031868.1	1.53614e-39	0.818756	0.116	0.045	5.68265e-35	3	CABZ01031868.1
arhgap24	1.74482e-39	5.3119	0.211	0.107	6.4546e-35	3	arhgap24
shisa3	1.96488e-39	2.10994	0.122	0.049	7.26869e-35	3	shisa3
rbm14a	2.3198e-39	1.39748	0.333	0.202	8.58162e-35	3	rbm14a
tfb2m1	2.33261e-39	0.851331	0.214	0.11	8.62904e-35	3	tfb2m
kri1	2.47855e-39	1.0372	0.253	0.137	9.16889e-35	3	kri1
abcc1	2.79231e-39	0.906122	0.152	0.066	1.03296e-34	3	abcc1
ube2g2	2.94518e-39	1.33895	0.226	0.118	1.08951e-34	3	ube2g2
CABZ01050249.1	2.99535e-39	1.5897	0.156	0.07	1.10807e-34	3	CABZ01050249.1
sh3glb1b	3.55189e-39	0.689058	0.277	0.156	1.31395e-34	3	sh3glb1b
amdhd2	3.67998e-39	1.38012	0.202	0.102	1.36133e-34	3	amdhd2
rfc2	3.82682e-39	0.866196	0.173	0.082	1.41565e-34	3	rfc2
lifra1	3.83001e-39	1.09673	0.199	0.098	1.41683e-34	3	lifra
smad6a1	3.97383e-39	1.58079	0.161	0.073	1.47004e-34	3	smad6a
foxk1	4.2415e-39	1.17668	0.235	0.125	1.56906e-34	3	foxk1
npm1b	4.31721e-39	1.50655	0.269	0.151	1.59706e-34	3	npm1b
btd	4.46286e-39	1.60226	0.115	0.045	1.65095e-34	3	btd
slc25a36b1	5.00849e-39	0.722368	0.256	0.139	1.85279e-34	3	slc25a36b
clns1a	5.04643e-39	1.10087	0.217	0.112	1.86683e-34	3	clns1a
atl2	5.29486e-39	1.1255	0.144	0.063	1.95873e-34	3	atl2
eral1	5.87959e-39	0.708598	0.191	0.093	2.17504e-34	3	eral1
pelp1	6.21799e-39	0.983563	0.246	0.134	2.30022e-34	3	pelp1
bahd1	6.23676e-39	0.625949	0.287	0.164	2.30717e-34	3	bahd1
polr2eb	6.45589e-39	0.886909	0.29	0.164	2.38823e-34	3	polr2eb
cyp20a1	6.55623e-39	0.886773	0.214	0.111	2.42535e-34	3	cyp20a1
TPGS1	6.90848e-39	1.14115	0.137	0.057	2.55565e-34	3	TPGS1
zcchc41	7.20499e-39	1.52595	0.162	0.074	2.66534e-34	3	zcchc4
rrp36	7.26692e-39	0.491187	0.244	0.133	2.68825e-34	3	rrp36
tmem51a	8.16794e-39	2.26556	0.126	0.052	3.02157e-34	3	tmem51a
lama2	8.46558e-39	3.07789	0.115	0.044	3.13167e-34	3	lama2
hnrnpul1	1.02671e-38	1.17451	0.247	0.134	3.79812e-34	3	hnrnpul1
plekha8	1.06543e-38	1.13756	0.231	0.122	3.94133e-34	3	plekha8
fgfr1op2	1.11089e-38	1.37026	0.257	0.142	4.10953e-34	3	fgfr1op2
rbpja	1.20439e-38	0.961662	0.232	0.123	4.45539e-34	3	rbpja
smtnb	1.28967e-38	3.25021	0.126	0.052	4.77088e-34	3	smtnb
psd2	1.36487e-38	0.811561	0.241	0.13	5.04907e-34	3	psd2
sart3	1.4242e-38	2.12242	0.249	0.135	5.26855e-34	3	sart3
hirip3	1.67135e-38	0.43778	0.291	0.17	6.18284e-34	3	hirip3
sidt2	1.69468e-38	0.981807	0.166	0.075	6.26913e-34	3	sidt2
prickle1b	1.76466e-38	1.42529	0.235	0.127	6.52801e-34	3	prickle1b
rab20	1.8052e-38	0.906049	0.124	0.05	6.67799e-34	3	rab20
decr11	1.82541e-38	1.13269	0.199	0.101	6.75275e-34	3	decr1
zgc:114045	1.83095e-38	1.44605	0.143	0.061	6.77322e-34	3	zgc:114045
si:ch211-284b7.3	1.8854e-38	0.617727	0.238	0.127	6.97465e-34	3	si:ch211-284b7.3
psen1	1.89777e-38	1.35871	0.186	0.092	7.02041e-34	3	psen1
pyroxd2	1.96947e-38	4.91331	0.14	0.06	7.28566e-34	3	pyroxd2
timm29	2.38665e-38	1.28546	0.183	0.089	8.82893e-34	3	timm29
nckipsd	2.7367e-38	1.08198	0.115	0.044	1.01239e-33	3	nckipsd
sh2b1	2.92105e-38	0.982293	0.267	0.151	1.08058e-33	3	sh2b1
pttg1ipb	2.9689e-38	1.69505	0.226	0.12	1.09828e-33	3	pttg1ipb
mmgt1	3.09838e-38	0.364003	0.295	0.17	1.14618e-33	3	mmgt1
zgc:112962	3.17091e-38	1.23323	0.204	0.103	1.17301e-33	3	zgc:112962
ube2nb	3.28152e-38	0.842757	0.272	0.153	1.21393e-33	3	ube2nb
tlk1b	3.45364e-38	0.534572	0.244	0.13	1.27761e-33	3	tlk1b
ppardb	3.70139e-38	0.344974	0.236	0.127	1.36925e-33	3	ppardb
lifrb	3.77542e-38	0.590844	0.222	0.117	1.39664e-33	3	lifrb
tp53bp1	3.84878e-38	1.04412	0.283	0.163	1.42378e-33	3	tp53bp1
ifngr2	3.90886e-38	0.40142	0.167	0.077	1.446e-33	3	ifngr2
plcg1	4.19785e-38	1.31964	0.295	0.172	1.55291e-33	3	plcg1
impdh1b	4.35867e-38	1.34196	0.217	0.113	1.6124e-33	3	impdh1b
tmem206	4.51246e-38	0.637336	0.156	0.071	1.66929e-33	3	tmem206
dph6	4.8462e-38	1.31027	0.143	0.061	1.79276e-33	3	dph6
si:ch211-276i12.11	5.02178e-38	1.1051	0.217	0.113	1.85771e-33	3	si:ch211-276i12.11
gskip	5.1405e-38	0.870993	0.235	0.124	1.90162e-33	3	gskip
slc39a10	6.74812e-38	1.36534	0.148	0.067	2.49633e-33	3	slc39a10
foxj2	6.87561e-38	1.00422	0.233	0.125	2.54349e-33	3	foxj2
sssca1	6.90186e-38	1.17212	0.218	0.113	2.5532e-33	3	sssca1
hnrnpr	7.02159e-38	0.46206	0.341	0.207	2.5975e-33	3	hnrnpr
cbx2	8.62227e-38	0.923637	0.162	0.075	3.18964e-33	3	cbx2
lmf2b	8.88009e-38	2.11269	0.173	0.082	3.28501e-33	3	lmf2b
si:ch211-232b12.51	9.03411e-38	1.36559	0.174	0.083	3.34199e-33	3	si:ch211-232b12.5
gabpa	9.1096e-38	1.37547	0.256	0.143	3.36992e-33	3	gabpa
sema3d1	9.24471e-38	1.57442	0.195	0.099	3.4199e-33	3	sema3d
mlxip	9.3274e-38	1.67268	0.242	0.131	3.45049e-33	3	mlxip
ehhadh1	9.62676e-38	1.16022	0.183	0.089	3.56123e-33	3	ehhadh
wipi1	1.02273e-37	1.05824	0.214	0.112	3.78337e-33	3	wipi1
ppp1r3ca	1.13801e-37	0.665925	0.179	0.087	4.20984e-33	3	ppp1r3ca
poglut11	1.15495e-37	1.40758	0.214	0.112	4.27251e-33	3	poglut1
ddx51	1.21506e-37	1.79213	0.19	0.093	4.49488e-33	3	ddx51
clcn5a	1.22908e-37	1.2701	0.183	0.09	4.54673e-33	3	clcn5a
znf609b	1.28092e-37	0.389713	0.349	0.215	4.73851e-33	3	znf609b
acox1	1.45601e-37	0.792097	0.256	0.144	5.38621e-33	3	acox1
arpc5la	1.45649e-37	1.23634	0.179	0.087	5.38799e-33	3	arpc5la
si:ch211-76l23.4	1.75244e-37	3.98618	0.173	0.084	6.4828e-33	3	si:ch211-76l23.4
drg1	1.88176e-37	0.99598	0.187	0.092	6.96118e-33	3	drg1
gnai2b	1.99102e-37	0.999868	0.18	0.087	7.3654e-33	3	gnai2b
pdcd2l	2.00813e-37	1.24441	0.118	0.047	7.42867e-33	3	pdcd2l
cnn3b	2.09811e-37	1.43378	0.187	0.093	7.76153e-33	3	cnn3b
nle11	2.1604e-37	1.01751	0.163	0.076	7.99195e-33	3	nle1
nufip11	2.43344e-37	1.17584	0.177	0.085	9.00202e-33	3	nufip1
ccdc47	2.46274e-37	0.298527	0.269	0.149	9.11043e-33	3	ccdc47
CABZ01034698.2	2.48751e-37	1.79874	0.159	0.073	9.20203e-33	3	CABZ01034698.2
zmiz2	2.73716e-37	1.03007	0.382	0.24	1.01256e-32	3	zmiz2
unc119.1	2.81667e-37	1.24914	0.204	0.106	1.04197e-32	3	unc119.1
strn4	2.83653e-37	0.777435	0.267	0.151	1.04932e-32	3	strn4
nol101	3.09475e-37	0.936519	0.204	0.104	1.14484e-32	3	nol10
dnajc11a	3.26577e-37	1.39479	0.181	0.089	1.2081e-32	3	dnajc11a
dixdc1a	3.36874e-37	0.895158	0.208	0.107	1.2462e-32	3	dixdc1a
mrpl48	3.45752e-37	1.20222	0.242	0.131	1.27904e-32	3	mrpl48
bcl7bb1	3.5174e-37	1.70083	0.183	0.09	1.30119e-32	3	bcl7bb
itga5	3.67622e-37	0.636809	0.286	0.164	1.35994e-32	3	itga5
slc2a12	3.94687e-37	1.34281	0.154	0.072	1.46007e-32	3	slc2a12
os9	3.97905e-37	0.700976	0.23	0.123	1.47197e-32	3	os9
prpf40a	3.9984e-37	0.821161	0.289	0.168	1.47913e-32	3	prpf40a
ssrp1b	4.36038e-37	1.24164	0.179	0.087	1.61304e-32	3	ssrp1b
ube2d3	4.61243e-37	0.956396	0.285	0.166	1.70627e-32	3	ube2d3
si:dkey-16l2.16	4.87893e-37	1.73354	0.184	0.09	1.80486e-32	3	si:dkey-16l2.16
rgs12a	5.21192e-37	2.08021	0.233	0.126	1.92804e-32	3	rgs12a
LOC103911404	5.31352e-37	1.23821	0.123	0.05	1.96563e-32	3	LOC103911404
map4k5	5.51765e-37	0.877306	0.22	0.116	2.04114e-32	3	map4k5
eloa	5.98639e-37	1.21618	0.224	0.119	2.21455e-32	3	eloa
si:ch211-11k18.4	6.1463e-37	0.661367	0.177	0.085	2.2737e-32	3	si:ch211-11k18.4
CABZ01076667.1	6.17738e-37	0.920118	0.202	0.103	2.2852e-32	3	CABZ01076667.1
ttpa	6.2071e-37	1.11004	0.11	0.043	2.29619e-32	3	ttpa
abhd14a	7.36744e-37	1.40571	0.145	0.064	2.72544e-32	3	abhd14a
spoplb	7.77077e-37	1.08183	0.21	0.11	2.87464e-32	3	spoplb
wdr36	8.73037e-37	0.302602	0.235	0.127	3.22962e-32	3	wdr36
mcmbp1	9.01565e-37	0.947195	0.195	0.098	3.33516e-32	3	mcmbp
hnrnpc	9.20449e-37	0.431661	0.261	0.146	3.40502e-32	3	hnrnpc
si:dkey-11f4.141	9.35555e-37	0.612913	0.187	0.093	3.4609e-32	3	si:dkey-11f4.14
rcor1	9.63445e-37	0.956519	0.256	0.142	3.56407e-32	3	rcor1
abi2a1	1.03034e-36	1.0482	0.17	0.08	3.81155e-32	3	abi2a
dcxr	1.09917e-36	1.42389	0.129	0.055	4.06615e-32	3	dcxr
rb1	1.12472e-36	1.9768	0.182	0.09	4.16069e-32	3	rb1
gna12a	1.21337e-36	0.86746	0.182	0.09	4.48863e-32	3	gna12a
mtus1b	1.27784e-36	0.711599	0.229	0.124	4.72712e-32	3	mtus1b
sema4bb	1.36124e-36	1.4385	0.192	0.098	5.03562e-32	3	sema4bb
CABZ01110881.1	1.36126e-36	1.07829	0.179	0.088	5.03571e-32	3	CABZ01110881.1
mrto4	1.57816e-36	0.940009	0.204	0.105	5.8381e-32	3	mrto4
golt1ba	1.77182e-36	0.813897	0.123	0.05	6.5545e-32	3	golt1ba
urb1	1.79491e-36	1.17199	0.248	0.138	6.6399e-32	3	urb1
adamts10	1.85211e-36	0.934884	0.128	0.054	6.85153e-32	3	adamts10
snx6	2.40121e-36	0.940712	0.283	0.164	8.88279e-32	3	snx6
ivns1abpb	2.66538e-36	0.597909	0.199	0.102	9.86003e-32	3	ivns1abpb
tubgcp3	2.86514e-36	1.01489	0.203	0.104	1.0599e-31	3	tubgcp3
gnsa	4.3485e-36	1.39148	0.153	0.07	1.60864e-31	3	gnsa
ERC1	4.46217e-36	0.587536	0.263	0.15	1.65069e-31	3	ERC1
cyp2aa4	4.86121e-36	1.24304	0.135	0.06	1.79831e-31	3	cyp2aa4
agmo1	5.14535e-36	1.07551	0.209	0.109	1.90342e-31	3	agmo
[truncated: 65,841 more rows]

## Sheet: Connective Tissue Subset
	p_val	avg_log2FC	pct.1	pct.2	p_val_adj	cluster	gene
emilin3a	0	16.0582	0.407	0.009	0	Articular Chondrocyte	emilin3a
cdhr5a	3.75639e-270	14.6462	0.153	0.001	1.3896e-265	Articular Chondrocyte	cdhr5a
tmem26b	2.16929e-210	11.3047	0.439	0.029	8.02486e-206	Articular Chondrocyte	tmem26b
tgm2l	1.26296e-183	30.4152	0.767	0.11	4.67206e-179	Articular Chondrocyte	tgm2l
itih1	1.03246e-130	50.1535	0.714	0.127	3.81937e-126	Articular Chondrocyte	itih1
prg4b	1.76597e-114	10.9978	0.111	0.003	6.53284e-110	Articular Chondrocyte	prg4b
ppp1r1c	6.94082e-77	55.0116	0.37	0.054	2.56762e-72	Articular Chondrocyte	ppp1r1c
itih3a1	4.81529e-70	6.00241	0.19	0.016	1.78132e-65	Articular Chondrocyte	itih3a
cav22	6.5671e-70	2.85657	0.37	0.059	2.42937e-65	Articular Chondrocyte	cav2
col8a2	3.92311e-67	37.6993	0.889	0.421	1.45128e-62	Articular Chondrocyte	col8a2
si:dkeyp-71f10.5	4.53293e-65	161.771	0.175	0.015	1.67687e-60	Articular Chondrocyte	si:dkeyp-71f10.5
eps8l21	3.64033e-63	6.36938	0.556	0.146	1.34667e-58	Articular Chondrocyte	eps8l2
rab11fip1b	3.35401e-60	5.29497	0.323	0.052	1.24075e-55	Articular Chondrocyte	rab11fip1b
ehd2b	2.38032e-58	17.9194	0.571	0.174	8.80553e-54	Articular Chondrocyte	ehd2b
lix13	7.54501e-58	1.91294	0.339	0.059	2.79113e-53	Articular Chondrocyte	lix1
CR855337.1	2.90333e-53	18.096	0.439	0.108	1.07403e-48	Articular Chondrocyte	CR855337.1
mybl11	1.84222e-51	4.02187	0.286	0.048	6.81492e-47	Articular Chondrocyte	mybl1
si:busm1-57f23.12	2.56166e-49	6.50015	0.582	0.197	9.47634e-45	Articular Chondrocyte	si:busm1-57f23.1
LOC1018842873	3.02417e-49	3.96065	0.238	0.034	1.11873e-44	Articular Chondrocyte	LOC101884287
frya3	1.63384e-48	2.98246	0.519	0.156	6.04407e-44	Articular Chondrocyte	frya
col15a1b2	3.19978e-44	1.18689	0.534	0.168	1.18369e-39	Articular Chondrocyte	col15a1b
cobll1b4	3.66323e-44	1.1059	0.444	0.122	1.35514e-39	Articular Chondrocyte	cobll1b
tspan2b2	5.56501e-44	1.66474	0.28	0.051	2.05866e-39	Articular Chondrocyte	tspan2b
si:ch73-344o19.11	5.72473e-44	3.66001	0.138	0.013	2.11775e-39	Articular Chondrocyte	si:ch73-344o19.1
cav11	1.41066e-42	5.43049	0.519	0.172	5.21846e-38	Articular Chondrocyte	cav1
camsap2b	1.0875e-39	3.3162	0.481	0.152	4.02298e-35	Articular Chondrocyte	camsap2b
doc2b	6.06605e-35	4.85551	0.153	0.02	2.24401e-30	Articular Chondrocyte	doc2b
si:dkey-225n22.4	9.10777e-35	30.4821	0.175	0.026	3.36924e-30	Articular Chondrocyte	si:dkey-225n22.4
anxa62	4.0353e-34	2.7389	0.217	0.04	1.49278e-29	Articular Chondrocyte	anxa6
nr6a1b1	5.48522e-33	2.52073	0.122	0.014	2.02915e-28	Articular Chondrocyte	nr6a1b
trpv43	1.16306e-32	4.55075	0.323	0.084	4.30249e-28	Articular Chondrocyte	trpv4
plxnb1a2	1.88927e-32	4.21061	0.466	0.165	6.98899e-28	Articular Chondrocyte	plxnb1a
BX901973.11	2.72723e-32	2.82106	0.111	0.012	1.00889e-27	Articular Chondrocyte	BX901973.1
elovl1b3	2.92097e-32	1.69999	0.566	0.234	1.08056e-27	Articular Chondrocyte	elovl1b
fryb4	3.24442e-32	4.67238	0.349	0.101	1.20021e-27	Articular Chondrocyte	fryb
cd994	4.29775e-32	3.00159	0.667	0.34	1.58987e-27	Articular Chondrocyte	cd99
sh2d4a2	1.35237e-31	2.18582	0.164	0.025	5.00282e-27	Articular Chondrocyte	sh2d4a
phldb1b2	3.90962e-30	3.66634	0.46	0.165	1.44629e-25	Articular Chondrocyte	phldb1b
si:dkey-91m11.55	2.85877e-28	0.428615	0.386	0.128	1.05755e-23	Articular Chondrocyte	si:dkey-91m11.5
anos1b2	1.17798e-27	1.67737	0.317	0.093	4.3577e-23	Articular Chondrocyte	anos1b
pxylp12	2.04347e-26	0.427299	0.376	0.126	7.55942e-22	Articular Chondrocyte	pxylp1
cpne23	6.94993e-26	3.58169	0.296	0.089	2.57099e-21	Articular Chondrocyte	cpne2
samd10a	8.76968e-26	2.76378	0.153	0.026	3.24417e-21	Articular Chondrocyte	samd10a
has32	1.48138e-25	0.864272	0.222	0.051	5.48009e-21	Articular Chondrocyte	has3
sox103	8.1987e-25	5.99376	0.376	0.132	3.03294e-20	Articular Chondrocyte	sox10
arhgef282	1.1982e-24	3.10046	0.328	0.11	4.43251e-20	Articular Chondrocyte	arhgef28
chrd2	1.61417e-24	4.90529	0.333	0.112	5.97131e-20	Articular Chondrocyte	chrd
si:dkeyp-66d1.7	7.96757e-24	5.40614	0.365	0.133	2.94744e-19	Articular Chondrocyte	si:dkeyp-66d1.7
myo6b1	1.94109e-23	2.74885	0.159	0.031	7.18067e-19	Articular Chondrocyte	myo6b
ero1a	2.30553e-23	2.55875	0.106	0.014	8.52885e-19	Articular Chondrocyte	ero1a
atp10a5	1.07343e-22	0.703571	0.608	0.318	3.97094e-18	Articular Chondrocyte	atp10a
itga9	1.55855e-22	9.96934	0.593	0.322	5.76553e-18	Articular Chondrocyte	itga9
loxl1	2.5345e-22	19.8011	0.566	0.281	9.37588e-18	Articular Chondrocyte	loxl1
CR848833.12	3.1574e-22	2.56727	0.312	0.105	1.16802e-17	Articular Chondrocyte	CR848833.1
si:ch211-176g6.2	7.28349e-22	3.76699	0.101	0.014	2.69438e-17	Articular Chondrocyte	si:ch211-176g6.2
si:ch211-176g13.81	8.48423e-22	2.43224	0.122	0.02	3.13857e-17	Articular Chondrocyte	si:ch211-176g13.8
rab11fip32	3.09249e-21	2.98307	0.36	0.141	1.14401e-16	Articular Chondrocyte	rab11fip3
bmp2b	4.02406e-21	18.9665	0.418	0.177	1.48862e-16	Articular Chondrocyte	bmp2b
piezo11	2.55137e-19	0.542429	0.556	0.291	9.43828e-15	Articular Chondrocyte	piezo1
arhgap21a2	3.06475e-19	4.66651	0.561	0.307	1.13374e-14	Articular Chondrocyte	arhgap21a
pdlim42	4.15431e-19	5.18746	0.249	0.078	1.5368e-14	Articular Chondrocyte	pdlim4
fhl3b2	4.46593e-19	3.49373	0.45	0.208	1.65208e-14	Articular Chondrocyte	fhl3b
ccdc802	7.71412e-19	3.67801	0.587	0.322	2.85368e-14	Articular Chondrocyte	ccdc80
met3	1.26745e-18	0.763696	0.212	0.059	4.68866e-14	Articular Chondrocyte	met
si:ch211-176l24.41	1.62938e-18	4.43059	0.101	0.016	6.02758e-14	Articular Chondrocyte	si:ch211-176l24.4
AL732488.11	1.78769e-18	0.384429	0.529	0.281	6.61322e-14	Articular Chondrocyte	AL732488.1
kcnq5b2	2.25973e-18	1.16135	0.233	0.072	8.35943e-14	Articular Chondrocyte	kcnq5b
GRB142	3.21288e-18	3.38408	0.164	0.039	1.18854e-13	Articular Chondrocyte	GRB14
slc44a5b1	1.30664e-17	1.32639	0.392	0.172	4.83364e-13	Articular Chondrocyte	slc44a5b
crip21	1.37777e-17	8.86865	0.376	0.165	5.09679e-13	Articular Chondrocyte	crip2
bicdl2	3.69117e-17	14.0395	0.228	0.073	1.36547e-12	Articular Chondrocyte	bicdl2
pip5k1bb2	4.51225e-17	4.61453	0.243	0.081	1.66922e-12	Articular Chondrocyte	pip5k1bb
XLOC-0398172	1.17622e-16	2.89859	0.217	0.066	4.35118e-12	Articular Chondrocyte	XLOC-039817
msi12	2.8048e-16	2.59384	0.228	0.074	1.03758e-11	Articular Chondrocyte	msi1
fam83e5	5.52085e-15	1.89777	0.312	0.129	2.04233e-10	Articular Chondrocyte	fam83e
col8a1b	1.03495e-14	12.1736	0.185	0.056	3.8286e-10	Articular Chondrocyte	col8a1b
tmbim1a3	1.39325e-14	1.84302	0.312	0.133	5.15406e-10	Articular Chondrocyte	tmbim1a
itga6l1	1.73679e-14	1.32268	0.132	0.032	6.42491e-10	Articular Chondrocyte	itga6l
ddr2b3	4.98718e-14	1.39389	0.307	0.128	1.84491e-09	Articular Chondrocyte	ddr2b
b3gnt7l3	8.10253e-14	1.72927	0.212	0.074	2.99737e-09	Articular Chondrocyte	b3gnt7l
tbx5a	1.3806e-13	4.92276	0.212	0.075	5.10727e-09	Articular Chondrocyte	tbx5a
stard81	1.86704e-13	0.804539	0.423	0.224	6.90674e-09	Articular Chondrocyte	stard8
stard13b1	2.03652e-13	5.4106	0.476	0.273	7.53369e-09	Articular Chondrocyte	stard13b
plekhh25	8.83027e-13	1.45009	0.28	0.114	3.26658e-08	Articular Chondrocyte	plekhh2
stk38a2	1.04674e-12	2.6408	0.164	0.051	3.87222e-08	Articular Chondrocyte	stk38a
bmpr1ba2	2.40929e-12	0.908088	0.418	0.226	8.9127e-08	Articular Chondrocyte	bmpr1ba
ubl3a2	3.37651e-12	5.00291	0.608	0.419	1.24907e-07	Articular Chondrocyte	ubl3a
nlgn3a3	6.03329e-12	3.49921	0.212	0.08	2.23189e-07	Articular Chondrocyte	nlgn3a
mtmr122	7.58462e-12	2.17646	0.259	0.11	2.80578e-07	Articular Chondrocyte	mtmr12
plekhg5a3	8.35953e-12	2.24415	0.302	0.138	3.09244e-07	Articular Chondrocyte	plekhg5a
NINJ12	9.25487e-12	2.71558	0.217	0.084	3.42366e-07	Articular Chondrocyte	NINJ1
iqgap12	3.64731e-11	5.15072	0.519	0.318	1.34925e-06	Articular Chondrocyte	iqgap1
has22	4.10598e-11	2.82787	0.19	0.071	1.51892e-06	Articular Chondrocyte	has2
si:dkey-204f11.642	6.26841e-11	3.28075	0.196	0.075	2.31887e-06	Articular Chondrocyte	si:dkey-204f11.64
pcdh11	9.34956e-11	0.603053	0.286	0.132	3.45868e-06	Articular Chondrocyte	pcdh11
si:ch211-57n23.12	9.49501e-11	1.19021	0.286	0.131	3.51249e-06	Articular Chondrocyte	si:ch211-57n23.1
arhgap4b3	1.14867e-10	0.814258	0.132	0.039	4.24927e-06	Articular Chondrocyte	arhgap4b
otud7b3	1.17477e-10	2.43245	0.317	0.157	4.34584e-06	Articular Chondrocyte	otud7b
abtb2a4	1.17771e-10	2.8686	0.259	0.117	4.3567e-06	Articular Chondrocyte	abtb2a
kcnn31	1.18994e-10	3.13219	0.148	0.049	4.40193e-06	Articular Chondrocyte	kcnn3
il11a	1.19661e-10	0.652021	0.101	0.025	4.42662e-06	Articular Chondrocyte	il11a
gpc5a5	1.75623e-10	1.14095	0.228	0.091	6.49683e-06	Articular Chondrocyte	gpc5a
shc22	1.76787e-10	0.932273	0.122	0.034	6.53988e-06	Articular Chondrocyte	shc2
si:ch211-225h24.21	1.97678e-10	3.14303	0.175	0.065	7.31268e-06	Articular Chondrocyte	si:ch211-225h24.2
pdk2a3	2.37579e-10	3.82955	0.476	0.293	8.78875e-06	Articular Chondrocyte	pdk2a
peli1b4	2.47031e-10	1.06568	0.45	0.266	9.13843e-06	Articular Chondrocyte	peli1b
rhobtb11	3.21636e-10	2.78676	0.111	0.031	1.18983e-05	Articular Chondrocyte	rhobtb1
prkd23	6.62575e-10	2.73178	0.439	0.266	2.45106e-05	Articular Chondrocyte	prkd2
anxa11a1	6.82465e-10	5.87289	0.598	0.438	2.52464e-05	Articular Chondrocyte	anxa11a
cacna1g4	7.43019e-10	0.594752	0.206	0.426	2.74865e-05	Articular Chondrocyte	cacna1g
slc38a91	7.98596e-10	2.01801	0.122	0.036	2.95425e-05	Articular Chondrocyte	slc38a9
b3gnt2b6	9.8066e-10	2.90382	0.28	0.139	3.62775e-05	Articular Chondrocyte	b3gnt2b
arhgef12a3	1.1494e-09	1.38902	0.407	0.236	4.25196e-05	Articular Chondrocyte	arhgef12a
stk103	1.15428e-09	1.74055	0.28	0.137	4.27004e-05	Articular Chondrocyte	stk10
mtss14	1.18436e-09	0.965977	0.365	0.203	4.3813e-05	Articular Chondrocyte	mtss1
fhod14	2.44857e-09	1.88904	0.27	0.133	9.05801e-05	Articular Chondrocyte	fhod1
nfatc2a2	2.66858e-09	2.48461	0.164	0.062	9.87186e-05	Articular Chondrocyte	nfatc2a
sb:cb811	3.13402e-09	0.889236	0.206	0.091	0.000115937	Articular Chondrocyte	sb:cb81
prnprs35	3.50029e-09	1.66622	0.328	0.178	0.000129486	Articular Chondrocyte	prnprs3
pcdh1b1	4.59833e-09	1.28933	0.243	0.114	0.000170106	Articular Chondrocyte	pcdh1b
dlec11	5.59087e-09	2.32588	0.122	0.04	0.000206823	Articular Chondrocyte	dlec1
cds1	7.6915e-09	1.65116	0.111	0.033	0.000284532	Articular Chondrocyte	cds1
grin2bb2	8.58063e-09	2.18518	0.143	0.051	0.000317423	Articular Chondrocyte	grin2bb
adam94	1.05974e-08	2.43676	0.27	0.138	0.000392029	Articular Chondrocyte	adam9
RTKN2	2.02652e-08	1.85359	0.18	0.073	0.000749669	Articular Chondrocyte	RTKN
msna	2.49588e-08	8.67197	0.836	0.69	0.000923302	Articular Chondrocyte	msna
nfat5b4	2.5253e-08	1.88375	0.201	0.087	0.000934186	Articular Chondrocyte	nfat5b
cald1a	2.55891e-08	30.3421	0.349	0.558	0.000946616	Articular Chondrocyte	cald1a
dcbld12	2.81916e-08	2.36496	0.122	0.041	0.00104289	Articular Chondrocyte	dcbld1
gpr158a3	4.23977e-08	2.26424	0.206	0.094	0.00156842	Articular Chondrocyte	gpr158a
prex12	4.47308e-08	2.65543	0.28	0.147	0.00165473	Articular Chondrocyte	prex1
nedd94	7.60535e-08	1.68249	0.503	0.34	0.00281345	Articular Chondrocyte	nedd9
inpp4b3	8.98317e-08	0.6807	0.19	0.083	0.00332315	Articular Chondrocyte	inpp4b
wee13	9.50452e-08	1.80997	0.243	0.124	0.00351601	Articular Chondrocyte	wee1
diaph23	1.00979e-07	2.81169	0.624	0.486	0.00373553	Articular Chondrocyte	diaph2
cd79a1	1.06942e-07	0.6045	0.185	0.08	0.0039561	Articular Chondrocyte	cd79a
si:ch1073-184j22.12	1.23555e-07	3.13826	0.265	0.139	0.00457066	Articular Chondrocyte	si:ch1073-184j22.1
tpm4b1	1.45983e-07	4.97705	0.122	0.291	0.00540034	Articular Chondrocyte	tpm4b
rasal26	1.68186e-07	1.68398	0.249	0.128	0.00622172	Articular Chondrocyte	rasal2
grasp4	2.50491e-07	3.18021	0.265	0.143	0.00926643	Articular Chondrocyte	grasp
wnk4b2	2.58641e-07	0.260217	0.196	0.089	0.0095679	Articular Chondrocyte	wnk4b
slc35d1a3	3.17557e-07	0.405645	0.317	0.183	0.0117474	Articular Chondrocyte	slc35d1a
kif2c	3.72115e-07	0.213785	0.116	0.042	0.0137657	Articular Chondrocyte	kif2c
ucmaa	4.49484e-07	111.277	0.132	0.293	0.0166278	Articular Chondrocyte	ucmaa
tgm2b1	4.65561e-07	1.11632	0.254	0.136	0.0172225	Articular Chondrocyte	tgm2b
nt5c2b	6.07178e-07	10.024	0.381	0.244	0.0224613	Articular Chondrocyte	nt5c2b
dock51	6.46967e-07	3.63412	0.143	0.059	0.0239333	Articular Chondrocyte	dock5
synm2	7.37303e-07	2.22322	0.312	0.187	0.0272751	Articular Chondrocyte	synm
lrrc8aa	7.54936e-07	6.39485	0.429	0.283	0.0279274	Articular Chondrocyte	lrrc8aa
itga52	8.55511e-07	2.29503	0.413	0.277	0.0316479	Articular Chondrocyte	itga5
fam129ba3	9.32245e-07	6.10726	0.365	0.23	0.0344865	Articular Chondrocyte	fam129ba
slc35a23	9.50215e-07	1.21274	0.307	0.181	0.0351513	Articular Chondrocyte	slc35a2
phlda33	9.51894e-07	0.159212	0.37	0.233	0.0352134	Articular Chondrocyte	phlda3
map3k203	1.00421e-06	0.991256	0.286	0.16	0.0371487	Articular Chondrocyte	map3k20
kank1a4	1.09704e-06	0.928528	0.349	0.215	0.0405826	Articular Chondrocyte	kank1a
slc12a7a2	1.23092e-06	1.42994	0.27	0.155	0.0455355	Articular Chondrocyte	slc12a7a
rgs3a2	1.43173e-06	5.81098	0.455	0.317	0.0529641	Articular Chondrocyte	rgs3a
gnai2a6	1.4552e-06	0.230857	0.55	0.4	0.0538323	Articular Chondrocyte	gnai2a
sfmbt22	1.5975e-06	1.01121	0.148	0.062	0.0590962	Articular Chondrocyte	sfmbt2
dennd3a1	1.76209e-06	0.939729	0.101	0.035	0.0651851	Articular Chondrocyte	dennd3a
kcnn42	1.97846e-06	1.13482	0.201	0.1	0.0731892	Articular Chondrocyte	kcnn4
myof1	2.03967e-06	3.48469	0.138	0.057	0.0754537	Articular Chondrocyte	myof
lrrc8c2	2.22504e-06	1.50533	0.286	0.17	0.0823108	Articular Chondrocyte	lrrc8c
glud1a1	2.56421e-06	6.71794	0.386	0.259	0.0948578	Articular Chondrocyte	glud1a
tmem255a1	2.79869e-06	0.799016	0.143	0.06	0.103532	Articular Chondrocyte	tmem255a
pprc14	2.9803e-06	0.732065	0.233	0.399	0.11025	Articular Chondrocyte	pprc1
abtb2b4	2.99507e-06	0.715152	0.354	0.225	0.110797	Articular Chondrocyte	abtb2b
rxfp2a	3.20733e-06	3.32645	0.111	0.044	0.118649	Articular Chondrocyte	rxfp2a
rarga2	3.25349e-06	0.288787	0.815	0.736	0.120356	Articular Chondrocyte	rarga
si:ch211-218g4.21	3.39162e-06	9.04017	0.254	0.148	0.125466	Articular Chondrocyte	si:ch211-218g4.2
CU464134.21	4.06639e-06	1.78845	0.111	0.042	0.150428	Articular Chondrocyte	CU464134.2
ttc251	4.82994e-06	1.66084	0.101	0.037	0.178674	Articular Chondrocyte	ttc25
dpep2	5.97656e-06	0.849172	0.127	0.053	0.221091	Articular Chondrocyte	dpep2
chsy34	6.84793e-06	0.592422	0.238	0.129	0.253325	Articular Chondrocyte	chsy3
DST4	6.96604e-06	2.49284	0.19	0.097	0.257695	Articular Chondrocyte	DST
aes3	7.45294e-06	1.08886	0.339	0.225	0.275707	Articular Chondrocyte	aes
mgat4a3	7.54389e-06	0.93761	0.328	0.207	0.279071	Articular Chondrocyte	mgat4a
grin2db2	8.24567e-06	2.11878	0.153	0.072	0.305032	Articular Chondrocyte	grin2db
peli1a1	8.84961e-06	7.21674	0.111	0.045	0.327374	Articular Chondrocyte	peli1a
CABZ01031870.13	1.04266e-05	2.00823	0.138	0.062	0.385713	Articular Chondrocyte	CABZ01031870.1
krt15	1.04841e-05	23.2723	0.328	0.206	0.387839	Articular Chondrocyte	krt15
nuak1a	1.1516e-05	8.56785	0.206	0.112	0.426012	Articular Chondrocyte	nuak1a
nbeab1	1.49047e-05	0.302603	0.19	0.097	0.551371	Articular Chondrocyte	nbeab
ank3b2	1.50521e-05	2.87215	0.328	0.205	0.556824	Articular Chondrocyte	ank3b
shank1	2.15354e-05	0.7809	0.116	0.048	0.796658	Articular Chondrocyte	shank1
nfatc15	2.33723e-05	1.97745	0.63	0.5	0.86461	Articular Chondrocyte	nfatc1
BX663503.3	0.000558177	47.7237	0.312	0.214	1	Articular Chondrocyte	BX663503.3
tpm4a	0.00670379	26.7636	0.407	0.511	1	Articular Chondrocyte	tpm4a
fhl1b	0.00950508	16.3147	0.238	0.175	1	Articular Chondrocyte	fhl1b
il4r.1	3.65393e-05	14.7457	0.667	0.534	1	Articular Chondrocyte	il4r.1
mob2a	4.3031e-05	12.5898	0.397	0.286	1	Articular Chondrocyte	mob2a
CR848683.21	0.00637553	9.58039	0.397	0.328	1	Articular Chondrocyte	CR848683.2
irs2b1	0.00842885	8.75441	0.354	0.282	1	Articular Chondrocyte	irs2b
arhgef2	0.00519907	8.11461	0.148	0.229	1	Articular Chondrocyte	arhgef2
igf2a	0.00855607	8.04048	0.153	0.101	1	Articular Chondrocyte	igf2a
epha31	0.00189731	7.46856	0.132	0.234	1	Articular Chondrocyte	epha3
ece2b2	0.000260213	6.72819	0.28	0.405	1	Articular Chondrocyte	ece2b
sept7a2	0.00700656	6.64353	0.302	0.394	1	Articular Chondrocyte	sept7a
actn42	0.00134683	6.41381	0.476	0.388	1	Articular Chondrocyte	actn4
nudt4a1	0.000563061	5.25936	0.259	0.174	1	Articular Chondrocyte	nudt4a
glsb1	0.00283351	5.23354	0.381	0.296	1	Articular Chondrocyte	glsb
plecb	0.00825153	4.51697	0.735	0.646	1	Articular Chondrocyte	plecb
flna2	0.000692043	4.2857	0.275	0.398	1	Articular Chondrocyte	flna
filip1b2	0.00644061	4.24369	0.106	0.06	1	Articular Chondrocyte	filip1b
adam19a2	0.00115337	4.01601	0.148	0.249	1	Articular Chondrocyte	adam19a
pkp3b1	0.00159339	3.78418	0.286	0.205	1	Articular Chondrocyte	pkp3b
enah1	0.00573409	3.74017	0.201	0.141	1	Articular Chondrocyte	enah
rassf62	0.00912109	3.30983	0.106	0.062	1	Articular Chondrocyte	rassf6
prkg1b2	7.43755e-05	3.28861	0.101	0.043	1	Articular Chondrocyte	prkg1b
fbrsl12	0.00360693	3.15084	0.455	0.378	1	Articular Chondrocyte	fbrsl1
ssh2a3	0.00126446	3.13228	0.169	0.27	1	Articular Chondrocyte	ssh2a
eef2l21	0.00211284	3.11292	0.122	0.067	1	Articular Chondrocyte	eef2l2
svila1	4.20043e-05	3.05196	0.148	0.278	1	Articular Chondrocyte	svila
raph1b2	0.000275914	3.0152	0.265	0.174	1	Articular Chondrocyte	raph1b
zgc:928183	0.00119994	2.98989	0.249	0.172	1	Articular Chondrocyte	zgc:92818
hectd21	0.00067332	2.8665	0.307	0.218	1	Articular Chondrocyte	hectd2
fam49a4	0.00188649	2.64499	0.222	0.153	1	Articular Chondrocyte	fam49a
kifc34	0.00795883	2.64283	0.206	0.145	1	Articular Chondrocyte	kifc3
plcd1a3	0.000117755	2.57575	0.212	0.128	1	Articular Chondrocyte	plcd1a
ppip5k1b4	0.00485299	2.51665	0.138	0.083	1	Articular Chondrocyte	ppip5k1b
tiam2a5	0.00267082	2.50196	0.222	0.148	1	Articular Chondrocyte	tiam2a
tnk2b3	0.00242933	2.49281	0.143	0.085	1	Articular Chondrocyte	tnk2b
mgat53	7.08442e-05	2.35162	0.217	0.129	1	Articular Chondrocyte	mgat5
clip31	0.00668764	2.25217	0.101	0.057	1	Articular Chondrocyte	clip3
csrnp1a4	0.00815477	2.20731	0.148	0.095	1	Articular Chondrocyte	csrnp1a
erf4	0.00132269	2.20503	0.386	0.29	1	Articular Chondrocyte	erf
rflna3	0.0015561	2.17655	0.122	0.068	1	Articular Chondrocyte	rflna
gpr1843	0.00106313	2.066	0.127	0.069	1	Articular Chondrocyte	gpr184
msrb1a3	0.0037449	2.04651	0.111	0.062	1	Articular Chondrocyte	msrb1a
tnrc181	0.00728878	2.03932	0.524	0.456	1	Articular Chondrocyte	tnrc18
sh3gl2a2	0.000319817	2.02421	0.138	0.073	1	Articular Chondrocyte	sh3gl2a
si:dkey-172h23.23	0.00149887	2.0219	0.333	0.245	1	Articular Chondrocyte	si:dkey-172h23.2
exd32	0.000862307	2.01309	0.111	0.055	1	Articular Chondrocyte	exd3
dip2ca4	0.00835139	1.99788	0.265	0.359	1	Articular Chondrocyte	dip2ca
asap2a2	0.00331164	1.92339	0.138	0.08	1	Articular Chondrocyte	asap2a
ubash3ba2	8.074e-05	1.90798	0.127	0.059	1	Articular Chondrocyte	ubash3ba
rbm24a2	7.40447e-05	1.88408	0.175	0.096	1	Articular Chondrocyte	rbm24a
gys14	0.00652321	1.85306	0.238	0.173	1	Articular Chondrocyte	gys1
clk4a2	0.00959536	1.84904	0.646	0.576	1	Articular Chondrocyte	clk4a
dub1	0.000204465	1.83232	0.106	0.048	1	Articular Chondrocyte	dub
si:ch211-196g2.42	0.000917235	1.77358	0.365	0.275	1	Articular Chondrocyte	si:ch211-196g2.4
snx9b3	0.00517491	1.76276	0.339	0.263	1	Articular Chondrocyte	snx9b
snx175	0.00214888	1.74874	0.376	0.287	1	Articular Chondrocyte	snx17
acap12	0.00188013	1.74402	0.111	0.059	1	Articular Chondrocyte	acap1
bcl6ab4	0.00076342	1.69075	0.196	0.121	1	Articular Chondrocyte	bcl6ab
bcr6	0.000803897	1.62462	0.212	0.135	1	Articular Chondrocyte	bcr
AL929523.11	0.00032118	1.59744	0.101	0.046	1	Articular Chondrocyte	AL929523.1
exoc3l11	0.00221657	1.59599	0.111	0.058	1	Articular Chondrocyte	exoc3l1
slc43a1b5	0.0024808	1.58681	0.164	0.101	1	Articular Chondrocyte	slc43a1b
casp81	0.00453513	1.57107	0.132	0.08	1	Articular Chondrocyte	casp8
mfge8a4	4.0388e-05	1.52583	0.222	0.128	1	Articular Chondrocyte	mfge8a
rnf144ab2	0.00198699	1.51684	0.143	0.085	1	Articular Chondrocyte	rnf144ab
itpk1b2	0.000462078	1.51092	0.164	0.091	1	Articular Chondrocyte	itpk1b
CABZ01058721.13	0.00588522	1.506	0.159	0.101	1	Articular Chondrocyte	CABZ01058721.1
dgkza2	0.000124253	1.48545	0.201	0.117	1	Articular Chondrocyte	dgkza
wdr15	0.0073398	1.48187	0.143	0.09	1	Articular Chondrocyte	wdr1
tspan5a3	2.72529e-05	1.46953	0.143	0.067	1	Articular Chondrocyte	tspan5a
pxnb2	0.0037831	1.42698	0.201	0.134	1	Articular Chondrocyte	pxnb
picalma4	0.000383408	1.42281	0.27	0.179	1	Articular Chondrocyte	picalma
tmem1453	0.00057712	1.4194	0.111	0.055	1	Articular Chondrocyte	tmem145
gyg21	5.85615e-05	1.40996	0.122	0.056	1	Articular Chondrocyte	gyg2
zgc:1584825	0.000821335	1.39516	0.169	0.099	1	Articular Chondrocyte	zgc:158482
kdm7aa6	6.78076e-05	1.36665	0.196	0.111	1	Articular Chondrocyte	kdm7aa
hpcal15	0.00279893	1.36364	0.238	0.164	1	Articular Chondrocyte	hpcal1
mtbp	3.48835e-05	1.34309	0.106	0.044	1	Articular Chondrocyte	mtbp
prkcea3	0.00217699	1.31078	0.254	0.176	1	Articular Chondrocyte	prkcea
si:ch211-261n11.74	0.00187513	1.29871	0.132	0.074	1	Articular Chondrocyte	si:ch211-261n11.7
BX005309.14	0.00535259	1.29009	0.243	0.174	1	Articular Chondrocyte	BX005309.1
bcl9l5	0.0081372	1.28511	0.206	0.144	1	Articular Chondrocyte	bcl9l
lzts2b3	0.00961031	1.27442	0.132	0.083	1	Articular Chondrocyte	lzts2b
atl32	0.000456103	1.2686	0.36	0.261	1	Articular Chondrocyte	atl3
swap70b2	0.00884721	1.26785	0.153	0.102	1	Articular Chondrocyte	swap70b
rad54b3	0.000165845	1.26622	0.101	0.044	1	Articular Chondrocyte	rad54b
mylka1	0.000122787	1.23184	0.143	0.265	1	Articular Chondrocyte	mylka
ugt1b53	0.000164562	1.23123	0.302	0.201	1	Articular Chondrocyte	ugt1b5
CU571079.14	0.000655107	1.22041	0.217	0.137	1	Articular Chondrocyte	CU571079.1
gas2l12	9.59231e-05	1.19288	0.132	0.064	1	Articular Chondrocyte	gas2l1
cdk141	2.85655e-05	1.19268	0.111	0.046	1	Articular Chondrocyte	cdk14
shroom42	9.14118e-05	1.18613	0.291	0.192	1	Articular Chondrocyte	shroom4
zgc:1123323	0.00739887	1.18336	0.122	0.072	1	Articular Chondrocyte	zgc:112332
bzw21	0.00655501	1.18153	0.138	0.088	1	Articular Chondrocyte	bzw2
gpx33	0.000586913	1.15556	0.122	0.063	1	Articular Chondrocyte	gpx3
sgms13	4.15097e-05	1.15547	0.302	0.194	1	Articular Chondrocyte	sgms1
nr1i24	0.00572228	1.13967	0.148	0.092	1	Articular Chondrocyte	nr1i2
macrod23	0.000626783	1.11803	0.259	0.173	1	Articular Chondrocyte	macrod2
tlr5a3	0.000175193	1.11246	0.148	0.077	1	Articular Chondrocyte	tlr5a
carhsp11	0.00117324	1.11231	0.28	0.197	1	Articular Chondrocyte	carhsp1
si:dkey-12j5.14	0.00941538	1.07907	0.138	0.216	1	Articular Chondrocyte	si:dkey-12j5.1
phldb1a2	0.00247331	1.0726	0.148	0.087	1	Articular Chondrocyte	phldb1a
mab21l11	0.000951716	1.07224	0.27	0.188	1	Articular Chondrocyte	mab21l1
myo1cb2	0.00975124	1.0639	0.296	0.232	1	Articular Chondrocyte	myo1cb
tmem45a4	0.000348195	1.0531	0.354	0.255	1	Articular Chondrocyte	tmem45a
nyx2	0.00120324	1.04825	0.111	0.057	1	Articular Chondrocyte	nyx
CU138547.15	6.16489e-05	1.0322	0.122	0.243	1	Articular Chondrocyte	CU138547.1
elf14	0.00175788	1.02367	0.217	0.144	1	Articular Chondrocyte	elf1
itfg12	0.00730841	1.0188	0.132	0.081	1	Articular Chondrocyte	itfg1
CABZ01038494.12	3.55595e-05	0.979246	0.18	0.09	1	Articular Chondrocyte	CABZ01038494.1
nhsl23	3.65567e-05	0.969813	0.217	0.358	1	Articular Chondrocyte	nhsl2
tcea34	0.00489654	0.96559	0.111	0.062	1	Articular Chondrocyte	tcea3
si:dkey-286j15.13	0.00217821	0.937402	0.259	0.363	1	Articular Chondrocyte	si:dkey-286j15.1
siah2l4	0.000181586	0.923389	0.254	0.156	1	Articular Chondrocyte	siah2l
prxl2b4	3.45313e-05	0.908752	0.132	0.059	1	Articular Chondrocyte	prxl2b
zgc:153012	4.44077e-05	0.896081	0.116	0.05	1	Articular Chondrocyte	zgc:153012
st3gal45	0.00305139	0.886051	0.153	0.095	1	Articular Chondrocyte	st3gal4
klhl4	0.00444101	0.880645	0.116	0.064	1	Articular Chondrocyte	klhl4
prkceb3	0.00213984	0.876758	0.18	0.112	1	Articular Chondrocyte	prkceb
pik3cb3	0.00167225	0.862535	0.201	0.129	1	Articular Chondrocyte	pik3cb
lyst2	0.00924876	0.860261	0.106	0.061	1	Articular Chondrocyte	lyst
LOC1104380402	0.00293555	0.83187	0.164	0.099	1	Articular Chondrocyte	LOC110438040
bnip31	0.00270487	0.831214	0.127	0.071	1	Articular Chondrocyte	bnip3
si:dkey-239n17.41	0.00121987	0.801047	0.106	0.052	1	Articular Chondrocyte	si:dkey-239n17.4
bmpr1bb3	0.00011212	0.799279	0.233	0.139	1	Articular Chondrocyte	bmpr1bb
si:dkey-122a22.23	0.000158374	0.798855	0.18	0.099	1	Articular Chondrocyte	si:dkey-122a22.2
kctd32	0.00384783	0.791596	0.265	0.192	1	Articular Chondrocyte	kctd3
rnf2152	7.24756e-05	0.786729	0.138	0.066	1	Articular Chondrocyte	rnf215
dnajb1a3	0.00176276	0.781566	0.37	0.279	1	Articular Chondrocyte	dnajb1a
ptprea3	0.00975481	0.768115	0.201	0.138	1	Articular Chondrocyte	ptprea
csnk1g2b3	0.00426679	0.756107	0.312	0.232	1	Articular Chondrocyte	csnk1g2b
SHKBP13	0.00741368	0.740904	0.201	0.134	1	Articular Chondrocyte	SHKBP1
ndfip14	0.00101329	0.729329	0.45	0.361	1	Articular Chondrocyte	ndfip1
XLOC-0031361	0.00347617	0.727369	0.148	0.088	1	Articular Chondrocyte	XLOC-003136
hoxc13b1	0.0038426	0.713138	0.127	0.072	1	Articular Chondrocyte	hoxc13b
sv2a4	0.00083659	0.685302	0.206	0.13	1	Articular Chondrocyte	sv2a
kcnk64	0.00825037	0.685122	0.106	0.06	1	Articular Chondrocyte	kcnk6
laptm4a5	0.00113499	0.676213	0.392	0.294	1	Articular Chondrocyte	laptm4a
ptar11	0.000222944	0.660406	0.111	0.05	1	Articular Chondrocyte	ptar1
ikbke2	0.00409146	0.629894	0.111	0.062	1	Articular Chondrocyte	ikbke
esyt2a5	0.00745512	0.627957	0.265	0.196	1	Articular Chondrocyte	esyt2a
plekhf23	0.00369921	0.62594	0.127	0.071	1	Articular Chondrocyte	plekhf2
samd4a2	0.00291565	0.611986	0.296	0.221	1	Articular Chondrocyte	samd4a
ap2m1b2	0.00142086	0.611843	0.085	0.175	1	Articular Chondrocyte	ap2m1b
cul1b3	0.00251553	0.576133	0.28	0.203	1	Articular Chondrocyte	cul1b
gna11a2	0.00320267	0.567952	0.243	0.166	1	Articular Chondrocyte	gna11a
lgr44	0.000861475	0.560278	0.286	0.198	1	Articular Chondrocyte	lgr4
itm2bb1	0.00168028	0.539865	0.164	0.099	1	Articular Chondrocyte	itm2bb
cblb4	0.000239833	0.532402	0.402	0.298	1	Articular Chondrocyte	cblb
trmt62	0.00353105	0.526668	0.063	0.137	1	Articular Chondrocyte	trmt6
si:ch211-242b18.14	0.00167517	0.523542	0.206	0.133	1	Articular Chondrocyte	si:ch211-242b18.1
cflara2	0.00725838	0.496855	0.249	0.182	1	Articular Chondrocyte	cflara
lifra5	0.00614388	0.465583	0.238	0.166	1	Articular Chondrocyte	lifra
ino80da2	0.00426264	0.461287	0.111	0.061	1	Articular Chondrocyte	ino80da
dlg1l4	0.000274829	0.457125	0.376	0.268	1	Articular Chondrocyte	dlg1l
phactr22	0.00813257	0.430183	0.228	0.163	1	Articular Chondrocyte	phactr2
adgrd12	0.000387837	0.398605	0.063	0.159	1	Articular Chondrocyte	adgrd1
ppp1r13ba2	0.00997226	0.395382	0.127	0.078	1	Articular Chondrocyte	ppp1r13ba
chadlb3	0.000405404	0.390657	0.175	0.1	1	Articular Chondrocyte	chadlb
gatb1	0.000253655	0.388132	0.101	0.044	1	Articular Chondrocyte	gatb
elmod3	0.000476464	0.350627	0.111	0.052	1	Articular Chondrocyte	elmod3
tspan3a5	0.00183265	0.312154	0.307	0.217	1	Articular Chondrocyte	tspan3a
actn3b1	0.000907777	0.191159	0.101	0.048	1	Articular Chondrocyte	actn3b
LOC1018850622	6.03181e-05	0.190958	0.175	0.092	1	Articular Chondrocyte	LOC101885062
fbln51	0.000399348	0.188359	0.312	0.222	1	Articular Chondrocyte	fbln5
tnfrsfa3	0.000159606	0.163464	0.513	0.397	1	Articular Chondrocyte	tnfrsfa
mtmr113	0.0045072	0.158474	0.312	0.234	1	Articular Chondrocyte	mtmr11
tanc2a4	5.10251e-05	0.15191	0.349	0.236	1	Articular Chondrocyte	tanc2a
lrrc8db4	0.000434517	0.146997	0.201	0.12	1	Articular Chondrocyte	lrrc8db
cdca7b	0.00344511	0.140926	0.164	0.258	1	Articular Chondrocyte	cdca7b
si:dkey-93h22.7	4.54883e-198	8.74131	0.2	0.003	1.68275e-193	Blood	si:dkey-93h22.7
nmt1b	7.34863e-147	7.64884	0.305	0.011	2.71848e-142	Blood	nmt1b
zgc:163057	2.2903e-130	20.9469	0.371	0.02	8.47252e-126	Blood	zgc:163057
epor	3.46441e-130	5.32697	0.229	0.007	1.28159e-125	Blood	epor
XLOC-020187	6.8549e-119	8.32256	0.133	0.002	2.53583e-114	Blood	XLOC-020187
hdr	2.81302e-112	7.74127	0.19	0.005	1.04062e-107	Blood	hdr
tubb1	1.01526e-108	9.63026	0.238	0.009	3.75575e-104	Blood	tubb1
plac8l1	7.00008e-102	8.13118	0.248	0.011	2.58954e-97	Blood	plac8l1
klf1	5.11167e-100	10.5942	0.276	0.014	1.89096e-95	Blood	klf1
sptb	5.13781e-97	11.0913	0.343	0.023	1.90063e-92	Blood	sptb
rhd	9.86662e-87	5.73479	0.143	0.004	3.64996e-82	Blood	rhd
si:ch211-207c6.2	1.56315e-85	15.4836	0.41	0.038	5.78257e-81	Blood	si:ch211-207c6.2
gata1a	8.13125e-81	1.80819	0.114	0.003	3.00799e-76	Blood	gata1a
ucp3	1.46456e-76	7.09619	0.124	0.003	5.41784e-72	Blood	ucp3
gp9	2.67705e-73	8.11583	0.21	0.011	9.90319e-69	Blood	gp9
nt5c2l1	1.32542e-72	6.98067	0.429	0.05	4.90312e-68	Blood	nt5c2l1
slc29a1b	2.3943e-65	9.64247	0.314	0.029	8.85722e-61	Blood	slc29a1b
CABZ01111959.1	6.06967e-65	6.22764	0.124	0.004	2.24535e-60	Blood	CABZ01111959.1
hmbsb	3.01177e-57	16.8833	0.181	0.011	1.11415e-52	Blood	hmbsb
hemgn	4.05459e-57	51.5365	0.419	0.06	1.49991e-52	Blood	hemgn
alas2	2.39544e-56	32.8296	0.438	0.067	8.86147e-52	Blood	alas2
epb41b	1.37162e-54	14.8368	0.41	0.06	5.07405e-50	Blood	epb41b
si:ch211-207b24.4	1.05505e-52	6.46317	0.171	0.01	3.90294e-48	Blood	si:ch211-207b24.4
gp1bb	3.65709e-49	6.33434	0.181	0.012	1.35287e-44	Blood	gp1bb
lmo2	9.56692e-46	6.85033	0.267	0.03	3.53909e-41	Blood	lmo2
creg11	1.68522e-42	8.86393	0.39	0.068	6.23414e-38	Blood	creg1
slc4a1a	5.257e-39	68.8206	0.457	0.101	1.94472e-34	Blood	slc4a1a
ank1a	5.43939e-35	3.82792	0.21	0.023	2.01219e-30	Blood	ank1a
hif1al2	8.35563e-34	7.35662	0.162	0.015	3.091e-29	Blood	hif1al2
si:ch211-262i1.3	3.21932e-33	5.24131	0.21	0.025	1.19092e-28	Blood	si:ch211-262i1.3
fam78ab	1.22606e-32	6.62901	0.257	0.037	4.53555e-28	Blood	fam78ab
rell2	8.77881e-32	5.77107	0.133	0.011	3.24754e-27	Blood	rell2
dmtn2	2.93398e-30	5.05691	0.276	0.046	1.08537e-25	Blood	dmtn
si:dkey-150i13.2	1.09946e-29	5.30032	0.143	0.013	4.06723e-25	Blood	si:dkey-150i13.2
si:ch211-103n10.5	4.27778e-29	270.831	0.457	0.133	1.58248e-24	Blood	si:ch211-103n10.5
slc43a3a	1.08688e-28	6.99298	0.133	0.012	4.02069e-24	Blood	slc43a3a
si:ch211-227m13.11	7.27085e-28	3.86539	0.457	0.128	2.68971e-23	Blood	si:ch211-227m13.1
slc6a22.2	7.61771e-28	7.09599	0.133	0.012	2.81802e-23	Blood	slc6a22.2
CABZ01086877.11	7.7892e-28	4.9232	0.267	0.046	2.88146e-23	Blood	CABZ01086877.1
add2	1.67225e-27	6.38073	0.324	0.068	6.18615e-23	Blood	add2
tmod4	1.12405e-26	12.7616	0.343	0.078	4.15821e-22	Blood	tmod4
cahz	2.66813e-26	112.135	0.457	0.148	9.87023e-22	Blood	cahz
BX950188.1	4.41366e-24	5.97885	0.162	0.02	1.63274e-19	Blood	BX950188.1
blvrb	1.15021e-21	77.4665	0.41	0.134	4.25497e-17	Blood	blvrb
DIPK2B	9.73546e-21	8.15104	0.133	0.016	3.60144e-16	Blood	DIPK2B
kel1	5.26628e-20	4.79877	0.152	0.021	1.94815e-15	Blood	kel
LO017835.1	9.41891e-20	4.57527	0.181	0.03	3.48434e-15	Blood	LO017835.1
si:ch211-250g4.3	6.58652e-19	207.353	0.467	0.201	2.43655e-14	Blood	si:ch211-250g4.3
slc25a37	1.38697e-18	10.6438	0.41	0.144	5.13082e-14	Blood	slc25a37
tbcelb	1.09426e-17	9.7175	0.343	0.108	4.04799e-13	Blood	tbcelb
LOC108190674	1.14204e-17	3.44777	0.114	0.014	4.22473e-13	Blood	LOC108190674
arl4aa	5.86973e-17	1.70182	0.19	0.037	2.17139e-12	Blood	arl4aa
tent5c2	1.19118e-16	5.51157	0.324	0.099	4.40654e-12	Blood	tent5c
gsdmea1	3.51637e-16	5.61098	0.19	0.039	1.30081e-11	Blood	gsdmea
tal11	4.52646e-15	4.40663	0.143	0.024	1.67447e-10	Blood	tal1
urod	1.32124e-14	23.427	0.305	0.096	4.88766e-10	Blood	urod
glrx52	5.01034e-14	6.0271	0.352	0.132	1.85347e-09	Blood	glrx5
mibp1	9.1153e-14	0.191209	0.286	0.09	3.37202e-09	Blood	mibp
fech1	2.00336e-13	4.8357	0.21	0.052	7.41104e-09	Blood	fech
zgc:56095	2.2331e-13	13.5893	0.41	0.182	8.26091e-09	Blood	zgc:56095
pdk1	2.66122e-13	3.55617	0.143	0.027	9.84465e-09	Blood	pdk1
rgl24	2.97148e-13	2.27795	0.219	0.056	1.09924e-08	Blood	rgl2
uros1	4.35874e-13	5.7209	0.248	0.074	1.61243e-08	Blood	uros
tspo	1.11935e-12	25.1097	0.419	0.194	4.14082e-08	Blood	tspo
zgc:1133401	4.94833e-12	4.06325	0.133	0.026	1.83054e-07	Blood	zgc:113340
tmem14ca	1.7097e-11	20.7091	0.39	0.181	6.32469e-07	Blood	tmem14ca
rbm24a3	1.76869e-11	2.05875	0.276	0.096	6.5429e-07	Blood	rbm24a
fam53b4	2.30333e-11	5.56016	0.429	0.208	8.52069e-07	Blood	fam53b
rap1gap2a2	2.46358e-10	4.71768	0.133	0.029	9.11351e-06	Blood	rap1gap2a
gpx1a1	1.53175e-09	8.83457	0.371	0.184	5.6664e-05	Blood	gpx1a
si:cabz01074946.11	1.91422e-09	5.41068	0.152	0.04	7.08128e-05	Blood	si:cabz01074946.1
XLOC-043789	3.00083e-09	2.47906	0.114	0.024	0.00011101	Blood	XLOC-043789
jak2a1	6.2949e-09	5.06029	0.238	0.088	0.000232867	Blood	jak2a
tmem63bb1	6.46532e-09	4.32137	0.105	0.022	0.000239171	Blood	tmem63bb
dnase1l4.21	9.61621e-09	5.20574	0.124	0.03	0.000355732	Blood	dnase1l4.2
maf13	1.07057e-08	2.97437	0.286	0.121	0.000396037	Blood	maf1
ano1	1.39123e-08	3.71155	0.105	0.022	0.000514656	Blood	ano1
CR293511.1	1.62285e-08	6.81104	0.133	0.035	0.000600341	Blood	CR293511.1
cpox2	2.03842e-08	3.70021	0.181	0.058	0.000754072	Blood	cpox
pip5kl1	3.36305e-08	6.63585	0.105	0.023	0.00124409	Blood	pip5kl1
1934-09-01	4.24882e-08	4.64919	0.171	0.055	0.00157176	Blood	2025-09-03
mxi11	5.70747e-08	1.35409	0.286	0.132	0.00211137	Blood	mxi1
epg51	9.42279e-08	2.63576	0.162	0.049	0.00348577	Blood	epg5
fbxo321	1.11235e-07	4.02039	0.181	0.063	0.00411492	Blood	fbxo32
si:ch211-221f10.2	1.50479e-07	2.86252	0.105	0.024	0.00556666	Blood	si:ch211-221f10.2
ak34	2.08239e-07	4.7109	0.276	0.125	0.00770337	Blood	ak3
taok3a2	4.43756e-07	3.1738	0.124	0.035	0.0164159	Blood	taok3a
si:ch211-244o22.23	5.65662e-07	2.92931	0.162	0.055	0.0209255	Blood	si:ch211-244o22.2
si:ch211-214b16.22	5.88171e-07	2.58418	0.152	0.049	0.0217582	Blood	si:ch211-214b16.2
tp53inp14	6.0442e-07	3.67839	0.343	0.18	0.0223593	Blood	tp53inp1
wnk4b4	6.44314e-07	3.37122	0.219	0.09	0.0238351	Blood	wnk4b
narf3	6.74348e-07	3.10177	0.229	0.095	0.0249462	Blood	narf
top14	7.03554e-07	2.92533	0.276	0.129	0.0260266	Blood	top1
stx2b4	8.58353e-07	3.13673	0.219	0.092	0.031753	Blood	stx2b
bnip3lb2	1.03635e-06	5.92398	0.352	0.199	0.0383376	Blood	bnip3lb
nlk23	1.18716e-06	2.43759	0.257	0.117	0.0439165	Blood	nlk2
LOC108179634	1.35266e-06	1.15806	0.114	0.031	0.0500389	Blood	LOC108179634
CT573344.12	2.04178e-06	3.54306	0.133	0.041	0.0755317	Blood	CT573344.1
tmem229b1	2.18038e-06	1.84794	0.152	0.051	0.0806589	Blood	tmem229b
NFX15	2.6192e-06	2.1763	0.21	0.083	0.096892	Blood	NFX1
fam222ba5	3.12397e-06	3.25475	0.21	0.087	0.115565	Blood	fam222ba
ncoa45	4.16099e-06	3.09561	0.343	0.2	0.153927	Blood	ncoa4
XLOC-0114502	5.00251e-06	1.70373	0.152	0.052	0.185058	Blood	XLOC-011450
cep1921	9.1902e-06	1.80665	0.152	0.054	0.339973	Blood	cep192
akap71	1.1611e-05	4.06275	0.114	0.035	0.429527	Blood	akap7
spns26	1.41532e-05	2.43584	0.257	0.13	0.523571	Blood	spns2
sun14	1.93049e-05	3.17353	0.314	0.18	0.714148	Blood	sun1
selenoj3	1.95161e-05	4.59952	0.314	0.184	0.721959	Blood	selenoj
hbae5	0.00110525	Inf	0.457	0.474	1	Blood	hbae5
hbbe1.2	0.000248677	Inf	0.476	0.475	1	Blood	hbbe1.2
ap2m1a	0.00418432	15.8517	0.505	0.472	1	Blood	ap2m1a
metap2b1	0.0095996	9.58861	0.467	0.443	1	Blood	metap2b
cpeb4b	0.00140756	9.25884	0.562	0.459	1	Blood	cpeb4b
kdm6bb1	0.00127837	7.93968	0.486	0.383	1	Blood	kdm6bb
ndufb74	0.00694243	7.81031	0.476	0.398	1	Blood	ndufb7
fam210b2	0.000231759	7.41216	0.238	0.132	1	Blood	fam210b
camsap2b2	0.00589339	6.96593	0.238	0.156	1	Blood	camsap2b
nupr1a3	0.00133806	6.44445	0.467	0.376	1	Blood	nupr1a
slc12a7a3	0.00386713	5.5887	0.238	0.156	1	Blood	slc12a7a
bada5	0.00723473	5.41061	0.333	0.251	1	Blood	bada
mbnl13	2.80459e-05	5.27691	0.476	0.358	1	Blood	mbnl1
zgc:926061	0.000242702	5.20786	0.4	0.278	1	Blood	zgc:92606
fam133b2	0.000658677	5.20255	0.486	0.372	1	Blood	fam133b
ube2r22	3.61976e-05	5.15937	0.171	0.073	1	Blood	ube2r2
ago21	0.00176908	5.01362	0.21	0.125	1	Blood	ago2
alad3	0.00246887	4.40458	0.143	0.072	1	Blood	alad
dazap12	0.0016486	4.33031	0.143	0.07	1	Blood	dazap1
atp6v1c1b3	0.00187861	4.09856	0.133	0.065	1	Blood	atp6v1c1b
prkacbb3	0.000246751	4.02059	0.238	0.131	1	Blood	prkacbb
tenm41	0.00408372	3.94066	0.324	0.23	1	Blood	tenm4
LOC1039100152	0.00759731	3.69056	0.105	0.049	1	Blood	LOC103910015
chp12	0.00550607	3.65679	0.257	0.172	1	Blood	chp1
ppm1ab3	0.00195297	3.50204	0.229	0.141	1	Blood	ppm1ab
foxo3a3	0.00015638	3.40193	0.238	0.13	1	Blood	foxo3a
tmem2053	0.00709515	3.37434	0.124	0.064	1	Blood	tmem205
mier24	0.000125117	3.31947	0.19	0.092	1	Blood	mier2
blvra	2.9315e-05	3.19581	0.114	0.038	1	Blood	blvra
frrs1b3	0.00382138	3.10397	0.124	0.059	1	Blood	frrs1b
atp8a22	0.00307686	3.05201	0.124	0.06	1	Blood	atp8a2
ctsd4	2.85553e-05	3.03495	0.314	0.179	1	Blood	ctsd
clgn5	0.00277007	3.00556	0.219	0.134	1	Blood	clgn
eif2ak13	5.88425e-05	2.94988	0.2	0.094	1	Blood	eif2ak1
pigs2	0.000367992	2.90815	0.105	0.039	1	Blood	pigs
prkab1a4	0.00153527	2.8296	0.2	0.114	1	Blood	prkab1a
herc15	0.00187543	2.80273	0.257	0.165	1	Blood	herc1
vps9d12	0.00182522	2.75857	0.181	0.098	1	Blood	vps9d1
fggy2	0.00506484	2.75146	0.124	0.061	1	Blood	fggy
slc25a393	0.00970381	2.66985	0.152	0.089	1	Blood	slc25a39
stat24	0.00450601	2.6133	0.219	0.136	1	Blood	stat2
arl6ip11	4.65118e-05	2.58457	0.41	0.285	1	Blood	arl6ip1
tbc1d22b1	3.18178e-05	2.5563	0.114	0.037	1	Blood	tbc1d22b
zgc:1630801	5.94333e-05	2.55424	0.133	0.048	1	Blood	zgc:163080
si:dkey-21c1.13	0.00243815	2.53555	0.19	0.108	1	Blood	si:dkey-21c1.1
si:dkey-100n23.31	0.000472789	2.53426	0.324	0.211	1	Blood	si:dkey-100n23.3
irf26	4.34545e-05	2.5117	0.248	0.129	1	Blood	irf2
ell27	3.39321e-05	2.47702	0.314	0.18	1	Blood	ell2
psmd4a5	0.0029225	2.36465	0.21	0.125	1	Blood	psmd4a
bag54	0.00955473	2.35109	0.162	0.095	1	Blood	bag5
ulk1b3	0.000714527	2.31843	0.171	0.086	1	Blood	ulk1b
tfdp1a5	0.00665132	2.2996	0.219	0.139	1	Blood	tfdp1a
setdb25	0.00102251	2.29482	0.152	0.07	1	Blood	setdb2
col15a1a6	0.00905572	2.28125	0.152	0.082	1	Blood	col15a1a
dera6	0.00786354	2.27715	0.238	0.16	1	Blood	dera
gabarapa4	0.00118241	2.27597	0.419	0.314	1	Blood	gabarapa
iba571	0.00663727	2.27544	0.105	0.049	1	Blood	iba57
dhrs7b2	0.0037323	2.27484	0.133	0.066	1	Blood	dhrs7b
dot1l3	0.00128089	2.25823	0.181	0.093	1	Blood	dot1l
bcl2l17	0.00175717	2.24025	0.476	0.372	1	Blood	bcl2l1
ndufb37	0.00226598	2.22325	0.381	0.279	1	Blood	ndufb3
bida6	0.00216186	2.20961	0.229	0.139	1	Blood	bida
abhd31	0.00092831	2.18854	0.133	0.061	1	Blood	abhd3
ammecr15	0.000211589	2.17581	0.505	0.402	1	Blood	ammecr1
pde7a3	0.000400306	2.17007	0.324	0.21	1	Blood	pde7a
tcp11l25	0.00644568	2.15926	0.238	0.158	1	Blood	tcp11l2
parvb4	0.00101843	2.15418	0.152	0.074	1	Blood	parvb
hebp22	0.00714739	2.14773	0.181	0.108	1	Blood	hebp2
glcci1a6	0.00704644	2.08614	0.219	0.141	1	Blood	glcci1a
tpd52l2b5	0.00559693	2.03967	0.343	0.258	1	Blood	tpd52l2b
st3gal46	7.84593e-05	2.00651	0.2	0.095	1	Blood	st3gal4
gadd45aa3	0.00778954	2.00351	0.152	0.084	1	Blood	gadd45aa
ripor33	0.00395005	1.94135	0.229	0.142	1	Blood	ripor3
rpp143	0.00620665	1.92963	0.229	0.146	1	Blood	rpp14
ibtk2	0.00954674	1.90857	0.143	0.08	1	Blood	ibtk
psmd126	0.00255269	1.90842	0.267	0.176	1	Blood	psmd12
slc30a43	0.000168693	1.88981	0.181	0.084	1	Blood	slc30a4
mrps173	0.00430291	1.87602	0.171	0.097	1	Blood	mrps17
rap1aa6	0.000683083	1.86598	0.371	0.256	1	Blood	rap1aa
lrrc151	6.75744e-05	1.85394	0.105	0.035	1	Blood	lrrc15
acer23	3.01975e-05	1.82034	0.133	0.048	1	Blood	acer2
snx56	0.00763464	1.75548	0.181	0.108	1	Blood	snx5
egln22	0.0010637	1.73663	0.219	0.126	1	Blood	egln2
wdr20b1	0.000917096	1.70529	0.105	0.041	1	Blood	wdr20b
lamtor47	0.00810177	1.67303	0.314	0.229	1	Blood	lamtor4
ube2ka5	0.000551636	1.62606	0.171	0.082	1	Blood	ube2ka
ldb1b5	0.00887993	1.59928	0.295	0.209	1	Blood	ldb1b
b4galt1l4	0.00923075	1.59746	0.181	0.109	1	Blood	b4galt1l
shmt24	0.000326692	1.58619	0.19	0.093	1	Blood	shmt2
LOC1018844381	0.0081274	1.58401	0.105	0.049	1	Blood	LOC101884438
tmem114	0.00241216	1.5832	0.352	0.261	1	Blood	tmem11
st3gal3a5	0.00122701	1.56851	0.219	0.124	1	Blood	st3gal3a
zmat27	0.000133703	1.5511	0.352	0.215	1	Blood	zmat2
letm15	0.00203486	1.51979	0.2	0.111	1	Blood	letm1
nsfl1c7	0.00814261	1.50191	0.257	0.175	1	Blood	nsfl1c
laptm53	0.00181992	1.47545	0.114	0.05	1	Blood	laptm5
nt5dc24	0.00888005	1.45262	0.257	0.176	1	Blood	nt5dc2
si:dkey-78l4.147	0.0024662	1.44129	0.286	0.187	1	Blood	si:dkey-78l4.14
hdac7b1	0.00162264	1.43427	0.152	0.075	1	Blood	hdac7b
wdr613	0.00635778	1.42718	0.143	0.074	1	Blood	wdr61
oat4	0.000259154	1.40765	0.19	0.09	1	Blood	oat
pik3ip11	0.00263474	1.39171	0.229	0.139	1	Blood	pik3ip1
fryl5	0.00220478	1.38683	0.352	0.246	1	Blood	fryl
ISCU (1 of many)6	0.00182918	1.37818	0.305	0.201	1	Blood	ISCU (1 of many)
zgc:1950812	0.00311699	1.36442	0.114	0.051	1	Blood	zgc:195081
CU469577.14	0.00458714	1.36003	0.171	0.095	1	Blood	CU469577.1
arid3a6	0.00735244	1.34345	0.267	0.184	1	Blood	arid3a
rnpc35	0.0064388	1.32	0.238	0.154	1	Blood	rnpc3
LOC1104381083	0.000356946	1.30825	0.19	0.09	1	Blood	LOC110438108
snrpc7	0.00841933	1.30118	0.295	0.207	1	Blood	snrpc
si:dkeyp-68b7.52	0.0091806	1.29519	0.114	0.057	1	Blood	si:dkeyp-68b7.5
becn13	0.00899054	1.29186	0.257	0.174	1	Blood	becn1
serinc2l5	0.000404184	1.28696	0.171	0.079	1	Blood	serinc2l
ndufs37	0.0088032	1.28581	0.314	0.232	1	Blood	ndufs3
reep3b5	0.00294912	1.27123	0.438	0.338	1	Blood	reep3b
si:ch211-167b20.81	0.000225497	1.25251	0.114	0.043	1	Blood	si:ch211-167b20.8
ctdp15	0.00516358	1.21907	0.314	0.219	1	Blood	ctdp1
CABZ01055347.14	0.00509633	1.20882	0.19	0.108	1	Blood	CABZ01055347.1
XLOC-0191203	0.000143285	1.1958	0.105	0.035	1	Blood	XLOC-019120
rbx16	0.00841713	1.18231	0.486	0.408	1	Blood	rbx1
med115	0.00145283	1.17429	0.295	0.188	1	Blood	med11
XLOC-0431241	0.00527311	1.07928	0.105	0.047	1	Blood	XLOC-043124
med19a7	0.00393115	1.07729	0.314	0.217	1	Blood	med19a
LOC1081800763	0.00301182	1.00857	0.152	0.076	1	Blood	LOC108180076
CABZ01113954.14	0.000742826	0.986729	0.143	0.062	1	Blood	CABZ01113954.1
CU681842.15	0.005321	0.977572	0.381	0.298	1	Blood	CU681842.1
minos15	0.00181885	0.906014	0.371	0.273	1	Blood	minos1
LOC1104382374	0.000609705	0.905897	0.133	0.055	1	Blood	LOC110438237
CABZ01078600.13	0.00805424	0.869712	0.21	0.123	1	Blood	CABZ01078600.1
plxna1a4	0.00179198	0.837084	0.505	0.38	1	Blood	plxna1a
ssuh2rs13	0.00332808	0.827284	0.133	0.272	1	Blood	ssuh2rs1
stat66	0.00277585	0.824857	0.39	0.28	1	Blood	stat6
pip5k1bb5	0.0061634	0.79857	0.152	0.083	1	Blood	pip5k1bb
plagl25	0.000507226	0.779716	0.371	0.248	1	Blood	plagl2
cbfa2t34	0.00471099	0.72616	0.219	0.129	1	Blood	cbfa2t3
dync1i2a6	0.00673252	0.720437	0.352	0.252	1	Blood	dync1i2a
kcnn43	0.00565515	0.71033	0.181	0.101	1	Blood	kcnn4
STMP13	0.00628453	0.710304	0.4	0.315	1	Blood	STMP1
cacna1aa5	8.73076e-05	0.702555	0.238	0.118	1	Blood	cacna1aa
prkar1ab6	0.00699996	0.656767	0.324	0.23	1	Blood	prkar1ab
rab7a5	0.000892006	0.60028	0.276	0.158	1	Blood	rab7a
scap3	0.00976923	0.58802	0.124	0.062	1	Blood	scap
CU138547.18	0.000730406	0.567088	0.362	0.24	1	Blood	CU138547.1
CABZ01066926.12	0.00127902	0.547259	0.124	0.052	1	Blood	CABZ01066926.1
lamp1a5	0.00629514	0.539874	0.229	0.139	1	Blood	lamp1a
zgc:664336	0.00501148	0.485514	0.371	0.282	1	Blood	zgc:66433
st3gal3b1	0.00351005	0.462583	0.286	0.187	1	Blood	st3gal3b
MRPS126	0.00442455	0.436422	0.257	0.155	1	Blood	MRPS12
CABZ01112656.14	0.00287843	0.407274	0.229	0.131	1	Blood	CABZ01112656.1
psmb13	0.00434789	0.384781	0.457	0.376	1	Blood	psmb1
prxl2b6	0.00698118	0.34651	0.124	0.06	1	Blood	prxl2b
CR457445.11	0.000458897	0.33805	0.105	0.038	1	Blood	CR457445.1
itm2bb2	0.00571088	0.137344	0.171	0.099	1	Blood	itm2bb
gyg1a	0	466.078	0.916	0.316	0	Chondrocyte 1	gyg1a
fgfbp2b	0	411.256	0.998	0.278	0	Chondrocyte 1	fgfbp2b
col11a2	0	334.783	1	0.44	0	Chondrocyte 1	col11a2
mia	0	320.366	1	0.334	0	Chondrocyte 1	mia
col9a2	0	316.038	1	0.48	0	Chondrocyte 1	col9a2
col9a1a	0	282.856	1	0.506	0	Chondrocyte 1	col9a1a
col9a3	0	274.19	1	0.435	0	Chondrocyte 1	col9a3
epyc	0	220.82	1	0.337	0	Chondrocyte 1	epyc
cnmd	0	156.889	1	0.542	0	Chondrocyte 1	cnmd
thbs1b	0	148.685	0.985	0.402	0	Chondrocyte 1	thbs1b
tnxba	0	102.545	0.998	0.196	0	Chondrocyte 1	tnxba
cthrc1b	0	79.4395	0.974	0.123	0	Chondrocyte 1	cthrc1b
prss35	0	73.6651	0.918	0.273	0	Chondrocyte 1	prss35
ucmab	0	71.7704	0.959	0.35	0	Chondrocyte 1	ucmab
snorc	0	62.971	0.998	0.187	0	Chondrocyte 1	snorc
acana	0	56.3775	0.983	0.167	0	Chondrocyte 1	acana
hapln1b	0	50.8194	0.974	0.167	0	Chondrocyte 1	hapln1b
pcolceb	0	49.0539	0.893	0.111	0	Chondrocyte 1	pcolceb
ninj2	0	44.8112	0.589	0.058	0	Chondrocyte 1	ninj2
VIT	0	37.5215	0.933	0.256	0	Chondrocyte 1	VIT
acanb	0	35.8245	0.83	0.082	0	Chondrocyte 1	acanb
cpn1	0	30.3765	0.873	0.221	0	Chondrocyte 1	cpn1
LOC101885345	0	25.9463	0.316	0.014	0	Chondrocyte 1	LOC101885345
wisp3	0	25.3332	0.972	0.119	0	Chondrocyte 1	wisp3
LOC100330861	0	20.4594	0.89	0.068	0	Chondrocyte 1	LOC100330861
CYTL1	0	19.8166	0.895	0.144	0	Chondrocyte 1	CYTL1
csgalnact1a	0	18.8758	0.862	0.121	0	Chondrocyte 1	csgalnact1a
slc10a7	0	18.2866	0.778	0.123	0	Chondrocyte 1	slc10a7
sema5bb	0	17.2806	0.781	0.143	0	Chondrocyte 1	sema5bb
si:dkey-262k9.2	0	17.2153	0.824	0.111	0	Chondrocyte 1	si:dkey-262k9.2
znf385c	0	16.5507	0.914	0.079	0	Chondrocyte 1	znf385c
foxa3	0	15.9379	0.714	0.079	0	Chondrocyte 1	foxa3
CLEC3A	0	15.4435	0.819	0.044	0	Chondrocyte 1	CLEC3A
srpx	0	15.1107	0.979	0.284	0	Chondrocyte 1	srpx
si:ch211-106h11.3	0	14.5516	0.948	0.161	0	Chondrocyte 1	si:ch211-106h11.3
rock2b	0	14.1051	0.931	0.215	0	Chondrocyte 1	rock2b
rcn3	0	12.9047	0.875	0.248	0	Chondrocyte 1	rcn3
ext1c	0	12.6959	0.714	0.079	0	Chondrocyte 1	ext1c
slc38a5a	0	12.6852	0.766	0.16	0	Chondrocyte 1	slc38a5a
itih6	0	12.553	0.809	0.139	0	Chondrocyte 1	itih6
rap1gap	0	11.8465	0.761	0.114	0	Chondrocyte 1	rap1gap
il16	0	11.4408	0.858	0.165	0	Chondrocyte 1	il16
xylt1	0	10.7182	0.869	0.188	0	Chondrocyte 1	xylt1
aff3	0	10.391	0.658	0.106	0	Chondrocyte 1	aff3
ptgdsa	0	10.3805	0.879	0.077	0	Chondrocyte 1	ptgdsa
meltf	0	9.9092	0.693	0.068	0	Chondrocyte 1	meltf
slc25a32b	0	9.65438	0.499	0.051	0	Chondrocyte 1	slc25a32b
si:ch211-197g15.7	0	9.22588	0.325	0.015	0	Chondrocyte 1	si:ch211-197g15.7
csgalnact1b	0	8.44674	0.488	0.047	0	Chondrocyte 1	csgalnact1b
papss2b	0	6.83988	0.903	0.206	0	Chondrocyte 1	papss2b
cyp21a2	0	6.7317	0.407	0.034	0	Chondrocyte 1	cyp21a2
slc37a2	0	6.73068	0.856	0.23	0	Chondrocyte 1	slc37a2
cyr61l2	0	6.40451	0.598	0.052	0	Chondrocyte 1	cyr61l2
frya	0	5.97375	0.753	0.134	0	Chondrocyte 1	frya
slc35a3b	0	5.60048	0.301	0.011	0	Chondrocyte 1	slc35a3b
zgc:162331	0	4.90646	0.258	0.009	0	Chondrocyte 1	zgc:162331
XLOC-043847	0	4.81968	0.297	0.016	0	Chondrocyte 1	XLOC-043847
plod3	0	4.66924	0.89	0.263	0	Chondrocyte 1	plod3
has3	0	4.40242	0.441	0.035	0	Chondrocyte 1	has3
zmp:0000000625	0	4.32449	0.428	0.027	0	Chondrocyte 1	zmp:0000000625
sox10	0	3.78689	0.647	0.112	0	Chondrocyte 1	sox10
si:dkey-31g6.6	0	2.97306	0.811	0.083	0	Chondrocyte 1	si:dkey-31g6.6
col15a1b1	0	2.87873	0.832	0.143	0	Chondrocyte 1	col15a1b
chst3a	6.93577e-307	5.30275	0.396	0.035	2.56575e-302	Chondrocyte 1	chst3a
col11a1a	3.25068e-304	Inf	1	0.621	1.20252e-299	Chondrocyte 1	col11a1a
emp3b	8.0701e-304	3.52048	0.353	0.027	2.98537e-299	Chondrocyte 1	emp3b
sh2d4a	1.78222e-300	4.78159	0.28	0.015	6.59298e-296	Chondrocyte 1	sh2d4a
loxl3b	6.27464e-297	14.0085	0.966	0.417	2.32118e-292	Chondrocyte 1	loxl3b
sox6	2.13281e-296	11.6197	0.968	0.397	7.88989e-292	Chondrocyte 1	sox6
pdcd6	4.16295e-296	25.9173	0.981	0.467	1.54e-291	Chondrocyte 1	pdcd6
otos	1.67997e-293	161.67	0.998	0.584	6.21471e-289	Chondrocyte 1	otos
timp4.3	2.71491e-287	183.3	0.746	0.186	1.00433e-282	Chondrocyte 1	timp4.3
pabpc4	2.55186e-286	24.1067	0.598	0.103	9.44009e-282	Chondrocyte 1	pabpc4
itih3a	1.41957e-284	2.80868	0.224	0.009	5.25142e-280	Chondrocyte 1	itih3a
omgb	8.93587e-284	3.83993	0.204	0.007	3.30564e-279	Chondrocyte 1	omgb
sept8b	5.20463e-282	5.78058	0.507	0.072	1.92535e-277	Chondrocyte 1	sept8b
gbe1a	1.57256e-279	5.45947	0.55	0.085	5.81736e-275	Chondrocyte 1	gbe1a
col2a1b	1.82701e-275	186.379	1	0.74	6.75865e-271	Chondrocyte 1	col2a1b
wwp2	5.29095e-271	7.10333	0.897	0.295	1.95728e-266	Chondrocyte 1	wwp2
stard8	3.08656e-266	7.39711	0.776	0.201	1.14181e-261	Chondrocyte 1	stard8
slc35d1a	9.66095e-261	5.92885	0.699	0.161	3.57387e-256	Chondrocyte 1	slc35d1a
fgfr3	4.6021e-260	14.5146	0.985	0.45	1.70246e-255	Chondrocyte 1	fgfr3
klhl21	6.71939e-259	1.6842	0.693	0.166	2.4857e-254	Chondrocyte 1	klhl21
CABZ01068469.1	1.95416e-248	8.2821	0.301	0.024	7.22904e-244	Chondrocyte 1	CABZ01068469.1
phldb1b	3.70234e-248	3.13136	0.667	0.147	1.36961e-243	Chondrocyte 1	phldb1b
slc44a5b	6.5535e-248	8.1106	0.665	0.152	2.42434e-243	Chondrocyte 1	slc44a5b
fam169ab	4.03892e-247	2.90199	0.763	0.198	1.49412e-242	Chondrocyte 1	fam169ab
zgc:66479	4.09735e-245	0.402715	0.766	0.214	1.51573e-240	Chondrocyte 1	zgc:66479
chadlb	1.87711e-243	5.35204	0.505	0.083	6.94401e-239	Chondrocyte 1	chadlb
CABZ01063602.1	2.18905e-241	6.47464	0.222	0.012	8.09796e-237	Chondrocyte 1	CABZ01063602.1
cdc42se1	1.10613e-238	8.51805	0.789	0.229	4.09192e-234	Chondrocyte 1	cdc42se1
si:ch73-261i21.5	3.34619e-238	12.8293	0.598	0.122	1.23786e-233	Chondrocyte 1	si:ch73-261i21.5
arhgap4b	4.48952e-235	3.98018	0.312	0.028	1.66081e-230	Chondrocyte 1	arhgap4b
si:ch211-120e1.7	4.6637e-230	4.48935	0.621	0.137	1.72524e-225	Chondrocyte 1	si:ch211-120e1.7
aldob	4.19759e-229	129.93	0.981	0.571	1.55282e-224	Chondrocyte 1	aldob
mydgf	2.72937e-228	3.76361	0.693	0.184	1.00968e-223	Chondrocyte 1	mydgf
anxa6	2.77384e-228	5.02647	0.314	0.03	1.02613e-223	Chondrocyte 1	anxa6
proser2	1.36431e-221	5.31683	0.215	0.012	5.047e-217	Chondrocyte 1	proser2
myo5aa	5.527e-221	8.0638	0.516	0.094	2.0446e-216	Chondrocyte 1	myo5aa
col27a1a1	1.95324e-219	5.01106	0.364	0.043	7.22563e-215	Chondrocyte 1	col27a1a
clstn1	1.0603e-218	5.8063	0.68	0.179	3.92236e-214	Chondrocyte 1	clstn1
pcdh8	4.65333e-216	4.92564	0.295	0.027	1.7214e-211	Chondrocyte 1	pcdh8
serpinh2	1.23515e-212	4.91035	0.693	0.19	4.56918e-208	Chondrocyte 1	serpinh2
rrbp1b	1.1621e-206	5.85864	0.869	0.358	4.29897e-202	Chondrocyte 1	rrbp1b
lix1	3.18337e-206	5.91572	0.372	0.049	1.17762e-201	Chondrocyte 1	lix1
nucb2b	1.82938e-205	9.66049	0.591	0.139	6.76744e-201	Chondrocyte 1	nucb2b
kdelr3	4.97368e-201	5.77863	0.744	0.234	1.83991e-196	Chondrocyte 1	kdelr3
crtap	1.5483e-200	11.6906	0.828	0.321	5.72764e-196	Chondrocyte 1	crtap
comtb1	7.86394e-199	4.61288	0.237	0.019	2.90911e-194	Chondrocyte 1	comtb
ddr2b	8.34703e-199	3.83263	0.538	0.112	3.08782e-194	Chondrocyte 1	ddr2b
erbb4a	1.86407e-198	4.86217	0.183	0.01	6.89575e-194	Chondrocyte 1	erbb4a
pcolce2b	5.01391e-198	11.0033	0.679	0.191	1.8548e-193	Chondrocyte 1	pcolce2b
angptl1b	1.5399e-195	2.28708	0.437	0.073	5.69656e-191	Chondrocyte 1	angptl1b
atp1a1b	3.24727e-194	41.9258	0.479	0.09	1.20126e-189	Chondrocyte 1	atp1a1b
zgc:113921	9.66163e-194	7.54539	0.649	0.184	3.57413e-189	Chondrocyte 1	zgc:113921
plxnb1a	1.06619e-193	4.63765	0.604	0.15	3.94415e-189	Chondrocyte 1	plxnb1a
cyr61l1	2.90109e-192	8.29177	0.183	0.01	1.0732e-187	Chondrocyte 1	cyr61l1
AL929222.21	6.82079e-192	2.71515	0.566	0.132	2.52322e-187	Chondrocyte 1	AL929222.2
FP016234.1	1.26206e-191	35.6078	0.275	0.028	4.66876e-187	Chondrocyte 1	FP016234.1
stk38a	2.82777e-188	4.19137	0.323	0.04	1.04608e-183	Chondrocyte 1	stk38a
pxylp1	1.13658e-187	2.97875	0.523	0.112	4.20456e-183	Chondrocyte 1	pxylp1
bhmt	1.78311e-187	86.6494	0.979	0.649	6.59626e-183	Chondrocyte 1	bhmt
si:dkey-264d12.4	1.97778e-187	7.25125	0.802	0.295	7.31639e-183	Chondrocyte 1	si:dkey-264d12.4
limch1b2	4.10848e-185	0.463355	0.789	0.274	1.51985e-180	Chondrocyte 1	limch1b
plp2	1.12382e-184	7.72009	0.837	0.333	4.15734e-180	Chondrocyte 1	plp2
chst6	1.77608e-183	5.3277	0.419	0.072	6.57027e-179	Chondrocyte 1	chst6
slc26a2	3.61988e-183	12.084	0.564	0.137	1.3391e-178	Chondrocyte 1	slc26a2
tmem254	6.9102e-181	3.58191	0.374	0.056	2.55629e-176	Chondrocyte 1	tmem254
cpb1	8.7741e-181	4.82945	0.129	0.004	3.2458e-176	Chondrocyte 1	cpb1
gb:eh456644	1.88471e-180	4.57021	0.178	0.01	6.97211e-176	Chondrocyte 1	gb:eh456644
mst1	1.98361e-179	5.99299	0.308	0.039	7.33798e-175	Chondrocyte 1	mst1
vkorc1	2.19224e-179	13.3308	0.606	0.165	8.10975e-175	Chondrocyte 1	vkorc1
itsn2a	3.51875e-179	4.97993	0.458	0.091	1.30169e-174	Chondrocyte 1	itsn2a
si:ch211-176g13.8	8.36939e-177	4.07227	0.194	0.013	3.09609e-172	Chondrocyte 1	si:ch211-176g13.8
CABZ01059119.1	3.24523e-176	6.83005	0.379	0.059	1.20051e-171	Chondrocyte 1	CABZ01059119.1
hspg2	1.04116e-175	9.84744	0.858	0.376	3.85155e-171	Chondrocyte 1	hspg2
b4galnt4a	1.61365e-175	1.25165	0.462	0.093	5.96939e-171	Chondrocyte 1	b4galnt4a
slc35a2	3.5526e-175	5.48601	0.606	0.163	1.31421e-170	Chondrocyte 1	slc35a2
trpv4	2.76863e-174	3.27541	0.415	0.072	1.0242e-169	Chondrocyte 1	trpv4
nlgn3a	3.00652e-171	4.17496	0.396	0.068	1.1122e-166	Chondrocyte 1	nlgn3a
ppa1b	6.8448e-171	7.92671	0.787	0.31	2.5321e-166	Chondrocyte 1	ppa1b
fgfrl1b	3.5355e-169	6.37281	0.701	0.228	1.30789e-164	Chondrocyte 1	fgfrl1b
fkbp14	1.57854e-168	1.61233	0.847	0.376	5.8395e-164	Chondrocyte 1	fkbp14
eif4ebp3	2.69065e-167	56.342	0.819	0.373	9.95351e-163	Chondrocyte 1	eif4ebp3
ptn	4.52052e-167	11.4673	0.546	0.141	1.67228e-162	Chondrocyte 1	ptn
chst11	6.14957e-167	8.71316	0.639	0.189	2.27491e-162	Chondrocyte 1	chst11
rad54b	3.62248e-166	4.81522	0.28	0.034	1.34006e-161	Chondrocyte 1	rad54b
si:ch73-344o19.1	4.37787e-166	4.33858	0.157	0.008	1.6195e-161	Chondrocyte 1	si:ch73-344o19.1
gcnt4a	4.2656e-165	6.56332	0.389	0.069	1.57797e-160	Chondrocyte 1	gcnt4a
calua	1.0262e-164	16.4244	0.854	0.395	3.79623e-160	Chondrocyte 1	calua
si:ch211-156j16.1	1.46369e-162	3.42432	0.735	0.252	5.41462e-158	Chondrocyte 1	si:ch211-156j16.1
tspan2b	1.59973e-162	5.72216	0.308	0.043	5.91789e-158	Chondrocyte 1	tspan2b
sh3kbp1	5.85962e-162	4.89312	0.733	0.276	2.16765e-157	Chondrocyte 1	sh3kbp1
ezrb	6.62616e-161	3.28447	0.594	0.17	2.45122e-156	Chondrocyte 1	ezrb
CR381618.1	1.68131e-158	4.16288	0.783	0.33	6.21966e-154	Chondrocyte 1	CR381618.1
fndc3ba	5.23286e-158	5.73329	0.877	0.447	1.93579e-153	Chondrocyte 1	fndc3ba
LOC101884287	5.52633e-158	2.78174	0.252	0.027	2.04436e-153	Chondrocyte 1	LOC101884287
slc35e3	7.46172e-158	3.92285	0.279	0.034	2.76031e-153	Chondrocyte 1	slc35e3
adat1	3.03713e-157	4.44275	0.346	0.053	1.12353e-152	Chondrocyte 1	adat1
cpxm1b	4.48336e-157	4.8887	0.634	0.198	1.65853e-152	Chondrocyte 1	cpxm1b
hdlbpa	2.32087e-156	50.4362	0.959	0.578	8.58561e-152	Chondrocyte 1	hdlbpa
inpp4b	1.64328e-155	2.6205	0.389	0.071	6.079e-151	Chondrocyte 1	inpp4b
fbln7	2.63359e-155	16.1134	0.561	0.156	9.74244e-151	Chondrocyte 1	fbln7
p3h3	2.9176e-155	5.7611	0.548	0.15	1.07931e-150	Chondrocyte 1	p3h3
zgc:56525	5.23023e-155	6.14809	0.664	0.23	1.93482e-150	Chondrocyte 1	zgc:56525
si:ch73-335m24.2	3.14523e-154	5.81354	0.107	0.003	1.16352e-149	Chondrocyte 1	si:ch73-335m24.2
rcn1	7.87416e-154	8.46409	0.609	0.184	2.91289e-149	Chondrocyte 1	rcn1
cers3b	1.04921e-153	5.92728	0.383	0.071	3.88135e-149	Chondrocyte 1	cers3b
tuba8l2	1.84849e-152	61.4258	0.807	0.354	6.83813e-148	Chondrocyte 1	tuba8l2
gldn	3.92389e-152	1.34702	0.207	0.019	1.45156e-147	Chondrocyte 1	gldn
CR376783.1	1.16861e-151	1.30937	0.703	0.252	4.32303e-147	Chondrocyte 1	CR376783.1
igfbp3	2.3298e-150	14.2877	0.626	0.199	8.61862e-146	Chondrocyte 1	igfbp3
XLOC-014755	2.71344e-150	1.44902	0.318	0.048	1.00378e-145	Chondrocyte 1	XLOC-014755
si:dkey-91m11.52	1.24391e-149	2.45293	0.484	0.116	4.6016e-145	Chondrocyte 1	si:dkey-91m11.5
p4hb	1.54944e-149	45.9131	0.888	0.515	5.73184e-145	Chondrocyte 1	p4hb
XLOC-019120	6.48162e-149	4.33422	0.239	0.026	2.39775e-144	Chondrocyte 1	XLOC-019120
ambp	1.80319e-147	5.70312	0.155	0.01	6.67053e-143	Chondrocyte 1	ambp
ugp2b	2.31221e-145	6.33585	0.619	0.203	8.55354e-141	Chondrocyte 1	ugp2b
si:dkey-119m7.8	1.43746e-144	4.83443	0.256	0.032	5.31759e-140	Chondrocyte 1	si:dkey-119m7.8
tmem591	7.79935e-143	4.16852	0.65	0.223	2.88521e-138	Chondrocyte 1	tmem59
si:dkey-61l1.4	1.60561e-142	4.35185	0.23	0.026	5.93963e-138	Chondrocyte 1	si:dkey-61l1.4
msi1	1.1254e-140	3.44511	0.35	0.063	4.1632e-136	Chondrocyte 1	msi1
papss2a	4.33955e-140	7.43771	0.516	0.142	1.60533e-135	Chondrocyte 1	papss2a
abtb2a1	7.13572e-139	3.13427	0.441	0.104	2.63972e-134	Chondrocyte 1	abtb2a
kcnq5b	3.94483e-138	3.01498	0.348	0.062	1.45931e-133	Chondrocyte 1	kcnq5b
nucb2a	4.31398e-138	40.0273	0.802	0.421	1.59587e-133	Chondrocyte 1	nucb2a
si:ch211-1a19.3	1.46643e-137	24.6081	0.658	0.244	5.42477e-133	Chondrocyte 1	si:ch211-1a19.3
arsh	4.40374e-137	4.71613	0.284	0.042	1.62908e-132	Chondrocyte 1	arsh
fhod3a	1.20377e-135	2.06791	0.14	0.009	4.45312e-131	Chondrocyte 1	fhod3a
ssr4	2.86767e-135	14.5456	0.901	0.536	1.06084e-130	Chondrocyte 1	ssr4
nr6a1b	2.89339e-134	4.40246	0.144	0.009	1.07035e-129	Chondrocyte 1	nr6a1b
slc2a10	1.31037e-133	3.69598	0.48	0.127	4.84747e-129	Chondrocyte 1	slc2a10
rpl3	1.319e-133	17.4	1	0.961	4.87938e-129	Chondrocyte 1	rpl3
capn1a	4.1389e-133	4.58212	0.312	0.053	1.5311e-128	Chondrocyte 1	capn1a
sec61a1	2.62373e-132	11.5929	0.901	0.535	9.70596e-128	Chondrocyte 1	sec61a1
nog3	4.06108e-132	8.97732	0.454	0.112	1.50232e-127	Chondrocyte 1	nog3
tgfb21	2.48967e-131	4.21037	0.843	0.42	9.21005e-127	Chondrocyte 1	tgfb2
furina	2.75974e-131	34.2405	0.832	0.422	1.02091e-126	Chondrocyte 1	furina
slc39a7	2.85382e-131	5.41878	0.536	0.162	1.05571e-126	Chondrocyte 1	slc39a7
fkbp9	6.12876e-130	16.7237	0.778	0.369	2.26721e-125	Chondrocyte 1	fkbp9
ddost	1.09959e-129	8.67284	0.636	0.227	4.06771e-125	Chondrocyte 1	ddost
gpc41	1.25854e-129	4.38185	0.77	0.358	4.65571e-125	Chondrocyte 1	gpc4
ssr2	2.34758e-129	11.6334	0.938	0.595	8.68439e-125	Chondrocyte 1	ssr2
slc7a1	2.80223e-128	12.6008	0.813	0.377	1.03663e-123	Chondrocyte 1	slc7a1
sec61b	3.3518e-128	8.71783	0.901	0.548	1.23993e-123	Chondrocyte 1	sec61b
aars	6.34971e-128	9.08353	0.682	0.262	2.34895e-123	Chondrocyte 1	aars
pygb	1.14732e-126	4.66631	0.536	0.154	4.24428e-122	Chondrocyte 1	pygb
ckap4	1.33042e-126	11.7359	0.813	0.434	4.92161e-122	Chondrocyte 1	ckap4
rgcc1	1.5666e-126	7.30163	0.611	0.21	5.79531e-122	Chondrocyte 1	rgcc
enox2	1.8491e-126	10.0337	0.69	0.276	6.84038e-122	Chondrocyte 1	enox2
trabd2a2	1.8941e-125	3.47898	0.432	0.106	7.00686e-121	Chondrocyte 1	trabd2a
c3a.6	2.31997e-125	3.31055	0.116	0.006	8.58225e-121	Chondrocyte 1	c3a.6
pgm1	2.78781e-124	5.32882	0.622	0.227	1.03129e-119	Chondrocyte 1	pgm1
marveld1	7.18083e-124	11.5718	0.637	0.229	2.6564e-119	Chondrocyte 1	marveld1
mgat5	8.28817e-124	4.03803	0.441	0.115	3.06604e-119	Chondrocyte 1	mgat5
ppib	1.28122e-122	31.8268	0.979	0.722	4.73962e-118	Chondrocyte 1	ppib
ncs1b	6.09527e-122	3.29562	0.123	0.007	2.25482e-117	Chondrocyte 1	ncs1b
CR387921.1	2.12696e-121	5.85079	0.161	0.014	7.86825e-117	Chondrocyte 1	CR387921.1
cnpy4	2.56312e-121	4.06566	0.572	0.192	9.48175e-117	Chondrocyte 1	cnpy4
rapgef2	3.64858e-121	5.99937	0.693	0.285	1.34972e-116	Chondrocyte 1	rapgef2
CABZ01064670.1	3.66166e-121	4.11638	0.374	0.082	1.35456e-116	Chondrocyte 1	CABZ01064670.1
slc6a8	1.12119e-120	7.30065	0.548	0.175	4.14761e-116	Chondrocyte 1	slc6a8
LOC5708351	1.8302e-120	3.13475	0.307	0.054	6.77046e-116	Chondrocyte 1	LOC570835
creb3l2	7.58194e-120	8.46071	0.746	0.354	2.80479e-115	Chondrocyte 1	creb3l2
pdzrn3a	8.17489e-120	4.74138	0.107	0.005	3.02414e-115	Chondrocyte 1	pdzrn3a
zgc:153675	1.09757e-119	3.44779	0.701	0.294	4.06025e-115	Chondrocyte 1	zgc:153675
slc12a4	1.67245e-119	7.21161	0.521	0.163	6.18688e-115	Chondrocyte 1	slc12a4
BX901973.1	1.4177e-118	4.47818	0.125	0.008	5.24449e-114	Chondrocyte 1	BX901973.1
myo1ea1	2.67196e-118	0.493268	0.68	0.273	9.8844e-114	Chondrocyte 1	myo1ea
mcfd2	1.10732e-117	9.71922	0.551	0.183	4.0963e-113	Chondrocyte 1	mcfd2
mcl1a	1.21581e-117	38.9703	0.989	0.815	4.49763e-113	Chondrocyte 1	mcl1a
kars	1.4773e-117	10.8501	0.703	0.299	5.46499e-113	Chondrocyte 1	kars
fkbp11	2.10544e-117	7.4236	0.594	0.214	7.78864e-113	Chondrocyte 1	fkbp11
cercam1	4.50223e-117	4.74222	0.585	0.198	1.66551e-112	Chondrocyte 1	cercam
stau2	9.64126e-117	3.05656	0.879	0.558	3.56659e-112	Chondrocyte 1	stau2
fam219aa	2.56097e-116	3.066	0.51	0.159	9.47379e-112	Chondrocyte 1	fam219aa
ier3ip1	3.15836e-116	4.75457	0.671	0.278	1.16837e-111	Chondrocyte 1	ier3ip1
gpc5a2	2.51415e-115	3.27147	0.37	0.08	9.30061e-111	Chondrocyte 1	gpc5a
gfpt1	5.21834e-115	8.9211	0.421	0.109	1.93042e-110	Chondrocyte 1	gfpt1
pabpc1b	6.895e-115	23.1635	0.89	0.561	2.55067e-110	Chondrocyte 1	pabpc1b
atp5po1	6.92826e-115	3.66626	0.864	0.5	2.56297e-110	Chondrocyte 1	atp5po
abtb2b1	6.70985e-114	2.88259	0.589	0.21	2.48218e-109	Chondrocyte 1	abtb2b
rpl6	7.33335e-114	1.53036	1	0.93	2.71282e-109	Chondrocyte 1	rpl6
sdc2	1.95639e-113	29.3299	0.957	0.647	7.23726e-109	Chondrocyte 1	sdc2
pqlc3	2.24584e-113	4.93081	0.505	0.161	8.30805e-109	Chondrocyte 1	pqlc3
smco4	5.27579e-113	4.71911	0.628	0.24	1.95167e-108	Chondrocyte 1	smco4
plekhh22	1.07556e-112	2.84362	0.415	0.103	3.97882e-108	Chondrocyte 1	plekhh2
ssr3	7.54998e-112	18.6012	0.897	0.559	2.79296e-107	Chondrocyte 1	ssr3
LOC101883269	9.55558e-112	3.25105	0.187	0.021	3.53489e-107	Chondrocyte 1	LOC101883269
dap1	2.34607e-111	4.72936	0.581	0.207	8.67883e-107	Chondrocyte 1	dap
CU469530.1	3.94112e-111	3.28997	0.107	0.006	1.45794e-106	Chondrocyte 1	CU469530.1
slc11a21	6.04591e-111	3.34518	0.527	0.175	2.23656e-106	Chondrocyte 1	slc11a2
unc5c3	7.38843e-111	4.0326	0.779	0.374	2.7332e-106	Chondrocyte 1	unc5c
tmem123	8.47781e-111	3.65893	0.271	0.047	3.1362e-106	Chondrocyte 1	tmem123
nipsnap3a	2.11277e-110	7.78786	0.305	0.059	7.81577e-106	Chondrocyte 1	nipsnap3a
prkcba1	2.21006e-110	2.9659	0.366	0.086	8.17567e-106	Chondrocyte 1	prkcba
cfap157	3.63256e-110	2.13859	0.116	0.007	1.34379e-105	Chondrocyte 1	cfap157
hivep3a	4.01255e-110	4.73236	0.501	0.16	1.48436e-105	Chondrocyte 1	hivep3a
eef1da	4.20893e-110	5.41751	0.987	0.796	1.55701e-105	Chondrocyte 1	eef1da
COLGALT1 (1 of many)	1.07941e-109	4.48277	0.49	0.148	3.99305e-105	Chondrocyte 1	COLGALT1 (1 of many)
fkbp10b1	1.35063e-109	4.05366	0.664	0.273	4.99637e-105	Chondrocyte 1	fkbp10b
plekhg5a	2.34774e-109	3.91356	0.449	0.126	8.685e-105	Chondrocyte 1	plekhg5a
idh1	3.59179e-109	5.53637	0.591	0.226	1.32871e-104	Chondrocyte 1	idh1
eif5a	6.35463e-109	18.2887	0.974	0.719	2.35077e-104	Chondrocyte 1	eif5a
yif1a	8.25765e-109	3.17298	0.484	0.149	3.05475e-104	Chondrocyte 1	yif1a
surf4	3.27631e-108	3.07539	0.443	0.117	1.212e-103	Chondrocyte 1	surf4
dpm2	3.27791e-108	4.56486	0.54	0.183	1.2126e-103	Chondrocyte 1	dpm2
nomo	7.09425e-108	3.55413	0.479	0.145	2.62438e-103	Chondrocyte 1	nomo
uggt2	8.49813e-108	4.98586	0.454	0.133	3.14371e-103	Chondrocyte 1	uggt2
selenou1a	1.07152e-107	3.55864	0.469	0.144	3.96387e-103	Chondrocyte 1	selenou1a
rpl5a	2.04158e-107	2.63708	1	0.85	7.5524e-103	Chondrocyte 1	rpl5a
eef1g	6.9792e-107	108.107	1	0.89	2.58182e-102	Chondrocyte 1	eef1g
phgdh	8.79752e-107	1.56625	0.566	0.209	3.25446e-102	Chondrocyte 1	phgdh
fndc3bb1	1.1444e-106	3.70186	0.729	0.337	4.2335e-102	Chondrocyte 1	fndc3bb
slc6a16a	1.36568e-106	0.666043	0.51	0.166	5.05204e-102	Chondrocyte 1	slc6a16a
vdac3	2.64481e-106	29.2854	0.862	0.55	9.78396e-102	Chondrocyte 1	vdac3
LOC103910196	3.10987e-106	129.93	0.136	0.012	1.15043e-101	Chondrocyte 1	LOC103910196
atl3	5.07758e-106	2.2142	0.624	0.246	1.87835e-101	Chondrocyte 1	atl3
mgat4a1	6.30065e-106	4.53952	0.548	0.193	2.3308e-101	Chondrocyte 1	mgat4a
kif26ba	2.55092e-105	18.8775	0.617	0.252	9.43662e-101	Chondrocyte 1	kif26ba
chsy12	3.26674e-105	2.59819	0.606	0.23	1.20847e-100	Chondrocyte 1	chsy1
nap1l4a1	6.86647e-105	3.33936	0.596	0.226	2.54011e-100	Chondrocyte 1	nap1l4a
fam114a1	8.1247e-105	4.06718	0.49	0.159	3.00557e-100	Chondrocyte 1	fam114a1
rpl4	3.74466e-104	23.1706	1	0.881	1.38526e-99	Chondrocyte 1	rpl4
rack1	8.22543e-104	8.74807	1	0.943	3.04283e-99	Chondrocyte 1	rack1
dnah3	1.61488e-103	3.16357	0.107	0.007	5.97392e-99	Chondrocyte 1	dnah3
uxs1	1.69603e-103	3.07332	0.535	0.186	6.27411e-99	Chondrocyte 1	uxs1
pdia5	3.2526e-103	0.167708	0.572	0.217	1.20324e-98	Chondrocyte 1	pdia5
si:ch1073-184j22.11	3.72279e-103	0.249654	0.439	0.127	1.37717e-98	Chondrocyte 1	si:ch1073-184j22.1
fosl1a	4.08348e-103	123.112	0.942	0.717	1.5106e-98	Chondrocyte 1	fosl1a
p3h11	4.25754e-103	4.39183	0.609	0.245	1.57499e-98	Chondrocyte 1	p3h1
cmtm7	4.78128e-103	4.16366	0.52	0.18	1.76874e-98	Chondrocyte 1	cmtm7
lrrc59	2.771e-102	63.4311	0.576	0.221	1.02508e-97	Chondrocyte 1	lrrc59
p4ha1a	2.77637e-102	4.05598	0.49	0.161	1.02706e-97	Chondrocyte 1	p4ha1a
vdac1	6.09639e-102	7.76564	0.824	0.493	2.25524e-97	Chondrocyte 1	vdac1
snd1	1.86412e-101	14.4365	0.83	0.478	6.89593e-97	Chondrocyte 1	snd1
lgals3b	1.97305e-101	2.30796	0.572	0.217	7.29889e-97	Chondrocyte 1	lgals3b
cope	2.7274e-101	7.28893	0.699	0.327	1.00895e-96	Chondrocyte 1	cope
ttc25	9.1691e-101	3.09888	0.209	0.03	3.39193e-96	Chondrocyte 1	ttc25
eef2b	1.99605e-100	41.9423	1	0.931	7.384e-96	Chondrocyte 1	eef2b
gtpbp41	3.84874e-100	3.40507	0.944	0.632	1.42377e-95	Chondrocyte 1	gtpbp4
prdx4	3.17074e-99	4.57572	0.794	0.432	1.17295e-94	Chondrocyte 1	prdx4
lyplal1	4.36106e-99	1.93331	0.101	0.006	1.61329e-94	Chondrocyte 1	lyplal1
cnpy1	9.76108e-99	6.9376	0.516	0.179	3.61092e-94	Chondrocyte 1	cnpy1
gcat	1.59715e-98	7.39004	0.387	0.105	5.90834e-94	Chondrocyte 1	gcat
arhgef12a	1.63515e-98	2.75338	0.583	0.222	6.04892e-94	Chondrocyte 1	arhgef12a
rps2	1.72314e-98	36.596	1	0.974	6.37441e-94	Chondrocyte 1	rps2
plod1a1	4.11702e-98	1.43705	0.727	0.344	1.52301e-93	Chondrocyte 1	plod1a
etfa	5.03643e-98	3.58167	0.693	0.313	1.86313e-93	Chondrocyte 1	etfa
pomt1	2.72985e-97	3.40359	0.407	0.118	1.00985e-92	Chondrocyte 1	pomt1
erlec1	7.79697e-97	4.66786	0.454	0.144	2.88433e-92	Chondrocyte 1	erlec1
proza1	9.87191e-97	2.57082	0.626	0.261	3.65191e-92	Chondrocyte 1	proza
dcun1d2b	1.12488e-96	4.41885	0.458	0.147	4.16128e-92	Chondrocyte 1	dcun1d2b
atp5mc3b	2.39402e-96	18.2251	0.979	0.712	8.85621e-92	Chondrocyte 1	atp5mc3b
stk10	2.95478e-96	4.01726	0.426	0.125	1.09306e-91	Chondrocyte 1	stk10
si:ch1073-325m22.2	4.66434e-96	4.60243	0.766	0.419	1.72548e-91	Chondrocyte 1	si:ch1073-325m22.2
slc39a13	6.29188e-96	5.40518	0.594	0.246	2.32755e-91	Chondrocyte 1	slc39a13
tspan4a1	6.54161e-96	0.12639	0.564	0.221	2.41994e-91	Chondrocyte 1	tspan4a
grm6b	7.12292e-96	4.57383	0.151	0.016	2.63498e-91	Chondrocyte 1	grm6b
p3h4	1.37328e-95	3.03097	0.692	0.318	5.08019e-91	Chondrocyte 1	p3h4
rpl18a	1.43189e-95	7.30114	1	0.953	5.297e-91	Chondrocyte 1	rpl18a
XLOC-040108	1.54129e-95	4.00896	0.32	0.072	5.70169e-91	Chondrocyte 1	XLOC-040108
tent5ba	4.46954e-95	9.15174	0.656	0.29	1.65342e-90	Chondrocyte 1	tent5ba
gstr	5.11917e-95	2.03819	0.703	0.345	1.89373e-90	Chondrocyte 1	gstr
b3gnt7l	5.19764e-95	5.22171	0.297	0.065	1.92276e-90	Chondrocyte 1	b3gnt7l
ostc1	6.26866e-95	6.94698	0.684	0.318	2.31897e-90	Chondrocyte 1	ostc
surf4l	9.55401e-95	0.778036	0.654	0.287	3.53431e-90	Chondrocyte 1	surf4l
sec24d	9.70254e-95	4.58149	0.617	0.257	3.58926e-90	Chondrocyte 1	sec24d
fam136a	1.58984e-94	1.97023	0.125	0.011	5.88128e-90	Chondrocyte 1	fam136a
uqcc1	4.10539e-94	4.58428	0.508	0.181	1.51871e-89	Chondrocyte 1	uqcc1
sdhc	5.81378e-94	5.7682	0.598	0.247	2.15069e-89	Chondrocyte 1	sdhc
tspan7	1.90878e-93	8.17572	0.69	0.334	7.06114e-89	Chondrocyte 1	tspan7
sned1	2.01959e-93	6.50579	0.355	0.092	7.47107e-89	Chondrocyte 1	sned1
piezo2a.21	2.33248e-93	4.01906	0.563	0.212	8.62855e-89	Chondrocyte 1	piezo2a.2
rpl15	2.93294e-93	41.8557	1	0.946	1.08498e-88	Chondrocyte 1	rpl15
tnfrsfa	3.7789e-93	3.68632	0.727	0.383	1.39793e-88	Chondrocyte 1	tnfrsfa
sar1b	5.8677e-93	10.0684	0.66	0.313	2.17064e-88	Chondrocyte 1	sar1b
gale	6.96115e-93	4.68507	0.376	0.104	2.57514e-88	Chondrocyte 1	gale
h2afx1	2.35189e-92	31.5916	0.946	0.744	8.70033e-88	Chondrocyte 1	h2afx1
atp5pd1	2.52077e-92	6.53746	0.779	0.49	9.32507e-88	Chondrocyte 1	atp5pd
arf51	2.77984e-92	0.850261	0.776	0.415	1.02835e-87	Chondrocyte 1	arf5
CR933730.1	3.02634e-92	2.95478	0.155	0.018	1.11954e-87	Chondrocyte 1	CR933730.1
cyp2n13	4.78123e-92	11.104	0.564	0.224	1.76872e-87	Chondrocyte 1	cyp2n13
eef1b2	5.40278e-92	19.4841	0.998	0.842	1.99865e-87	Chondrocyte 1	eef1b2
pabpc1a	1.56424e-91	16.0299	0.994	0.814	5.7866e-87	Chondrocyte 1	pabpc1a
rps27.2	2.06066e-91	20.2838	0.991	0.846	7.62299e-87	Chondrocyte 1	rps27.2
ehd4	2.65283e-91	5.49571	0.501	0.176	9.81363e-87	Chondrocyte 1	ehd4
abca2	2.72445e-91	5.59482	0.258	0.051	1.00786e-86	Chondrocyte 1	abca2
eif2s3	3.29789e-91	2.91166	0.936	0.641	1.21999e-86	Chondrocyte 1	eif2s3
rps12	6.69893e-91	73.6651	1	0.96	2.47814e-86	Chondrocyte 1	rps12
rpl7	7.21849e-91	57.7196	1	0.943	2.67034e-86	Chondrocyte 1	rpl7
esama1	7.78204e-91	2.53821	0.164	0.02	2.87881e-86	Chondrocyte 1	esama
edf1	8.22196e-91	8.72842	0.822	0.509	3.04155e-86	Chondrocyte 1	edf1
fgfr1b2	1.13394e-90	2.78282	0.794	0.462	4.1948e-86	Chondrocyte 1	fgfr1b
CABZ01058650.1	1.21331e-90	4.28647	0.621	0.264	4.48841e-86	Chondrocyte 1	CABZ01058650.1
selenom1	1.24604e-90	1.23975	0.602	0.246	4.60949e-86	Chondrocyte 1	selenom
rplp0	2.22722e-90	95.3055	1	0.96	8.23916e-86	Chondrocyte 1	rplp0
si:ch211-140m22.7	2.41614e-90	4.42368	0.66	0.302	8.93804e-86	Chondrocyte 1	si:ch211-140m22.7
mgat4b	2.84162e-90	7.97896	0.415	0.127	1.0512e-85	Chondrocyte 1	mgat4b
sec22ba	3.1644e-90	5.36708	0.357	0.093	1.17061e-85	Chondrocyte 1	sec22ba
laptm4a3	4.4477e-90	2.38161	0.639	0.279	1.64534e-85	Chondrocyte 1	laptm4a
copb2	5.79305e-90	46.8089	0.622	0.269	2.14302e-85	Chondrocyte 1	copb2
cpa6	8.72686e-90	1.69629	0.327	0.083	3.22833e-85	Chondrocyte 1	cpa6
eef1a1l1	1.41508e-89	114.13	1	0.992	5.23479e-85	Chondrocyte 1	eef1a1l1
laptm5	3.42219e-89	3.15548	0.232	0.042	1.26597e-84	Chondrocyte 1	laptm5
bag3	4.77434e-89	65.0089	0.596	0.261	1.76617e-84	Chondrocyte 1	bag3
pak2a	5.63834e-89	3.63586	0.499	0.18	2.08579e-84	Chondrocyte 1	pak2a
slc25a3b	6.96321e-89	12.4051	0.938	0.659	2.5759e-84	Chondrocyte 1	slc25a3b
rps3a	8.60895e-89	86.6492	1	0.961	3.18471e-84	Chondrocyte 1	rps3a
ptk2aa2	9.25317e-89	2.11023	0.583	0.238	3.42302e-84	Chondrocyte 1	ptk2aa
prkcsh	9.30911e-89	6.52651	0.563	0.229	3.44372e-84	Chondrocyte 1	prkcsh
serf2	1.01216e-88	16.7123	0.908	0.666	3.74428e-84	Chondrocyte 1	serf2
ovca2	1.49497e-88	2.13187	0.121	0.011	5.53035e-84	Chondrocyte 1	ovca2
suco	2.16202e-88	8.76441	0.768	0.427	7.99795e-84	Chondrocyte 1	suco
comta	2.90332e-88	3.09367	0.411	0.125	1.07402e-83	Chondrocyte 1	comta
spcs1	3.53326e-88	9.23787	0.785	0.475	1.30706e-83	Chondrocyte 1	spcs1
sdf42	3.69769e-88	4.21237	0.563	0.226	1.36789e-83	Chondrocyte 1	sdf4
slc25a5	4.98793e-88	65.0094	1	0.956	1.84518e-83	Chondrocyte 1	slc25a5
rpl23a	5.17321e-88	49.1393	1	0.923	1.91373e-83	Chondrocyte 1	rpl23a
rpsa	5.93661e-88	43.3685	1	0.962	2.19613e-83	Chondrocyte 1	rpsa
prickle2b	6.39115e-88	3.43069	0.439	0.145	2.36428e-83	Chondrocyte 1	prickle2b
rps27.1	9.03732e-88	64.9988	1	0.937	3.34317e-83	Chondrocyte 1	rps27.1
rpl17	2.05903e-87	27.4989	1	0.952	7.61698e-83	Chondrocyte 1	rpl17
rps5	2.10438e-87	34.7123	1	0.95	7.78472e-83	Chondrocyte 1	rps5
sec61g	2.53136e-87	133.258	0.987	0.8	9.36424e-83	Chondrocyte 1	sec61g
rpl10a	2.79861e-87	92.35	1	0.949	1.03529e-82	Chondrocyte 1	rpl10a
bcl2l10	3.26287e-87	164.368	0.652	0.305	1.20703e-82	Chondrocyte 1	bcl2l10
ybx1	4.74735e-87	48.8475	0.998	0.849	1.75619e-82	Chondrocyte 1	ybx1
tram1	5.29782e-87	17.5475	0.609	0.265	1.95982e-82	Chondrocyte 1	tram1
mfsd2ab	7.77041e-87	5.32079	0.445	0.15	2.87451e-82	Chondrocyte 1	mfsd2ab
eif4a1b	1.32626e-86	7.24692	0.936	0.669	4.90624e-82	Chondrocyte 1	eif4a1b
srprb	1.69048e-86	4.69201	0.665	0.313	6.25358e-82	Chondrocyte 1	srprb
actn4	1.80451e-86	3.42903	0.718	0.374	6.67544e-82	Chondrocyte 1	actn4
lnpa	2.02085e-86	4.10124	0.471	0.163	7.47573e-82	Chondrocyte 1	lnpa
ak2	2.68712e-86	4.40274	0.839	0.525	9.94047e-82	Chondrocyte 1	ak2
tmed5	2.70062e-86	4.22605	0.422	0.135	9.99042e-82	Chondrocyte 1	tmed5
asph1	4.10194e-86	1.70866	0.66	0.305	1.51743e-81	Chondrocyte 1	asph
rpl7a	4.51145e-86	71.7634	1	0.962	1.66892e-81	Chondrocyte 1	rpl7a
foxc1a	7.6787e-86	5.54849	0.57	0.229	2.84058e-81	Chondrocyte 1	foxc1a
shc2	9.57623e-86	2.61514	0.189	0.029	3.54254e-81	Chondrocyte 1	shc2
CABZ01057364.1	1.11685e-85	1.22754	0.101	0.007	4.13158e-81	Chondrocyte 1	CABZ01057364.1
rpl13	1.19616e-85	85.1805	1	0.959	4.42496e-81	Chondrocyte 1	rpl13
mfge8a1	1.53055e-85	3.61995	0.391	0.117	5.66195e-81	Chondrocyte 1	mfge8a
rpl9	4.47827e-85	65.0053	1	0.939	1.65665e-80	Chondrocyte 1	rpl9
sra1	8.07641e-85	3.54852	0.458	0.16	2.98771e-80	Chondrocyte 1	sra1
si:ch211-191a16.5	8.81809e-85	2.12148	0.114	0.01	3.26208e-80	Chondrocyte 1	si:ch211-191a16.5
atox1	1.08311e-84	7.41331	0.654	0.321	4.00674e-80	Chondrocyte 1	atox1
rps13	1.49669e-84	4.41935	1	0.952	5.53671e-80	Chondrocyte 1	rps13
ndufab1b2	1.5418e-84	3.37331	0.596	0.261	5.70359e-80	Chondrocyte 1	ndufab1b
tdh1	2.12823e-84	2.91934	0.918	0.624	7.87295e-80	Chondrocyte 1	tdh
eva1bb1	2.19302e-84	3.79033	0.421	0.136	8.11264e-80	Chondrocyte 1	eva1bb
rpl18	3.35655e-84	70.7797	1	0.952	1.24169e-79	Chondrocyte 1	rpl18
lrp1aa1	5.54139e-84	2.87498	0.845	0.582	2.04993e-79	Chondrocyte 1	lrp1aa
avpr2aa	1.20071e-83	2.26221	0.133	0.014	4.4418e-79	Chondrocyte 1	avpr2aa
rpl19	1.69432e-83	85.2067	1	0.945	6.26778e-79	Chondrocyte 1	rpl19
anxa131	1.85357e-83	1.87885	0.652	0.323	6.8569e-79	Chondrocyte 1	anxa13
tnni3k	2.31326e-83	3.86995	0.116	0.011	8.55743e-79	Chondrocyte 1	tnni3k
rps7	2.56258e-83	138.586	1	0.955	9.47973e-79	Chondrocyte 1	rps7
rpl8	4.87104e-83	40.4831	1	0.957	1.80195e-78	Chondrocyte 1	rpl8
dlgap2b	5.01746e-83	4.25204	0.121	0.012	1.85611e-78	Chondrocyte 1	dlgap2b
rpl10	6.28927e-83	76.079	0.998	0.941	2.32659e-78	Chondrocyte 1	rpl10
mpg	1.05548e-82	1.94757	0.127	0.013	3.90454e-78	Chondrocyte 1	mpg
nfat5b1	1.72233e-82	3.1951	0.314	0.078	6.37141e-78	Chondrocyte 1	nfat5b
dars	1.85162e-82	3.67547	0.699	0.347	6.84971e-78	Chondrocyte 1	dars
rps19	2.19047e-82	88.0921	1	0.968	8.10321e-78	Chondrocyte 1	rps19
rsl24d1	5.23237e-82	20.2719	0.985	0.795	1.93561e-77	Chondrocyte 1	rsl24d1
LO017954.1	6.63861e-82	3.81542	0.135	0.015	2.45582e-77	Chondrocyte 1	LO017954.1
tmco3	8.31018e-82	6.7402	0.112	0.01	3.07419e-77	Chondrocyte 1	tmco3
p4ha1b	1.17419e-81	6.48231	0.546	0.223	4.34366e-77	Chondrocyte 1	p4ha1b
chpfb1	1.25738e-81	4.28192	0.243	0.049	4.65141e-77	Chondrocyte 1	chpfb
rps18	1.97675e-81	57.6124	0.998	0.907	7.31258e-77	Chondrocyte 1	rps18
elovl2	2.13482e-81	12.1625	0.204	0.034	7.89733e-77	Chondrocyte 1	elovl2
FO904880.1	2.25251e-81	3.00347	0.185	0.029	8.33273e-77	Chondrocyte 1	FO904880.1
pno1	2.56468e-81	4.95116	0.862	0.559	9.48751e-77	Chondrocyte 1	pno1
zgc:171967	3.61543e-81	3.65475	0.404	0.129	1.33746e-76	Chondrocyte 1	zgc:171967
plxdc1	6.27775e-81	2.93798	0.146	0.018	2.32233e-76	Chondrocyte 1	plxdc1
faua	6.38117e-81	27.569	1	0.942	2.36059e-76	Chondrocyte 1	faua
cdc42ep3	7.49184e-81	3.76551	0.353	0.1	2.77146e-76	Chondrocyte 1	cdc42ep3
trim25l	1.54485e-80	4.50965	0.116	0.011	5.71487e-76	Chondrocyte 1	trim25l
iqgap1	1.68968e-80	2.73488	0.643	0.306	6.25064e-76	Chondrocyte 1	iqgap1
sec23a	1.84272e-80	3.35261	0.55	0.23	6.81679e-76	Chondrocyte 1	sec23a
naca	2.12168e-80	20.2522	1	0.891	7.84874e-76	Chondrocyte 1	naca
eif6	2.47159e-80	2.45377	0.742	0.415	9.14316e-76	Chondrocyte 1	eif6
rps8a	2.72584e-80	14.5146	1	0.952	1.00837e-75	Chondrocyte 1	rps8a
pycr1b	3.02957e-80	4.17656	0.479	0.182	1.12073e-75	Chondrocyte 1	pycr1b
rplp2	3.09004e-80	49.1393	1	0.933	1.1431e-75	Chondrocyte 1	rplp2
rps14	4.2202e-80	57.7953	1	0.969	1.56118e-75	Chondrocyte 1	rps14
slc3a2b1	4.87712e-80	2.19407	0.85	0.523	1.80419e-75	Chondrocyte 1	slc3a2b
rpl35a	5.93109e-80	95.3055	1	0.957	2.19409e-75	Chondrocyte 1	rpl35a
rps17	6.30327e-80	95.3051	0.993	0.835	2.33177e-75	Chondrocyte 1	rps17
rpl27	6.44945e-80	15.9573	1	0.924	2.38584e-75	Chondrocyte 1	rpl27
atp10a2	6.71767e-80	2.68815	0.652	0.307	2.48507e-75	Chondrocyte 1	atp10a
cops9	1.35112e-79	2.89576	0.622	0.293	4.99821e-75	Chondrocyte 1	cops9
rpl23	1.79901e-79	76.5602	1	0.966	6.65509e-75	Chondrocyte 1	rpl23
rpn11	2.58088e-79	2.80402	0.529	0.21	9.54743e-75	Chondrocyte 1	rpn1
rpl34	2.99988e-79	28.9421	1	0.939	1.10974e-74	Chondrocyte 1	rpl34
si:dkey-112e7.2	3.14018e-79	6.58276	0.602	0.28	1.16165e-74	Chondrocyte 1	si:dkey-112e7.2
rps10	4.12743e-79	33.2697	1	0.967	1.52686e-74	Chondrocyte 1	rps10
zgc:163030	4.45363e-79	48.8474	0.312	0.083	1.64753e-74	Chondrocyte 1	zgc:163030
ndufa4l1	4.5703e-79	3.79002	0.89	0.64	1.69069e-74	Chondrocyte 1	ndufa4l
map4k2	6.18026e-79	4.03415	0.164	0.024	2.28626e-74	Chondrocyte 1	map4k2
rps15	9.85032e-79	40.4831	1	0.955	3.64393e-74	Chondrocyte 1	rps15
bet11	1.01312e-78	2.60236	0.396	0.128	3.74782e-74	Chondrocyte 1	bet1
lrrc8c	1.07749e-78	3.84057	0.443	0.159	3.98594e-74	Chondrocyte 1	lrrc8c
serp1	1.2608e-78	51.8077	0.821	0.512	4.66409e-74	Chondrocyte 1	serp1
atp5f1b	1.42158e-78	16.5398	0.893	0.623	5.25885e-74	Chondrocyte 1	atp5f1b
rpl32	1.7338e-78	11.6292	1	0.958	6.41385e-74	Chondrocyte 1	rpl32
rpl21	2.0276e-78	75.0803	1	0.941	7.50072e-74	Chondrocyte 1	rpl21
anxa11a	2.13572e-78	4.40738	0.776	0.425	7.90067e-74	Chondrocyte 1	anxa11a
lrch21	2.25813e-78	2.0385	0.166	0.024	8.35351e-74	Chondrocyte 1	lrch2
chst12a	2.31339e-78	2.66239	0.355	0.098	8.55794e-74	Chondrocyte 1	chst12a
cfl22	2.3761e-78	2.03107	0.213	0.038	8.78989e-74	Chondrocyte 1	cfl2
ost4	2.65858e-78	7.33545	0.705	0.388	9.83487e-74	Chondrocyte 1	ost4
pcbp2	3.17524e-78	4.74423	0.673	0.355	1.17462e-73	Chondrocyte 1	pcbp2
rps26l	3.32014e-78	52.0247	1	0.93	1.22822e-73	Chondrocyte 1	rps26l
cox6c	6.59367e-78	9.3567	0.776	0.49	2.4392e-73	Chondrocyte 1	cox6c
pgd	8.23131e-78	5.14683	0.402	0.134	3.04501e-73	Chondrocyte 1	pgd
rpl22l1	8.49399e-78	17.3908	0.979	0.729	3.14218e-73	Chondrocyte 1	rpl22l1
sigmar12	1.20412e-77	2.61674	0.398	0.13	4.45441e-73	Chondrocyte 1	sigmar1
rpl22	1.41001e-77	10.1866	0.998	0.904	5.21604e-73	Chondrocyte 1	rpl22
rpl14	1.6257e-77	83.7543	1	0.956	6.01395e-73	Chondrocyte 1	rpl14
sars	1.8814e-77	3.0986	0.645	0.311	6.95986e-73	Chondrocyte 1	sars
rps26	2.53011e-77	47.6869	1	0.863	9.35964e-73	Chondrocyte 1	rps26
adh5	3.42258e-77	6.90892	0.899	0.596	1.26612e-72	Chondrocyte 1	adh5
rpl31	3.98898e-77	46.2442	1	0.963	1.47564e-72	Chondrocyte 1	rpl31
rps24	4.85432e-77	171.739	1	0.958	1.79576e-72	Chondrocyte 1	rps24
phlda3	4.88952e-77	4.28536	0.538	0.221	1.80878e-72	Chondrocyte 1	phlda3
rpl24	4.94371e-77	88.0819	1	0.961	1.82883e-72	Chondrocyte 1	rpl24
bsg1	5.85723e-77	4.87109	0.852	0.562	2.16676e-72	Chondrocyte 1	bsg
CABZ01080702.11	8.93317e-77	5.17785	0.665	0.366	3.30465e-72	Chondrocyte 1	CABZ01080702.1
rpl30	9.78593e-77	52.0344	1	0.923	3.62011e-72	Chondrocyte 1	rpl30
rps20	1.06898e-76	271.314	1	0.966	3.95447e-72	Chondrocyte 1	rps20
tmed31	1.27593e-76	2.62469	0.355	0.103	4.72005e-72	Chondrocyte 1	tmed3
rpl27a	2.37361e-76	67.8935	0.91	0.883	8.78069e-72	Chondrocyte 1	rpl27a
gabarapb	2.46592e-76	15.6163	0.8	0.49	9.12217e-72	Chondrocyte 1	gabarapb
scfd1	3.20945e-76	7.42163	0.426	0.15	1.18727e-71	Chondrocyte 1	scfd1
efcab21	6.3527e-76	3.88933	0.2	0.037	2.35005e-71	Chondrocyte 1	efcab2
smoc2	7.67762e-76	9.70641	0.293	0.076	2.84018e-71	Chondrocyte 1	smoc2
slc38a5b	7.73949e-76	12.3543	0.899	0.637	2.86307e-71	Chondrocyte 1	slc38a5b
rpl28	8.05991e-76	61.1187	1	0.947	2.9816e-71	Chondrocyte 1	rpl28
rps23	1.3707e-75	50.5833	1	0.954	5.07062e-71	Chondrocyte 1	rps23
dad1	1.5346e-75	11.4692	0.817	0.552	5.67696e-71	Chondrocyte 1	dad1
clint1a1	2.55348e-75	1.39808	0.692	0.376	9.44609e-71	Chondrocyte 1	clint1a
rpl11	3.26866e-75	96.7434	1	0.944	1.20918e-70	Chondrocyte 1	rpl11
rpl36a	4.1735e-75	53.4674	1	0.958	1.5439e-70	Chondrocyte 1	rpl36a
clta1	9.7232e-75	2.58781	0.602	0.28	3.5969e-70	Chondrocyte 1	clta
rps15a	1.09321e-74	113.877	1	0.951	4.04412e-70	Chondrocyte 1	rps15a
cpne2	1.09784e-74	3.46941	0.308	0.082	4.06122e-70	Chondrocyte 1	cpne2
rpl39	1.1316e-74	53.4674	1	0.976	4.18614e-70	Chondrocyte 1	rpl39
triqk	1.19745e-74	4.88578	0.518	0.218	4.42972e-70	Chondrocyte 1	triqk
col24a1	3.09491e-74	5.51378	0.336	0.095	1.1449e-69	Chondrocyte 1	col24a1
arpc1a1	3.96407e-74	3.53119	0.578	0.261	1.46643e-69	Chondrocyte 1	arpc1a
rab5if	4.13902e-74	5.21071	0.572	0.26	1.53115e-69	Chondrocyte 1	rab5if
aldoaa	4.69586e-74	12.3188	0.716	0.404	1.73714e-69	Chondrocyte 1	aldoaa
tmem231	4.96816e-74	2.92632	0.407	0.14	1.83787e-69	Chondrocyte 1	tmem231
rplp2l	5.01233e-74	124.159	1	0.964	1.85421e-69	Chondrocyte 1	rplp2l
arhgap21a	5.02303e-74	3.69447	0.624	0.296	1.85817e-69	Chondrocyte 1	arhgap21a
uba52	9.32181e-74	66.4516	1	0.943	3.44842e-69	Chondrocyte 1	uba52
rpl29	1.31286e-73	145.796	1	0.954	4.85666e-69	Chondrocyte 1	rpl29
rps9	1.32943e-73	41.9258	1	0.95	4.91796e-69	Chondrocyte 1	rps9
mybl1	1.51521e-73	2.86641	0.217	0.044	5.60523e-69	Chondrocyte 1	mybl1
rpl38	1.96392e-73	62.0974	1	0.942	7.26514e-69	Chondrocyte 1	rpl38
rpl12	1.98706e-73	204.95	1	0.947	7.35075e-69	Chondrocyte 1	rpl12
tfap2e	2.08892e-73	2.1505	0.174	0.027	7.72753e-69	Chondrocyte 1	tfap2e
gars1	2.22472e-73	3.23916	0.637	0.312	8.22989e-69	Chondrocyte 1	gars
bccip	2.629e-73	6.02212	0.75	0.428	9.72545e-69	Chondrocyte 1	bccip
rpl36	2.70217e-73	82.3116	0.998	0.947	9.99615e-69	Chondrocyte 1	rpl36
slc30a71	6.26798e-73	3.82527	0.493	0.199	2.31871e-68	Chondrocyte 1	slc30a7
sash1b1	9.29183e-73	3.17247	0.262	0.063	3.43732e-68	Chondrocyte 1	sash1b
tmed71	1.31458e-72	3.3713	0.692	0.38	4.86304e-68	Chondrocyte 1	tmed7
adcy72	1.36286e-72	3.07137	0.391	0.134	5.04164e-68	Chondrocyte 1	adcy7
rrbp1a	1.38698e-72	23.0084	0.613	0.303	5.13085e-68	Chondrocyte 1	rrbp1a
eif2s1b	1.79925e-72	4.84419	0.796	0.517	6.65598e-68	Chondrocyte 1	eif2s1b
eif1axb	2.2922e-72	5.328	0.725	0.422	8.47953e-68	Chondrocyte 1	eif1axb
cct6a	3.21195e-72	5.83937	0.88	0.61	1.1882e-67	Chondrocyte 1	cct6a
cyp2x6	3.38111e-72	0.986007	0.101	0.009	1.25077e-67	Chondrocyte 1	cyp2x6
txndc5	4.09272e-72	3.13529	0.587	0.271	1.51402e-67	Chondrocyte 1	txndc5
fam83e2	6.98481e-72	3.31266	0.379	0.121	2.58389e-67	Chondrocyte 1	fam83e
atp5fa11	9.50919e-72	6.02463	0.871	0.606	3.51774e-67	Chondrocyte 1	atp5fa1
mpc11	1.02288e-71	3.92645	0.57	0.272	3.78395e-67	Chondrocyte 1	mpc1
nlrp16	1.19262e-71	4.54745	0.108	0.011	4.41185e-67	Chondrocyte 1	nlrp16
slc38a9	1.74573e-71	2.2365	0.181	0.031	6.45799e-67	Chondrocyte 1	slc38a9
p4ha2	4.94328e-71	1.91716	0.574	0.254	1.82867e-66	Chondrocyte 1	p4ha2
rps25	5.14772e-71	65.0089	1	0.966	1.9043e-66	Chondrocyte 1	rps25
stard4	5.27452e-71	1.78941	0.211	0.04	1.9512e-66	Chondrocyte 1	stard4
gstk11	9.75261e-71	2.9468	0.499	0.206	3.60778e-66	Chondrocyte 1	gstk1
capn2a2	1.12444e-70	4.5606	0.514	0.22	4.15962e-66	Chondrocyte 1	capn2a
creg2	1.25665e-70	5.5553	0.553	0.249	4.64873e-66	Chondrocyte 1	creg2
rplp1	1.36533e-70	101.076	1	0.992	5.05078e-66	Chondrocyte 1	rplp1
mtss11	1.84394e-70	3.22449	0.482	0.193	6.8213e-66	Chondrocyte 1	mtss1
atp5f1e	3.42245e-70	12.9947	0.86	0.614	1.26607e-65	Chondrocyte 1	atp5f1e
ndufv31	4.93664e-70	2.21557	0.527	0.228	1.82621e-65	Chondrocyte 1	ndufv3
dnajc1	9.6822e-70	4.19141	0.566	0.262	3.58174e-65	Chondrocyte 1	dnajc1
ghra	1.14277e-69	9.78913	0.71	0.397	4.22743e-65	Chondrocyte 1	ghra
zgc:1584822	1.44638e-69	2.912	0.314	0.09	5.3506e-65	Chondrocyte 1	zgc:158482
pdia6	1.51646e-69	18.1595	0.492	0.201	5.60983e-65	Chondrocyte 1	pdia6
ctnnb21	1.6092e-69	0.148097	0.716	0.392	5.95291e-65	Chondrocyte 1	ctnnb2
pim33	1.62059e-69	3.25369	0.566	0.256	5.99504e-65	Chondrocyte 1	pim3
rps29	2.76139e-69	69.337	1	0.975	1.02152e-64	Chondrocyte 1	rps29
anapc11	3.97451e-69	3.61922	0.482	0.201	1.47029e-64	Chondrocyte 1	anapc11
npc22	4.39502e-69	4.46053	0.664	0.356	1.62585e-64	Chondrocyte 1	npc2
ap3m11	6.10206e-69	2.84867	0.333	0.102	2.25733e-64	Chondrocyte 1	ap3m1
gdi2	7.82502e-69	9.82013	0.751	0.463	2.89471e-64	Chondrocyte 1	gdi2
tmem167a	8.59406e-69	10.0662	0.576	0.274	3.1792e-64	Chondrocyte 1	tmem167a
rps21	9.03961e-69	73.6638	0.998	0.937	3.34402e-64	Chondrocyte 1	rps21
DHDH	2.75436e-68	7.40093	0.363	0.116	1.01892e-63	Chondrocyte 1	DHDH
sdad1	5.92948e-68	5.5419	0.6	0.286	2.19349e-63	Chondrocyte 1	sdad1
slc39a31	8.04265e-68	2.66561	0.254	0.061	2.97522e-63	Chondrocyte 1	slc39a3
tp53i11b	1.55643e-67	3.56684	0.262	0.066	5.75771e-63	Chondrocyte 1	tp53i11b
naa20	1.76005e-67	3.64934	0.495	0.207	6.51096e-63	Chondrocyte 1	naa20
CDPF12	1.80743e-67	1.46848	0.536	0.242	6.68621e-63	Chondrocyte 1	CDPF1
ptk7a	2.91899e-67	5.97289	0.658	0.345	1.07982e-62	Chondrocyte 1	ptk7a
rps28	6.01787e-67	46.2539	1	0.953	2.22619e-62	Chondrocyte 1	rps28
aldh7a11	6.73813e-67	2.91105	0.686	0.368	2.49264e-62	Chondrocyte 1	aldh7a1
camk1db	9.46974e-67	3.89425	0.325	0.101	3.50314e-62	Chondrocyte 1	camk1db
bphl	1.36553e-66	2.94686	0.193	0.037	5.05151e-62	Chondrocyte 1	bphl
tiparp1	2.53907e-66	5.52587	0.679	0.363	9.39277e-62	Chondrocyte 1	tiparp
lgr41	7.38988e-66	3.62573	0.465	0.186	2.73374e-61	Chondrocyte 1	lgr4
cox5ab	8.32679e-66	4.99842	0.619	0.326	3.08033e-61	Chondrocyte 1	cox5ab
chac1	8.57829e-66	54.9101	0.888	0.653	3.17337e-61	Chondrocyte 1	chac1
atf4a2	1.1092e-65	3.12975	0.821	0.556	4.10327e-61	Chondrocyte 1	atf4a
lrrc8db1	1.53158e-65	3.39492	0.346	0.111	5.66578e-61	Chondrocyte 1	lrrc8db
nipsnap2	1.68368e-65	4.12623	0.46	0.189	6.22845e-61	Chondrocyte 1	nipsnap2
rab2a	1.73548e-65	6.47757	0.785	0.508	6.42008e-61	Chondrocyte 1	rab2a
cox5aa1	3.06162e-65	2.51361	0.785	0.497	1.13259e-60	Chondrocyte 1	cox5aa
psap	3.31748e-65	6.38002	0.619	0.309	1.22724e-60	Chondrocyte 1	psap
plgrkt1	3.34996e-65	3.52429	0.413	0.156	1.23925e-60	Chondrocyte 1	plgrkt
pmm2	3.72819e-65	15.0668	0.185	0.035	1.37917e-60	Chondrocyte 1	pmm2
fam162a1	3.88931e-65	1.80821	0.465	0.19	1.43877e-60	Chondrocyte 1	fam162a
atp5f1d	4.41314e-65	5.60998	0.716	0.432	1.63255e-60	Chondrocyte 1	atp5f1d
nnt1	4.43617e-65	3.07505	0.479	0.197	1.64107e-60	Chondrocyte 1	nnt
golim4b2	5.57464e-65	3.0712	0.381	0.132	2.06223e-60	Chondrocyte 1	golim4b
copg23	6.30287e-65	2.73566	0.465	0.188	2.33162e-60	Chondrocyte 1	copg2
tmed101	6.39358e-65	7.52633	0.637	0.329	2.36518e-60	Chondrocyte 1	tmed10
tmed21	9.53728e-65	2.17222	0.654	0.353	3.52813e-60	Chondrocyte 1	tmed2
gys12	1.41264e-64	2.87202	0.424	0.162	5.22579e-60	Chondrocyte 1	gys1
eif4ebp2	1.74325e-64	6.89501	0.621	0.34	6.4488e-60	Chondrocyte 1	eif4ebp2
aimp1	1.77763e-64	2.88718	0.607	0.311	6.57598e-60	Chondrocyte 1	aimp1
rpl26	1.83482e-64	73.6651	1	0.964	6.78757e-60	Chondrocyte 1	rpl26
rtn4a	2.03749e-64	1.07168	0.736	0.442	7.5373e-60	Chondrocyte 1	rtn4a
si:ch211-11k18.4	2.07161e-64	2.86301	0.376	0.129	7.6635e-60	Chondrocyte 1	si:ch211-11k18.4
pa2g4b	2.23211e-64	3.34238	0.714	0.404	8.25726e-60	Chondrocyte 1	pa2g4b
foxred21	2.40268e-64	2.58828	0.34	0.11	8.88825e-60	Chondrocyte 1	foxred2
romo11	2.43553e-64	2.50857	0.895	0.642	9.00977e-60	Chondrocyte 1	romo1
hmgcra	3.13368e-64	7.32976	0.198	0.041	1.15924e-59	Chondrocyte 1	hmgcra
kdelr2a	3.50763e-64	0.577765	0.632	0.333	1.29758e-59	Chondrocyte 1	kdelr2a
ginm1	4.02813e-64	4.35412	0.641	0.326	1.49013e-59	Chondrocyte 1	ginm1
mdh21	4.05849e-64	3.23827	0.764	0.5	1.50136e-59	Chondrocyte 1	mdh2
mvda	4.54328e-64	9.02283	0.125	0.017	1.68069e-59	Chondrocyte 1	mvda
atp5mc3a	4.55383e-64	10.0568	0.707	0.426	1.6846e-59	Chondrocyte 1	atp5mc3a
ism2a4	4.90848e-64	1.70746	0.473	0.189	1.81579e-59	Chondrocyte 1	ism2a
txndc152	7.1635e-64	2.41185	0.456	0.184	2.64999e-59	Chondrocyte 1	txndc15
zgc:1629441	9.1418e-64	3.76676	0.636	0.334	3.38183e-59	Chondrocyte 1	zgc:162944
itga6l	1.08606e-63	3.27698	0.161	0.027	4.01767e-59	Chondrocyte 1	itga6l
slc1a3a1	3.32028e-63	0.878419	0.602	0.289	1.22827e-58	Chondrocyte 1	slc1a3a
bmp1a	4.36605e-63	9.08953	0.744	0.441	1.61513e-58	Chondrocyte 1	bmp1a
zgc:114188	4.94096e-63	41.7453	0.91	0.872	1.82781e-58	Chondrocyte 1	zgc:114188
fam133b	5.77362e-63	5.05224	0.643	0.361	2.13583e-58	Chondrocyte 1	fam133b
sdf21	5.85161e-63	2.72908	0.31	0.093	2.16469e-58	Chondrocyte 1	sdf2
ndufaf5	6.32392e-63	2.83974	0.385	0.141	2.33941e-58	Chondrocyte 1	ndufaf5
yipf41	6.42601e-63	3.44753	0.557	0.26	2.37717e-58	Chondrocyte 1	yipf4
sec11a	6.61718e-63	9.9772	0.619	0.316	2.44789e-58	Chondrocyte 1	sec11a
glo1	6.85411e-63	7.38655	0.712	0.432	2.53554e-58	Chondrocyte 1	glo1
ndufab1a1	8.19268e-63	2.43671	0.548	0.259	3.03072e-58	Chondrocyte 1	ndufab1a
golt1bb	9.02881e-63	5.63173	0.426	0.165	3.34003e-58	Chondrocyte 1	golt1bb
si:ch211-176l24.4	9.81539e-63	2.07006	0.11	0.013	3.63101e-58	Chondrocyte 1	si:ch211-176l24.4
ascc1	1.03071e-62	7.69208	0.249	0.066	3.8129e-58	Chondrocyte 1	ascc1
fam20b	1.69967e-62	2.2703	0.379	0.137	6.28759e-58	Chondrocyte 1	fam20b
eif3c1	2.97447e-62	3.71923	0.772	0.493	1.10035e-57	Chondrocyte 1	eif3c
rwdd1	3.23044e-62	5.20869	0.645	0.366	1.19504e-57	Chondrocyte 1	rwdd1
si:ch211-284b7.3	3.99784e-62	2.39531	0.447	0.18	1.47892e-57	Chondrocyte 1	si:ch211-284b7.3
eif3ea	4.2028e-62	4.0771	0.95	0.704	1.55474e-57	Chondrocyte 1	eif3ea
osbpl11	4.20624e-62	1.1092	0.121	0.016	1.55601e-57	Chondrocyte 1	osbpl11
copa	5.00778e-62	18.2851	0.564	0.275	1.85253e-57	Chondrocyte 1	copa
cox6a11	5.49382e-62	5.71617	0.819	0.571	2.03233e-57	Chondrocyte 1	cox6a1
si:dkey-122a22.21	5.59651e-62	2.68417	0.305	0.091	2.07032e-57	Chondrocyte 1	si:dkey-122a22.2
rpl37	7.10411e-62	153.013	0.998	0.916	2.62802e-57	Chondrocyte 1	rpl37
XLOC-043857	8.39977e-62	5.07628	0.409	0.152	3.10733e-57	Chondrocyte 1	XLOC-043857
ndfip12	1.11617e-61	3.57692	0.654	0.348	4.12906e-57	Chondrocyte 1	ndfip1
atp5f1c	1.21441e-61	5.52554	0.692	0.422	4.49247e-57	Chondrocyte 1	atp5f1c
blcap3	1.45194e-61	2.52493	0.456	0.192	5.37118e-57	Chondrocyte 1	blcap
kank4	1.54302e-61	5.40073	0.488	0.213	5.70808e-57	Chondrocyte 1	kank4
stat5a	1.76561e-61	8.03176	0.4	0.144	6.53153e-57	Chondrocyte 1	stat5a
sec24a	2.15203e-61	2.93144	0.35	0.118	7.961e-57	Chondrocyte 1	sec24a
cox7b1	2.23509e-61	4.4357	0.768	0.534	8.26827e-57	Chondrocyte 1	cox7b
rtn2a	2.27996e-61	2.22053	0.125	0.018	8.43427e-57	Chondrocyte 1	rtn2a
aimp21	2.43695e-61	2.73964	0.617	0.315	9.01499e-57	Chondrocyte 1	aimp2
tnika	2.73119e-61	6.14939	0.31	0.097	1.01035e-56	Chondrocyte 1	tnika
si:dkey-172h23.2	3.47118e-61	3.52036	0.516	0.233	1.28409e-56	Chondrocyte 1	si:dkey-172h23.2
STMP1	3.64208e-61	3.99065	0.585	0.303	1.34732e-56	Chondrocyte 1	STMP1
suclg11	3.64235e-61	4.64193	0.615	0.32	1.34742e-56	Chondrocyte 1	suclg1
ptger1b	4.16762e-61	3.9117	0.129	0.019	1.54173e-56	Chondrocyte 1	ptger1b
lhpp	6.85242e-61	1.17889	0.108	0.013	2.53492e-56	Chondrocyte 1	lhpp
glg1a2	8.42568e-61	2.11678	0.422	0.162	3.11691e-56	Chondrocyte 1	glg1a
uso11	1.11187e-60	3.12513	0.449	0.185	4.11315e-56	Chondrocyte 1	uso1
atp5meb	1.18969e-60	3.92388	0.77	0.555	4.40101e-56	Chondrocyte 1	atp5meb
aes	1.76825e-60	6.02884	0.48	0.215	6.54128e-56	Chondrocyte 1	aes
elovl1b1	2.31187e-60	6.16767	0.512	0.227	8.5523e-56	Chondrocyte 1	elovl1b
zmp:0000000936	3.73107e-60	3.6685	0.181	0.035	1.38024e-55	Chondrocyte 1	zmp:0000000936
ppid1	4.06287e-60	3.34963	0.439	0.175	1.50298e-55	Chondrocyte 1	ppid
lgals3a	4.09008e-60	3.1302	0.568	0.279	1.51304e-55	Chondrocyte 1	lgals3a
mtdha	4.63356e-60	14.2447	0.688	0.427	1.71409e-55	Chondrocyte 1	mtdha
ndufb71	5.28109e-60	0.76401	0.664	0.386	1.95363e-55	Chondrocyte 1	ndufb7
eif2s2	6.63091e-60	13.8632	0.794	0.56	2.45297e-55	Chondrocyte 1	eif2s2
eif3f	7.61658e-60	12.9643	0.925	0.683	2.8176e-55	Chondrocyte 1	eif3f
si:zfos-169g10.3	7.77392e-60	3.40758	0.602	0.321	2.87581e-55	Chondrocyte 1	si:zfos-169g10.3
map1lc3b	1.32185e-59	3.57039	0.589	0.304	4.8899e-55	Chondrocyte 1	map1lc3b
mrps331	1.36488e-59	2.72362	0.394	0.15	5.04909e-55	Chondrocyte 1	mrps33
wdr34	1.59129e-59	1.53176	0.116	0.015	5.88667e-55	Chondrocyte 1	wdr34
tmem1652	2.35589e-59	2.25951	0.428	0.173	8.71514e-55	Chondrocyte 1	tmem165
eif3ha2	3.05873e-59	3.14725	0.806	0.557	1.13152e-54	Chondrocyte 1	eif3ha
zgc:776501	3.25528e-59	2.30686	0.49	0.213	1.20422e-54	Chondrocyte 1	zgc:77650
cblb1	5.5156e-59	1.79167	0.578	0.287	2.04039e-54	Chondrocyte 1	cblb
COX5B	5.76702e-59	16.3904	0.815	0.606	2.13339e-54	Chondrocyte 1	COX5B
mlpha1	6.52965e-59	1.28384	0.101	0.012	2.41551e-54	Chondrocyte 1	mlpha
mlc11	8.1297e-59	3.45219	0.159	0.029	3.00742e-54	Chondrocyte 1	mlc1
tbca	8.58223e-59	2.78562	0.609	0.318	3.17482e-54	Chondrocyte 1	tbca
si:ch73-269m14.21	1.13407e-58	4.82249	0.51	0.234	4.19527e-54	Chondrocyte 1	si:ch73-269m14.2
spcs3	1.13502e-58	7.76088	0.682	0.39	4.19878e-54	Chondrocyte 1	spcs3
ndufb81	1.2344e-58	1.99774	0.693	0.415	4.56642e-54	Chondrocyte 1	ndufb8
ggcx	1.33921e-58	4.2662	0.441	0.184	4.95412e-54	Chondrocyte 1	ggcx
tmed92	1.83942e-58	3.51328	0.48	0.211	6.80457e-54	Chondrocyte 1	tmed9
cox8a	1.96323e-58	14.5043	0.802	0.58	7.26257e-54	Chondrocyte 1	cox8a
cops81	2.48431e-58	2.49855	0.417	0.167	9.19022e-54	Chondrocyte 1	cops8
FP101882.1	2.55822e-58	4.5275	0.424	0.175	9.46363e-54	Chondrocyte 1	FP101882.1
pcolce2a2	2.58518e-58	2.7328	0.329	0.111	9.56334e-54	Chondrocyte 1	pcolce2a
adamtsl3	4.1056e-58	6.84261	0.415	0.161	1.51879e-53	Chondrocyte 1	adamtsl3
znf5931	5.0263e-58	3.03368	0.454	0.194	1.85938e-53	Chondrocyte 1	znf593
gorasp2	6.22658e-58	2.46445	0.441	0.183	2.3034e-53	Chondrocyte 1	gorasp2
mycb	6.68673e-58	2.757	0.893	0.691	2.47362e-53	Chondrocyte 1	mycb
ndufa61	7.67347e-58	3.22711	0.628	0.357	2.83865e-53	Chondrocyte 1	ndufa6
tomm20b	8.15922e-58	5.80183	0.766	0.515	3.01834e-53	Chondrocyte 1	tomm20b
pinx1	8.32019e-58	3.23825	0.714	0.416	3.07789e-53	Chondrocyte 1	pinx1
NDUFB1	9.64959e-58	4.00109	0.725	0.455	3.56967e-53	Chondrocyte 1	NDUFB1
lsm6	1.31391e-57	2.42298	0.51	0.24	4.86054e-53	Chondrocyte 1	lsm6
gmppb	1.69349e-57	11.7404	0.497	0.223	6.26474e-53	Chondrocyte 1	gmppb
tmem178b1	2.87214e-57	3.11051	0.432	0.179	1.06249e-52	Chondrocyte 1	tmem178b
hspa4b2	2.88655e-57	1.65552	0.531	0.253	1.06782e-52	Chondrocyte 1	hspa4b
ier2b1	2.95593e-57	0.315111	0.832	0.558	1.09349e-52	Chondrocyte 1	ier2b
cryl11	3.74471e-57	2.90247	0.344	0.12	1.38528e-52	Chondrocyte 1	cryl1
eif3s6ip	4.17835e-57	1.76216	0.793	0.527	1.5457e-52	Chondrocyte 1	eif3s6ip
chsy31	4.36353e-57	2.11955	0.351	0.12	1.6142e-52	Chondrocyte 1	chsy3
sec621	4.49815e-57	1.89043	0.585	0.297	1.664e-52	Chondrocyte 1	sec62
atp5pb1	4.52773e-57	7.06291	0.776	0.516	1.67494e-52	Chondrocyte 1	atp5pb
SYDE1	4.71936e-57	3.53746	0.381	0.147	1.74583e-52	Chondrocyte 1	SYDE1
mtmr12	4.97109e-57	3.55086	0.314	0.103	1.83895e-52	Chondrocyte 1	mtmr12
slc31a12	5.05549e-57	4.24298	0.465	0.2	1.87018e-52	Chondrocyte 1	slc31a1
ndufb10	5.07055e-57	3.4403	0.574	0.295	1.87575e-52	Chondrocyte 1	ndufb10
dynlrb1	7.96497e-57	6.83511	0.611	0.34	2.94648e-52	Chondrocyte 1	dynlrb1
rab1ab	9.21939e-57	5.42776	0.647	0.369	3.41053e-52	Chondrocyte 1	rab1ab
si:ch73-42p12.2	1.06307e-56	2.47973	0.465	0.193	3.93262e-52	Chondrocyte 1	si:ch73-42p12.2
lrpap11	1.22722e-56	2.26485	0.542	0.261	4.53985e-52	Chondrocyte 1	lrpap1
smdt1b	1.4936e-56	4.20998	0.561	0.281	5.52526e-52	Chondrocyte 1	smdt1b
strbp1	1.79176e-56	5.22462	0.34	0.118	6.62827e-52	Chondrocyte 1	strbp
ndufb32	1.92463e-56	2.72456	0.551	0.268	7.11979e-52	Chondrocyte 1	ndufb3
tfg	2.54589e-56	5.25802	0.604	0.318	9.41802e-52	Chondrocyte 1	tfg
aldh18a1	2.55455e-56	3.0551	0.359	0.128	9.45006e-52	Chondrocyte 1	aldh18a1
gpaa1	2.74062e-56	1.17348	0.136	0.022	1.01384e-51	Chondrocyte 1	gpaa1
atp5mf	2.81963e-56	10.7923	0.753	0.512	1.04307e-51	Chondrocyte 1	atp5mf
si:dkey-7j14.63	3.45145e-56	2.4407	0.908	0.641	1.2768e-51	Chondrocyte 1	si:dkey-7j14.6
mettl241	3.6232e-56	3.58161	0.329	0.114	1.34033e-51	Chondrocyte 1	mettl24
chmp2bb1	3.70188e-56	3.23555	0.413	0.167	1.36944e-51	Chondrocyte 1	chmp2bb
rab28	4.24728e-56	2.75119	0.189	0.041	1.5712e-51	Chondrocyte 1	rab28
yipf2	6.15638e-56	7.19692	0.312	0.104	2.27743e-51	Chondrocyte 1	yipf2
pdcd4a3	6.80248e-56	2.83211	0.503	0.235	2.51644e-51	Chondrocyte 1	pdcd4a
dnajc7	9.20583e-56	3.19554	0.602	0.31	3.40551e-51	Chondrocyte 1	dnajc7
traf4a	9.52468e-56	6.4106	0.557	0.278	3.52347e-51	Chondrocyte 1	traf4a
ndufa1	9.72379e-56	7.85967	0.675	0.414	3.59712e-51	Chondrocyte 1	ndufa1
slc25a113	9.92763e-56	2.33291	0.379	0.145	3.67253e-51	Chondrocyte 1	slc25a11
uqcrh1	1.03521e-55	4.38719	0.757	0.495	3.82954e-51	Chondrocyte 1	uqcrh
spcs21	1.19747e-55	2.74151	0.593	0.307	4.42979e-51	Chondrocyte 1	spcs2
spag8	1.2838e-55	4.3821	0.131	0.021	4.74915e-51	Chondrocyte 1	spag8
ddx6	1.41616e-55	5.09564	0.617	0.337	5.2388e-51	Chondrocyte 1	ddx6
calm2a	1.61254e-55	4.76632	0.679	0.39	5.96525e-51	Chondrocyte 1	calm2a
zdhhc2	1.73937e-55	4.4295	0.181	0.04	6.43445e-51	Chondrocyte 1	zdhhc2
krtcap2	1.83739e-55	9.77177	0.574	0.304	6.79705e-51	Chondrocyte 1	krtcap2
park72	1.98569e-55	2.64957	0.376	0.143	7.34565e-51	Chondrocyte 1	park7
extl22	3.06185e-55	3.20006	0.391	0.156	1.13267e-50	Chondrocyte 1	extl2
ndufa51	3.41926e-55	4.66552	0.607	0.336	1.26489e-50	Chondrocyte 1	ndufa5
cox4i1	3.74563e-55	8.40356	0.865	0.654	1.38562e-50	Chondrocyte 1	cox4i1
prpsap1	3.94535e-55	1.78464	0.295	0.087	1.4595e-50	Chondrocyte 1	prpsap1
carm1	4.03695e-55	3.04071	0.465	0.205	1.49339e-50	Chondrocyte 1	carm1
eif3s10	4.55983e-55	7.3697	0.83	0.592	1.68682e-50	Chondrocyte 1	eif3s10
rbm8a	5.15808e-55	1.83979	0.748	0.474	1.90813e-50	Chondrocyte 1	rbm8a
srp54	5.34595e-55	6.27829	0.503	0.232	1.97763e-50	Chondrocyte 1	srp54
pfdn1	5.49675e-55	5.1999	0.598	0.332	2.03341e-50	Chondrocyte 1	pfdn1
srp721	5.84388e-55	4.28983	0.542	0.269	2.16183e-50	Chondrocyte 1	srp72
lgsn1	5.96402e-55	1.70799	0.293	0.092	2.20627e-50	Chondrocyte 1	lgsn
sec31a	6.49835e-55	6.8335	0.422	0.174	2.40393e-50	Chondrocyte 1	sec31a
lmf1	7.20879e-55	5.61428	0.155	0.029	2.66675e-50	Chondrocyte 1	lmf1
cox6b2	7.71664e-55	23.2247	0.897	0.671	2.85462e-50	Chondrocyte 1	cox6b2
cd1643	8.90255e-55	2.35309	0.482	0.22	3.29332e-50	Chondrocyte 1	cd164
nck1a	9.37374e-55	10.75	0.436	0.183	3.46763e-50	Chondrocyte 1	nck1a
clpp1	9.78069e-55	2.39207	0.379	0.146	3.61817e-50	Chondrocyte 1	clpp
arfgap32	1.03229e-54	3.36804	0.279	0.088	3.81874e-50	Chondrocyte 1	arfgap3
magt1	1.08919e-54	3.75987	0.68	0.403	4.02922e-50	Chondrocyte 1	magt1
ipo71	1.28737e-54	3.05939	0.759	0.493	4.76236e-50	Chondrocyte 1	ipo7
ssr11	1.59246e-54	6.28138	0.675	0.413	5.891e-50	Chondrocyte 1	ssr1
cacng7a	2.7462e-54	1.85217	0.103	0.013	1.0159e-49	Chondrocyte 1	cacng7a
b3gat31	2.91587e-54	2.51691	0.209	0.051	1.07867e-49	Chondrocyte 1	b3gat3
tmem30aa	3.21968e-54	2.81713	0.4	0.161	1.19106e-49	Chondrocyte 1	tmem30aa
siah2l1	3.67569e-54	2.49949	0.393	0.147	1.35975e-49	Chondrocyte 1	siah2l
fntb1	3.89276e-54	2.41691	0.497	0.233	1.44005e-49	Chondrocyte 1	fntb
atp6ap22	4.12998e-54	2.69438	0.428	0.179	1.5278e-49	Chondrocyte 1	atp6ap2
stat62	4.23583e-54	3.12392	0.544	0.269	1.56696e-49	Chondrocyte 1	stat6
apool1	4.55761e-54	1.95325	0.241	0.063	1.686e-49	Chondrocyte 1	apool
ndufb22	5.05207e-54	1.9041	0.615	0.341	1.86891e-49	Chondrocyte 1	ndufb2
drc11	5.54719e-54	3.18887	0.121	0.019	2.05207e-49	Chondrocyte 1	drc1
sdc4	5.55756e-54	47.6317	0.996	0.884	2.05591e-49	Chondrocyte 1	sdc4
irs2b	6.81853e-54	1.52073	0.551	0.271	2.52238e-49	Chondrocyte 1	irs2b
si:dkey-204f11.64	1.40542e-53	4.94908	0.241	0.069	5.19906e-49	Chondrocyte 1	si:dkey-204f11.64
hint1	1.535e-53	4.66577	0.664	0.412	5.67841e-49	Chondrocyte 1	hint1
aco11	1.6283e-53	4.3257	0.415	0.173	6.02357e-49	Chondrocyte 1	aco1
hspa8	1.7935e-53	18.5169	1	0.956	6.63469e-49	Chondrocyte 1	hspa8
cct4	1.91388e-53	1.77998	0.86	0.582	7.08002e-49	Chondrocyte 1	cct4
ndufb61	2.65889e-53	3.22054	0.54	0.269	9.83604e-49	Chondrocyte 1	ndufb6
arhgap31	3.76338e-53	5.94188	0.753	0.478	1.39219e-48	Chondrocyte 1	arhgap31
pgrmc12	4.20292e-53	2.57723	0.746	0.448	1.55478e-48	Chondrocyte 1	pgrmc1
peli1b1	4.25571e-53	3.36258	0.527	0.257	1.57431e-48	Chondrocyte 1	peli1b
denr1	4.50172e-53	3.10727	0.568	0.306	1.66532e-48	Chondrocyte 1	denr
lepr1	5.75008e-53	2.75177	0.335	0.121	2.12713e-48	Chondrocyte 1	lepr
pfdn5	5.91061e-53	2.62826	0.516	0.257	2.18651e-48	Chondrocyte 1	pfdn5
canx1	6.68656e-53	2.61189	0.662	0.381	2.47356e-48	Chondrocyte 1	canx
tomm7	6.86525e-53	5.28941	0.695	0.438	2.53966e-48	Chondrocyte 1	tomm7
oxsr1b	7.3063e-53	5.55959	0.45	0.2	2.70282e-48	Chondrocyte 1	oxsr1b
si:ch211-204c21.1	7.33072e-53	3.15817	0.69	0.43	2.71185e-48	Chondrocyte 1	si:ch211-204c21.1
zgc:1935411	8.49532e-53	4.17766	0.755	0.529	3.14268e-48	Chondrocyte 1	zgc:193541
mrpl521	8.63242e-53	3.07102	0.364	0.14	3.19339e-48	Chondrocyte 1	mrpl52
deptor	9.62043e-53	0.507554	0.594	0.322	3.55889e-48	Chondrocyte 1	deptor
sat1b3	1.26142e-52	0.87566	0.615	0.334	4.66635e-48	Chondrocyte 1	sat1b
atp5if1b1	1.41798e-52	3.86537	0.589	0.317	5.24554e-48	Chondrocyte 1	atp5if1b
sap30l	1.81341e-52	2.10289	0.553	0.288	6.70836e-48	Chondrocyte 1	sap30l
LO018168.1	2.16037e-52	0.604892	0.107	0.015	7.99185e-48	Chondrocyte 1	LO018168.1
zgc:162879	2.85325e-52	1.53163	0.271	0.085	1.0555e-47	Chondrocyte 1	zgc:162879
mrpl132	3.21867e-52	2.38767	0.439	0.19	1.19068e-47	Chondrocyte 1	mrpl13
zgc:92744	3.41168e-52	2.84733	0.72	0.518	1.26208e-47	Chondrocyte 1	zgc:92744
si:ch73-335l21.1	3.56884e-52	3.68315	0.406	0.17	1.32022e-47	Chondrocyte 1	si:ch73-335l21.1
coq92	4.85992e-52	2.79704	0.4	0.166	1.79783e-47	Chondrocyte 1	coq9
nfatc2a	5.76934e-52	3.3136	0.217	0.057	2.13425e-47	Chondrocyte 1	nfatc2a
inpp5l	5.9644e-52	2.06196	0.458	0.204	2.20641e-47	Chondrocyte 1	inpp5l
rab411	7.12763e-52	3.10255	0.357	0.136	2.63673e-47	Chondrocyte 1	rab41
BX294434.1	8.27574e-52	2.9857	0.335	0.119	3.06145e-47	Chondrocyte 1	BX294434.1
tmem39a	8.87624e-52	4.25253	0.447	0.198	3.28359e-47	Chondrocyte 1	tmem39a
si:dkey-248g21.1	9.56595e-52	2.94819	0.114	0.017	3.53873e-47	Chondrocyte 1	si:dkey-248g21.1
esd1	9.80901e-52	1.94256	0.544	0.277	3.62865e-47	Chondrocyte 1	esd
metrnla2	9.96288e-52	3.09275	0.512	0.243	3.68557e-47	Chondrocyte 1	metrnla
coa5	1.08613e-51	2.34082	0.331	0.118	4.01793e-47	Chondrocyte 1	coa5
SPAG91	1.09475e-51	2.26937	0.273	0.082	4.04981e-47	Chondrocyte 1	SPAG9
wbp2nl2	1.48174e-51	2.1201	0.551	0.281	5.48142e-47	Chondrocyte 1	wbp2nl
pappab	1.72036e-51	8.06314	0.411	0.171	6.36411e-47	Chondrocyte 1	pappab
cutc	1.74473e-51	2.53514	0.189	0.044	6.45428e-47	Chondrocyte 1	cutc
rbx11	2.64352e-51	2.93819	0.662	0.397	9.77918e-47	Chondrocyte 1	rbx1
moxd1	3.03458e-51	0.479692	0.187	0.043	1.12258e-46	Chondrocyte 1	moxd1
BX927081.31	3.62091e-51	2.0136	0.121	0.019	1.33948e-46	Chondrocyte 1	BX927081.3
eef1db	4.01093e-51	15.9534	0.856	0.603	1.48376e-46	Chondrocyte 1	eef1db
si:dkey-57n24.6	4.21003e-51	0.79793	0.12	0.019	1.55742e-46	Chondrocyte 1	si:dkey-57n24.6
coa61	5.14091e-51	3.57799	0.385	0.158	1.90178e-46	Chondrocyte 1	coa6
calm3b	6.04709e-51	2.8868	0.703	0.45	2.237e-46	Chondrocyte 1	calm3b
bcl9l2	7.92845e-51	2.14883	0.355	0.136	2.93297e-46	Chondrocyte 1	bcl9l
srsf10b	9.87324e-51	2.06402	0.456	0.205	3.65241e-46	Chondrocyte 1	srsf10b
fem1a	1.1071e-50	1.34895	0.209	0.051	4.09548e-46	Chondrocyte 1	fem1a
pgam1a	1.13347e-50	2.4601	0.52	0.254	4.19304e-46	Chondrocyte 1	pgam1a
serpinh1a3	1.20893e-50	2.75782	0.514	0.251	4.47221e-46	Chondrocyte 1	serpinh1a
pdhx1	1.26334e-50	2.59737	0.301	0.102	4.67347e-46	Chondrocyte 1	pdhx
nme3	2.29484e-50	4.5189	0.701	0.424	8.48928e-46	Chondrocyte 1	nme3
tm9sf21	2.52805e-50	5.11241	0.493	0.233	9.352e-46	Chondrocyte 1	tm9sf2
minos11	2.66623e-50	3.64148	0.516	0.262	9.86317e-46	Chondrocyte 1	minos1
glt8d11	4.11008e-50	3.07311	0.284	0.095	1.52044e-45	Chondrocyte 1	glt8d1
agps1	4.51616e-50	2.73118	0.292	0.096	1.67066e-45	Chondrocyte 1	agps
golgb13	8.44649e-50	1.23813	0.531	0.269	3.12461e-45	Chondrocyte 1	golgb1
tmem63a2	9.23835e-50	2.41433	0.237	0.069	3.41754e-45	Chondrocyte 1	tmem63a
mmgt1	9.99876e-50	4.01222	0.469	0.217	3.69884e-45	Chondrocyte 1	mmgt1
socs3b	1.11634e-49	8.73026	0.92	0.742	4.12967e-45	Chondrocyte 1	socs3b
nop53	1.19385e-49	5.80709	0.85	0.614	4.41641e-45	Chondrocyte 1	nop53
fam117bb4	1.41732e-49	2.27543	0.436	0.189	5.24309e-45	Chondrocyte 1	fam117bb
paip2b1	1.46965e-49	2.52019	0.682	0.415	5.43669e-45	Chondrocyte 1	paip2b
npdc1a1	1.79425e-49	1.52814	0.118	0.019	6.63748e-45	Chondrocyte 1	npdc1a
ndufs51	1.82223e-49	2.00754	0.598	0.335	6.74098e-45	Chondrocyte 1	ndufs5
faub1	2.09799e-49	2.39311	0.279	0.093	7.76109e-45	Chondrocyte 1	faub
serpina10a4	2.15807e-49	3.02984	0.587	0.322	7.98334e-45	Chondrocyte 1	serpina10a
glrx33	3.08163e-49	2.36249	0.426	0.188	1.13999e-44	Chondrocyte 1	glrx3
si:dkeyp-123h10.2	3.21698e-49	5.7222	0.127	0.023	1.19006e-44	Chondrocyte 1	si:dkeyp-123h10.2
wscd2	3.44044e-49	8.57819	0.284	0.092	1.27272e-44	Chondrocyte 1	wscd2
uqcr101	4.00277e-49	2.60424	0.639	0.373	1.48074e-44	Chondrocyte 1	uqcr10
psmd71	4.26203e-49	3.95737	0.529	0.26	1.57665e-44	Chondrocyte 1	psmd7
si:ch211-217k17.71	4.35751e-49	2.3967	0.675	0.422	1.61198e-44	Chondrocyte 1	si:ch211-217k17.7
tm9sf42	5.2489e-49	2.53572	0.473	0.219	1.94172e-44	Chondrocyte 1	tm9sf4
ndufa22	5.98556e-49	2.03521	0.495	0.245	2.21424e-44	Chondrocyte 1	ndufa2
hmgn7	6.91025e-49	9.91716	0.798	0.558	2.55631e-44	Chondrocyte 1	hmgn7
cacnb2a2	8.97761e-49	3.60815	0.566	0.288	3.32109e-44	Chondrocyte 1	cacnb2a
ndufb93	9.97168e-49	2.24752	0.544	0.283	3.68882e-44	Chondrocyte 1	ndufb9
nop161	1.04782e-48	2.19166	0.372	0.15	3.87621e-44	Chondrocyte 1	nop16
ubl3a	1.30611e-48	4.83747	0.667	0.41	4.83171e-44	Chondrocyte 1	ubl3a
cgref1	1.35533e-48	20.6391	0.295	0.107	5.01378e-44	Chondrocyte 1	cgref1
isoc2	1.3563e-48	3.76008	0.45	0.209	5.01735e-44	Chondrocyte 1	isoc2
zgc:86598	1.7409e-48	3.01629	0.617	0.355	6.4401e-44	Chondrocyte 1	zgc:86598
minpp1a1	1.81089e-48	3.17261	0.301	0.108	6.69904e-44	Chondrocyte 1	minpp1a
myoz3a	2.1365e-48	4.06291	0.127	0.022	7.90357e-44	Chondrocyte 1	myoz3a
copb11	2.2772e-48	2.90396	0.477	0.229	8.42405e-44	Chondrocyte 1	copb1
odr4	3.18132e-48	2.99808	0.256	0.081	1.17686e-43	Chondrocyte 1	odr4
alg31	3.50377e-48	2.37293	0.213	0.057	1.29615e-43	Chondrocyte 1	alg3
yipf51	3.7205e-48	2.63839	0.402	0.172	1.37632e-43	Chondrocyte 1	yipf5
atp6ap1b2	4.61939e-48	2.79948	0.387	0.164	1.70885e-43	Chondrocyte 1	atp6ap1b
tomm5	5.04437e-48	4.82014	0.688	0.44	1.86606e-43	Chondrocyte 1	tomm5
echs11	5.18087e-48	2.19701	0.458	0.213	1.91656e-43	Chondrocyte 1	echs1
chst7	5.74778e-48	3.66758	0.293	0.102	2.12628e-43	Chondrocyte 1	chst7
ola1	6.30819e-48	9.48722	0.766	0.536	2.33359e-43	Chondrocyte 1	ola1
angel1	8.91261e-48	3.00597	0.12	0.021	3.29704e-43	Chondrocyte 1	angel1
clic42	9.21428e-48	2.41374	0.656	0.387	3.40864e-43	Chondrocyte 1	clic4
LO018340.1	9.40776e-48	4.98223	0.432	0.187	3.48021e-43	Chondrocyte 1	LO018340.1
ndufs61	9.57618e-48	2.24842	0.479	0.233	3.54252e-43	Chondrocyte 1	ndufs6
aco22	1.09422e-47	1.31999	0.361	0.138	4.04785e-43	Chondrocyte 1	aco2
zgc:153713	1.09427e-47	2.42131	0.477	0.227	4.04803e-43	Chondrocyte 1	zgc:153713
XLOC-010897	1.15657e-47	1.58495	0.394	0.163	4.27852e-43	Chondrocyte 1	XLOC-010897
adgrg6	1.16056e-47	4.93678	0.604	0.336	4.29325e-43	Chondrocyte 1	adgrg6
wnk1b	1.29045e-47	18.4911	0.682	0.424	4.77375e-43	Chondrocyte 1	wnk1b
metap2b	1.49973e-47	1.16575	0.677	0.433	5.54795e-43	Chondrocyte 1	metap2b
tex30	1.77535e-47	1.89897	0.112	0.018	6.56756e-43	Chondrocyte 1	tex30
ypel1	2.12984e-47	3.95079	0.407	0.175	7.87893e-43	Chondrocyte 1	ypel1
mrpl344	2.39189e-47	2.1552	0.436	0.2	8.84833e-43	Chondrocyte 1	mrpl34
CT573344.1	2.53739e-47	1.06364	0.163	0.036	9.38656e-43	Chondrocyte 1	CT573344.1
brk11	2.61941e-47	2.38665	0.503	0.254	9.68999e-43	Chondrocyte 1	brk1
pgm21	2.66341e-47	2.53913	0.179	0.043	9.85274e-43	Chondrocyte 1	pgm2
tmem2421	2.88696e-47	2.29206	0.241	0.072	1.06797e-42	Chondrocyte 1	tmem242
rtraf	3.14958e-47	3.06766	0.404	0.175	1.16513e-42	Chondrocyte 1	rtraf
si:ch73-281n10.2	3.99076e-47	101.076	0.886	0.647	1.4763e-42	Chondrocyte 1	si:ch73-281n10.2
phlda11	4.16783e-47	8.24898	0.209	0.058	1.5418e-42	Chondrocyte 1	phlda1
MDFI	4.34509e-47	8.10706	0.615	0.365	1.60738e-42	Chondrocyte 1	MDFI
ppp1cbl	4.70234e-47	5.04051	0.639	0.403	1.73954e-42	Chondrocyte 1	ppp1cbl
dlec1	5.3683e-47	3.33713	0.159	0.035	1.9859e-42	Chondrocyte 1	dlec1
paplnb	5.39104e-47	2.51598	0.12	0.02	1.99431e-42	Chondrocyte 1	paplnb
hvcn11	5.68174e-47	4.04616	0.497	0.244	2.10184e-42	Chondrocyte 1	hvcn1
slc38a102	7.24128e-47	3.01697	0.51	0.256	2.67877e-42	Chondrocyte 1	slc38a10
ptrh21	7.31117e-47	2.89034	0.264	0.084	2.70462e-42	Chondrocyte 1	ptrh2
hif1ab1	9.06672e-47	2.35219	0.637	0.379	3.35405e-42	Chondrocyte 1	hif1ab
NPFFR2	1.15247e-46	2.10828	0.108	0.017	4.26335e-42	Chondrocyte 1	NPFFR2
polr3gla2	1.15726e-46	3.46255	0.262	0.088	4.28104e-42	Chondrocyte 1	polr3gla
MRPS122	1.17879e-46	2.00032	0.366	0.146	4.36068e-42	Chondrocyte 1	MRPS12
si:ch211-147m6.11	1.18631e-46	2.40245	0.116	0.02	4.3885e-42	Chondrocyte 1	si:ch211-147m6.1
rnf7	1.24578e-46	2.38236	0.544	0.292	4.60852e-42	Chondrocyte 1	rnf7
ndufa104	1.44215e-46	1.50353	0.449	0.207	5.33493e-42	Chondrocyte 1	ndufa10
mesd1	1.65849e-46	2.88406	0.458	0.216	6.13527e-42	Chondrocyte 1	mesd
cox7a2l2	2.25126e-46	2.82329	0.576	0.319	8.32807e-42	Chondrocyte 1	cox7a2l
myo7bb1	2.63031e-46	0.695891	0.108	0.017	9.73029e-42	Chondrocyte 1	myo7bb
nme2b.1	3.05182e-46	89.5346	0.991	0.871	1.12896e-41	Chondrocyte 1	nme2b.1
pwp1	5.92584e-46	2.07756	0.505	0.255	2.19215e-41	Chondrocyte 1	pwp1
pmpca1	6.49167e-46	2.06528	0.217	0.059	2.40146e-41	Chondrocyte 1	pmpca
mrpl27	6.53751e-46	2.18722	0.305	0.109	2.41842e-41	Chondrocyte 1	mrpl27
csrnp1a1	6.74297e-46	2.1323	0.264	0.088	2.49443e-41	Chondrocyte 1	csrnp1a
nt5dc21	6.95349e-46	2.71457	0.387	0.167	2.57231e-41	Chondrocyte 1	nt5dc2
lrig3	7.08597e-46	2.33103	0.2	0.053	2.62131e-41	Chondrocyte 1	lrig3
timm23a	7.09029e-46	2.28036	0.523	0.271	2.62291e-41	Chondrocyte 1	timm23a
lasp1	7.11089e-46	6.36614	0.712	0.468	2.63053e-41	Chondrocyte 1	lasp1
mrps142	7.53317e-46	2.9951	0.415	0.189	2.78674e-41	Chondrocyte 1	mrps14
msrb1a1	7.74659e-46	3.35676	0.204	0.056	2.8657e-41	Chondrocyte 1	msrb1a
tram21	8.16247e-46	3.06485	0.396	0.172	3.01954e-41	Chondrocyte 1	tram2
acad111	9.24518e-46	1.13098	0.123	0.022	3.42007e-41	Chondrocyte 1	acad11
os9	1.15253e-45	2.94361	0.385	0.162	4.26355e-41	Chondrocyte 1	os9
clptm11	1.21837e-45	1.91062	0.346	0.134	4.50712e-41	Chondrocyte 1	clptm1
acbd7	1.31352e-45	14.5647	0.224	0.066	4.85909e-41	Chondrocyte 1	acbd7
cobll1b1	1.32746e-45	1.53744	0.323	0.118	4.91066e-41	Chondrocyte 1	cobll1b
selenot1b4	1.35318e-45	1.77416	0.514	0.259	5.00583e-41	Chondrocyte 1	selenot1b
si:ch211-214j24.101	1.42266e-45	3.01017	0.613	0.356	5.26286e-41	Chondrocyte 1	si:ch211-214j24.10
ndufs72	1.66418e-45	2.73502	0.503	0.254	6.15631e-41	Chondrocyte 1	ndufs7
zgc:1123321	1.80711e-45	2.64719	0.224	0.066	6.68505e-41	Chondrocyte 1	zgc:112332
gosr21	2.13767e-45	2.43811	0.374	0.157	7.90787e-41	Chondrocyte 1	gosr2
ndufs21	2.93594e-45	1.87874	0.488	0.244	1.08609e-40	Chondrocyte 1	ndufs2
btg2	3.01137e-45	28.9417	0.931	0.744	1.11399e-40	Chondrocyte 1	btg2
ndufa72	3.30296e-45	2.29252	0.391	0.171	1.22186e-40	Chondrocyte 1	ndufa7
cyc12	3.44768e-45	1.19181	0.583	0.325	1.2754e-40	Chondrocyte 1	cyc1
si:zfos-1192g2.31	3.49548e-45	2.49715	0.54	0.295	1.29308e-40	Chondrocyte 1	si:zfos-1192g2.3
ube2ka2	4.33204e-45	2.75234	0.241	0.075	1.60255e-40	Chondrocyte 1	ube2ka
rpn22	4.36491e-45	2.09591	0.492	0.249	1.61471e-40	Chondrocyte 1	rpn2
csnk2b1	4.65792e-45	2.42491	0.563	0.311	1.72311e-40	Chondrocyte 1	csnk2b
wdr54	5.7515e-45	2.21633	0.155	0.034	2.12765e-40	Chondrocyte 1	wdr54
alg5	5.90097e-45	52.0848	0.385	0.162	2.18295e-40	Chondrocyte 1	alg5
hadh1	6.1676e-45	4.28264	0.411	0.186	2.28158e-40	Chondrocyte 1	hadh
agpat31	6.71054e-45	4.21012	0.426	0.197	2.48243e-40	Chondrocyte 1	agpat3
selenot1a1	7.03108e-45	2.07524	0.499	0.253	2.60101e-40	Chondrocyte 1	selenot1a
eif3i1	8.06923e-45	1.14116	0.768	0.507	2.98505e-40	Chondrocyte 1	eif3i
acadm	8.81537e-45	7.87797	0.615	0.359	3.26107e-40	Chondrocyte 1	acadm
slc37a4a2	8.82628e-45	3.57833	0.2	0.055	3.26511e-40	Chondrocyte 1	slc37a4a
pdap1b	9.09638e-45	12.032	0.419	0.189	3.36502e-40	Chondrocyte 1	pdap1b
samd4a	9.42333e-45	3.45168	0.445	0.211	3.48597e-40	Chondrocyte 1	samd4a
ncln2	9.68825e-45	2.56335	0.366	0.155	3.58397e-40	Chondrocyte 1	ncln
pimr178	1.01211e-44	1.11393	0.118	0.02	3.7441e-40	Chondrocyte 1	pimr178
cct8	1.08029e-44	2.07412	0.697	0.437	3.99631e-40	Chondrocyte 1	cct8
prep1	1.20674e-44	2.18132	0.209	0.058	4.46409e-40	Chondrocyte 1	prep
tm9sf33	1.59983e-44	2.20202	0.49	0.241	5.91827e-40	Chondrocyte 1	tm9sf3
bcas21	2.30703e-44	1.56414	0.589	0.323	8.53441e-40	Chondrocyte 1	bcas2
pon22	2.35848e-44	2.82075	0.316	0.119	8.72473e-40	Chondrocyte 1	pon2
cox7a2a1	2.37969e-44	2.21476	0.639	0.406	8.80319e-40	Chondrocyte 1	cox7a2a
mfap21	2.40117e-44	2.97009	0.437	0.661	8.88265e-40	Chondrocyte 1	mfap2
nars	2.45409e-44	6.88871	0.497	0.251	9.0784e-40	Chondrocyte 1	nars
ftr85	2.45833e-44	1.57796	0.101	0.016	9.09409e-40	Chondrocyte 1	ftr85
mrto4	2.49613e-44	2.41073	0.394	0.172	9.23394e-40	Chondrocyte 1	mrto4
clgn2	2.61673e-44	2.56184	0.321	0.125	9.68007e-40	Chondrocyte 1	clgn
kdelr2b2	3.23246e-44	2.65233	0.531	0.28	1.19578e-39	Chondrocyte 1	kdelr2b
snx173	3.26134e-44	3.77524	0.525	0.277	1.20647e-39	Chondrocyte 1	snx17
imp32	3.32084e-44	2.34685	0.279	0.097	1.22848e-39	Chondrocyte 1	imp3
uap1l1	3.61337e-44	4.42	0.31	0.12	1.3367e-39	Chondrocyte 1	uap1l1
rab11ba1	4.30683e-44	2.53539	0.475	0.23	1.59322e-39	Chondrocyte 1	rab11ba
ccdc473	4.59044e-44	2.35016	0.417	0.19	1.69814e-39	Chondrocyte 1	ccdc47
cct3	4.97287e-44	18.2607	0.77	0.511	1.83961e-39	Chondrocyte 1	cct3
dlst1	5.31061e-44	2.70074	0.531	0.289	1.96455e-39	Chondrocyte 1	dlst
dnajc19	5.36058e-44	2.81276	0.366	0.159	1.98304e-39	Chondrocyte 1	dnajc19
rnf185	9.13395e-44	4.6969	0.516	0.275	3.37892e-39	Chondrocyte 1	rnf185
popdc3	1.25692e-43	1.53527	0.105	0.017	4.64971e-39	Chondrocyte 1	popdc3
tmem1471	1.33449e-43	2.62334	0.441	0.213	4.93669e-39	Chondrocyte 1	tmem147
si:ch1073-429i10.3-1	1.78851e-43	2.20974	0.6	0.357	6.61624e-39	Chondrocyte 1	si:ch1073-429i10.3-1
bnip3lb	1.8114e-43	1.50344	0.415	0.19	6.70092e-39	Chondrocyte 1	bnip3lb
vamp32	1.83157e-43	2.64122	0.576	0.327	6.77551e-39	Chondrocyte 1	vamp3
prex11	1.84004e-43	1.38069	0.348	0.14	6.80686e-39	Chondrocyte 1	prex1
acp2	2.05512e-43	3.09877	0.316	0.123	7.60251e-39	Chondrocyte 1	acp2
hsd17b42	2.56541e-43	2.01141	0.206	0.058	9.49023e-39	Chondrocyte 1	hsd17b4
ppdpfb	2.96312e-43	37.5977	0.877	0.671	1.09615e-38	Chondrocyte 1	ppdpfb
ptges3a2	3.18984e-43	2.60463	0.46	0.226	1.18002e-38	Chondrocyte 1	ptges3a
fkbp3	3.25111e-43	4.39011	0.703	0.445	1.20268e-38	Chondrocyte 1	fkbp3
rca2.13	3.97579e-43	1.82655	0.471	0.23	1.47077e-38	Chondrocyte 1	rca2.1
tomm6	4.5675e-43	1.85084	0.46	0.227	1.68966e-38	Chondrocyte 1	tomm6
rbks	4.95013e-43	1.47685	0.103	0.017	1.8312e-38	Chondrocyte 1	rbks
acer21	5.02185e-43	3.01709	0.174	0.043	1.85773e-38	Chondrocyte 1	acer2
eef1akmt11	5.2036e-43	2.47164	0.32	0.125	1.92497e-38	Chondrocyte 1	eef1akmt1
tmem1071	5.3958e-43	2.22791	0.273	0.093	1.99607e-38	Chondrocyte 1	tmem107
rabggta	5.50116e-43	1.32025	0.118	0.021	2.03505e-38	Chondrocyte 1	rabggta
arpc41	6.07552e-43	1.72792	0.443	0.211	2.24752e-38	Chondrocyte 1	arpc4
atp1b3a1	6.49197e-43	2.77011	0.393	0.176	2.40158e-38	Chondrocyte 1	atp1b3a
bud231	6.86684e-43	2.04589	0.396	0.18	2.54025e-38	Chondrocyte 1	bud23
dldh2	8.18918e-43	1.76884	0.606	0.356	3.02942e-38	Chondrocyte 1	dldh
skp11	8.42295e-43	0.766068	0.725	0.472	3.1159e-38	Chondrocyte 1	skp1
cwc151	9.74949e-43	1.85341	0.116	0.021	3.60663e-38	Chondrocyte 1	cwc15
pdhb1	1.05566e-42	2.78353	0.492	0.251	3.90519e-38	Chondrocyte 1	pdhb
stim1b	1.10125e-42	1.53921	0.226	0.067	4.07384e-38	Chondrocyte 1	stim1b
cfap70	1.10419e-42	0.777568	0.125	0.024	4.08475e-38	Chondrocyte 1	cfap70
trmt112	1.37033e-42	1.56264	0.497	0.252	5.06927e-38	Chondrocyte 1	trmt112
znf346	1.58446e-42	2.40537	0.426	0.202	5.86141e-38	Chondrocyte 1	znf346
chchd13	1.5928e-42	2.33816	0.303	0.116	5.89226e-38	Chondrocyte 1	chchd1
adrm1	1.72146e-42	2.62454	0.445	0.213	6.36821e-38	Chondrocyte 1	adrm1
epha3	1.77372e-42	1.48595	0.475	0.221	6.56152e-38	Chondrocyte 1	epha3
cnpy22	1.77504e-42	2.53465	0.34	0.139	6.56639e-38	Chondrocyte 1	cnpy2
btf3l41	2.00445e-42	1.78272	0.583	0.331	7.41506e-38	Chondrocyte 1	btf3l4
capza1b	2.11526e-42	7.26494	0.619	0.376	7.82499e-38	Chondrocyte 1	capza1b
acat11	2.51697e-42	2.07658	0.484	0.247	9.31102e-38	Chondrocyte 1	acat1
atp6v1e1a2	3.0589e-42	3.0003	0.428	0.208	1.13158e-37	Chondrocyte 1	atp6v1e1a
zgc:1009182	3.14861e-42	1.63466	0.497	0.253	1.16477e-37	Chondrocyte 1	zgc:100918
phyhd1	3.176e-42	2.69662	0.331	0.134	1.1749e-37	Chondrocyte 1	phyhd1
sgta1	3.27983e-42	1.849	0.523	0.283	1.21331e-37	Chondrocyte 1	sgta
ndufa81	3.76498e-42	3.95013	0.544	0.306	1.39278e-37	Chondrocyte 1	ndufa8
rp91	3.81174e-42	3.04537	0.342	0.143	1.41008e-37	Chondrocyte 1	rp9
atrip	3.82704e-42	1.8088	0.151	0.034	1.41574e-37	Chondrocyte 1	atrip
CU694197.1	3.89533e-42	1.48886	0.51	0.271	1.441e-37	Chondrocyte 1	CU694197.1
hadhb3	4.13688e-42	2.59389	0.437	0.21	1.53036e-37	Chondrocyte 1	hadhb
cdk5rap31	4.45015e-42	2.59968	0.286	0.107	1.64625e-37	Chondrocyte 1	cdk5rap3
fam3c1	4.55233e-42	2.76847	0.35	0.148	1.68404e-37	Chondrocyte 1	fam3c
ccdc124	4.66953e-42	2.71179	0.434	0.202	1.7274e-37	Chondrocyte 1	ccdc124
rcn22	4.85827e-42	2.3881	0.391	0.177	1.79722e-37	Chondrocyte 1	rcn2
hephl1a	5.2316e-42	3.88588	0.155	0.036	1.93533e-37	Chondrocyte 1	hephl1a
pex11a	6.35833e-42	2.77503	0.131	0.027	2.35214e-37	Chondrocyte 1	pex11a
uqcrc12	7.03344e-42	1.77799	0.516	0.272	2.60188e-37	Chondrocyte 1	uqcrc1
psmc4	7.17913e-42	1.93644	0.492	0.254	2.65578e-37	Chondrocyte 1	psmc4
gpx83	7.77872e-42	2.36444	0.428	0.202	2.87758e-37	Chondrocyte 1	gpx8
nrbp2a2	8.06705e-42	2.83847	0.432	0.201	2.98424e-37	Chondrocyte 1	nrbp2a
efhd1	8.10293e-42	5.38047	0.245	0.084	2.99752e-37	Chondrocyte 1	efhd1
plcd1a2	8.27537e-42	3.28582	0.305	0.121	3.06131e-37	Chondrocyte 1	plcd1a
ube2d2	8.66881e-42	6.87197	0.68	0.464	3.20685e-37	Chondrocyte 1	ube2d2
npm31	8.9019e-42	2.35144	0.566	0.317	3.29308e-37	Chondrocyte 1	npm3
si:zfos-464b6.2	1.03023e-41	2.23777	0.107	0.018	3.81114e-37	Chondrocyte 1	si:zfos-464b6.2
gnai2a4	1.03561e-41	2.27764	0.641	0.391	3.83104e-37	Chondrocyte 1	gnai2a
rps6kb1b2	1.07152e-41	2.33382	0.542	0.307	3.96386e-37	Chondrocyte 1	rps6kb1b
mak16	1.12363e-41	2.29978	0.561	0.318	4.15663e-37	Chondrocyte 1	mak16
ndel1a	1.36913e-41	11.3539	0.316	0.128	5.06482e-37	Chondrocyte 1	ndel1a
CU927890.11	1.40645e-41	2.29258	0.11	0.02	5.20287e-37	Chondrocyte 1	CU927890.1
pigs	1.64155e-41	2.29709	0.15	0.034	6.07258e-37	Chondrocyte 1	pigs
bcap31	1.69194e-41	4.32111	0.52	0.281	6.25901e-37	Chondrocyte 1	bcap31
FO834850.1	1.71506e-41	1.05188	0.118	0.022	6.34451e-37	Chondrocyte 1	FO834850.1
hsbp1b1	1.9091e-41	2.59835	0.561	0.316	7.06232e-37	Chondrocyte 1	hsbp1b
pum31	1.99706e-41	2.71105	0.495	0.256	7.38771e-37	Chondrocyte 1	pum3
RPL37A	2.53594e-41	8.01251	0.645	0.433	9.38121e-37	Chondrocyte 1	RPL37A
rab6a1	2.7403e-41	2.48505	0.458	0.228	1.01372e-36	Chondrocyte 1	rab6a
mms191	2.88734e-41	1.19457	0.172	0.042	1.06811e-36	Chondrocyte 1	mms19
dhdds	2.99493e-41	11.3503	0.284	0.106	1.10792e-36	Chondrocyte 1	dhdds
swi5	3.0568e-41	4.30623	0.31	0.122	1.1308e-36	Chondrocyte 1	swi5
si:dkey-6b12.5	3.19412e-41	2.60982	0.127	0.026	1.1816e-36	Chondrocyte 1	si:dkey-6b12.5
trappc15	3.59328e-41	2.78171	0.415	0.196	1.32926e-36	Chondrocyte 1	trappc1
rhobtb2b2	3.60795e-41	2.334	0.329	0.134	1.33469e-36	Chondrocyte 1	rhobtb2b
polr2eb1	3.69293e-41	1.87065	0.471	0.238	1.36613e-36	Chondrocyte 1	polr2eb
adam8a	3.72584e-41	23.487	0.346	0.148	1.3783e-36	Chondrocyte 1	adam8a
si:rp71-45k5.43	3.793e-41	2.10257	0.602	0.36	1.40314e-36	Chondrocyte 1	si:rp71-45k5.4
igf2bp31	3.97667e-41	4.3363	0.684	0.444	1.47109e-36	Chondrocyte 1	igf2bp3
txn22	3.99031e-41	2.17605	0.385	0.172	1.47613e-36	Chondrocyte 1	txn2
elof12	4.28867e-41	2.47089	0.454	0.225	1.58651e-36	Chondrocyte 1	elof1
brca2	4.45037e-41	1.41762	0.191	0.052	1.64633e-36	Chondrocyte 1	brca2
timm91	5.34975e-41	2.34726	0.45	0.226	1.97903e-36	Chondrocyte 1	timm9
gnl21	5.43408e-41	1.2657	0.462	0.231	2.01023e-36	Chondrocyte 1	gnl2
crtac1a1	5.56327e-41	3.91118	0.307	0.118	2.05802e-36	Chondrocyte 1	crtac1a
slc43a1b2	5.60104e-41	2.61594	0.265	0.095	2.07199e-36	Chondrocyte 1	slc43a1b
chchd3a1	6.18791e-41	2.44177	0.456	0.227	2.28909e-36	Chondrocyte 1	chchd3a
ube2na1	6.27522e-41	1.86352	0.462	0.229	2.32139e-36	Chondrocyte 1	ube2na
eaf22	6.35489e-41	2.48495	0.262	0.093	2.35086e-36	Chondrocyte 1	eaf2
tmem45a2	6.4567e-41	5.07739	0.48	0.246	2.38853e-36	Chondrocyte 1	tmem45a
psmb6	7.01445e-41	3.04421	0.607	0.366	2.59485e-36	Chondrocyte 1	psmb6
chmp6b1	7.62731e-41	3.06858	0.449	0.225	2.82157e-36	Chondrocyte 1	chmp6b
ap3s1-11	8.6044e-41	2.20606	0.295	0.111	3.18303e-36	Chondrocyte 1	ap3s1-1
CABZ01071903.12	9.23366e-41	1.84734	0.183	0.049	3.41581e-36	Chondrocyte 1	CABZ01071903.1
drg22	1.07759e-40	2.38394	0.488	0.252	3.98632e-36	Chondrocyte 1	drg2
jak11	1.12239e-40	4.10532	0.877	0.678	4.15204e-36	Chondrocyte 1	jak1
tiprl2	1.13624e-40	1.74148	0.232	0.073	4.20331e-36	Chondrocyte 1	tiprl
sorbs11	1.15755e-40	7.23109	0.501	0.258	4.28213e-36	Chondrocyte 1	sorbs1
hypk	1.17052e-40	2.43885	0.6	0.369	4.33012e-36	Chondrocyte 1	hypk
zgc:1129771	1.17797e-40	1.65907	0.131	0.027	4.35765e-36	Chondrocyte 1	zgc:112977
eif3k	1.20336e-40	3.58119	0.802	0.586	4.45157e-36	Chondrocyte 1	eif3k
cth	1.21923e-40	1.67531	0.344	0.144	4.5103e-36	Chondrocyte 1	cth
chid13	1.24064e-40	2.11972	0.295	0.114	4.5895e-36	Chondrocyte 1	chid1
pld3	1.50658e-40	1.27447	0.112	0.021	5.57328e-36	Chondrocyte 1	pld3
LO018197.11	1.52832e-40	1.26634	0.153	0.035	5.6537e-36	Chondrocyte 1	LO018197.1
yipf63	1.67164e-40	2.17025	0.312	0.127	6.1839e-36	Chondrocyte 1	yipf6
slc20a1b	2.1749e-40	0.309506	0.701	0.448	8.04561e-36	Chondrocyte 1	slc20a1b
rftn2	2.27124e-40	6.64645	0.301	0.117	8.40201e-36	Chondrocyte 1	rftn2
mrps111	2.40102e-40	1.94958	0.439	0.215	8.88209e-36	Chondrocyte 1	mrps11
zgc:1368642	2.58591e-40	2.77775	0.43	0.21	9.56606e-36	Chondrocyte 1	zgc:136864
CABZ01074453.1	2.91798e-40	2.66396	0.133	0.028	1.07945e-35	Chondrocyte 1	CABZ01074453.1
ASS1	3.75807e-40	1.97563	0.14	0.031	1.39022e-35	Chondrocyte 1	ASS1
hsd17b71	3.81687e-40	3.27492	0.26	0.092	1.41198e-35	Chondrocyte 1	hsd17b7
ndufv12	3.82327e-40	3.1841	0.477	0.247	1.41434e-35	Chondrocyte 1	ndufv1
mrps361	4.46456e-40	3.06991	0.469	0.243	1.65157e-35	Chondrocyte 1	mrps36
slc41a2b1	4.60713e-40	2.67872	0.301	0.116	1.70432e-35	Chondrocyte 1	slc41a2b
tomm70a	4.68155e-40	2.52055	0.525	0.289	1.73185e-35	Chondrocyte 1	tomm70a
ubap2b	5.64599e-40	3.75055	0.639	0.392	2.08862e-35	Chondrocyte 1	ubap2b
BX001030.12	5.91179e-40	2.12462	0.288	0.106	2.18695e-35	Chondrocyte 1	BX001030.1
neo1a2	7.06478e-40	3.47168	0.768	0.525	2.61348e-35	Chondrocyte 1	neo1a
cib21	7.34457e-40	2.64247	0.282	0.108	2.71698e-35	Chondrocyte 1	cib2
vapal2	7.96576e-40	2.12212	0.512	0.278	2.94677e-35	Chondrocyte 1	vapal
stx5a3	8.51835e-40	2.50013	0.396	0.185	3.15119e-35	Chondrocyte 1	stx5a
si:dkeyp-110e4.6	8.60031e-40	1.55092	0.389	0.179	3.18151e-35	Chondrocyte 1	si:dkeyp-110e4.6
ufsp2	8.61097e-40	5.99796	0.357	0.156	3.18546e-35	Chondrocyte 1	ufsp2
akt2l1	9.72155e-40	2.07737	0.35	0.15	3.59629e-35	Chondrocyte 1	akt2l
bysl2	1.01216e-39	1.78796	0.643	0.393	3.74428e-35	Chondrocyte 1	bysl
si:ch73-120g24.41	1.07259e-39	0.764492	0.101	0.017	3.96783e-35	Chondrocyte 1	si:ch73-120g24.4
usp36	1.10965e-39	0.308768	0.639	0.407	4.10493e-35	Chondrocyte 1	usp36
hacd23	1.15045e-39	2.57581	0.344	0.147	4.25588e-35	Chondrocyte 1	hacd2
irf2bpl2	1.22401e-39	2.84674	0.531	0.285	4.52799e-35	Chondrocyte 1	irf2bpl
adamts12	1.22707e-39	7.7076	0.381	0.17	4.53931e-35	Chondrocyte 1	adamts12
gspt1l2	1.35336e-39	3.78892	0.662	0.422	5.00647e-35	Chondrocyte 1	gspt1l
btg1	1.52844e-39	47.954	0.948	0.849	5.65415e-35	Chondrocyte 1	btg1
txndc91	1.70903e-39	0.747364	0.626	0.379	6.32223e-35	Chondrocyte 1	txndc9
timm443	1.97714e-39	1.59391	0.273	0.098	7.31404e-35	Chondrocyte 1	timm44
adam19b1	2.0634e-39	1.16969	0.236	0.078	7.63314e-35	Chondrocyte 1	adam19b
atp6v1e1b2	2.22901e-39	1.94214	0.374	0.165	8.24576e-35	Chondrocyte 1	atp6v1e1b
cbx7a	2.48479e-39	4.4117	0.841	0.657	9.19197e-35	Chondrocyte 1	cbx7a
myg1	2.56503e-39	3.12656	0.51	0.279	9.48881e-35	Chondrocyte 1	myg1
znf11531	2.83151e-39	1.17714	0.121	0.024	1.04746e-34	Chondrocyte 1	znf1153
prdm41	2.85553e-39	0.681407	0.103	0.018	1.05635e-34	Chondrocyte 1	prdm4
tegt1	3.04941e-39	1.75193	0.71	0.477	1.12807e-34	Chondrocyte 1	tegt
si:ch211-133n4.4	3.33377e-39	9.99041	0.71	0.474	1.23326e-34	Chondrocyte 1	si:ch211-133n4.4
fam234a3	3.95934e-39	2.22978	0.303	0.116	1.46468e-34	Chondrocyte 1	fam234a
rer11	3.96651e-39	2.14047	0.452	0.223	1.46733e-34	Chondrocyte 1	rer1
sult2st2	4.16087e-39	3.64761	0.118	0.024	1.53923e-34	Chondrocyte 1	sult2st2
emc102	4.44124e-39	2.74561	0.378	0.171	1.64295e-34	Chondrocyte 1	emc10
cyp2k81	4.66814e-39	5.10014	0.271	0.101	1.72689e-34	Chondrocyte 1	cyp2k8
timm8b2	4.99162e-39	2.19921	0.419	0.203	1.84655e-34	Chondrocyte 1	timm8b
timm132	5.99278e-39	2.21503	0.34	0.147	2.21691e-34	Chondrocyte 1	timm13
tiam2a3	6.03287e-39	1.7745	0.336	0.14	2.23174e-34	Chondrocyte 1	tiam2a
ndufv21	6.05518e-39	1.78074	0.452	0.228	2.23999e-34	Chondrocyte 1	ndufv2
cad2	6.19647e-39	1.48723	0.634	0.38	2.29226e-34	Chondrocyte 1	cad
lman11	7.32247e-39	2.38141	0.325	0.133	2.7088e-34	Chondrocyte 1	lman1
selenot21	7.43135e-39	2.13292	0.344	0.148	2.74908e-34	Chondrocyte 1	selenot2
eif5b	8.05222e-39	18.8391	0.628	0.382	2.97876e-34	Chondrocyte 1	eif5b
derl21	8.72283e-39	2.52938	0.378	0.168	3.22683e-34	Chondrocyte 1	derl2
zgc:770863	1.0126e-38	2.08751	0.52	0.283	3.74592e-34	Chondrocyte 1	zgc:77086
mrpl182	1.12754e-38	2.42479	0.381	0.177	4.17111e-34	Chondrocyte 1	mrpl18
zgc:92606	1.19756e-38	5.53477	0.501	0.269	4.43014e-34	Chondrocyte 1	zgc:92606
c1qbp	1.26869e-38	27.9698	0.673	0.45	4.69327e-34	Chondrocyte 1	c1qbp
idh2	1.34179e-38	5.36249	0.836	0.609	4.96369e-34	Chondrocyte 1	idh2
zbtb8os1	1.62515e-38	2.21359	0.432	0.207	6.01191e-34	Chondrocyte 1	zbtb8os
chordc1b1	1.78689e-38	2.06232	0.359	0.161	6.61024e-34	Chondrocyte 1	chordc1b
sec131	1.89801e-38	2.6404	0.329	0.137	7.0213e-34	Chondrocyte 1	sec13
tnfaip8l11	2.02989e-38	2.40498	0.338	0.148	7.50916e-34	Chondrocyte 1	tnfaip8l1
pbdc1	2.17381e-38	2.97626	0.561	0.334	8.04157e-34	Chondrocyte 1	pbdc1
mif1	2.17684e-38	1.40093	0.662	0.428	8.05278e-34	Chondrocyte 1	mif
mrpl25	2.2261e-38	2.10681	0.452	0.231	8.23501e-34	Chondrocyte 1	mrpl2
mrpl413	2.90006e-38	2.08342	0.368	0.169	1.07282e-33	Chondrocyte 1	mrpl41
lyrm2	3.19221e-38	1.49363	0.407	0.195	1.1809e-33	Chondrocyte 1	lyrm2
atp5l1	3.25482e-38	2.01971	0.768	0.596	1.20405e-33	Chondrocyte 1	atp5l
uqcrb2	3.85508e-38	3.7862	0.563	0.337	1.42611e-33	Chondrocyte 1	uqcrb
lsm1	4.13533e-38	1.43018	0.172	0.046	1.52978e-33	Chondrocyte 1	lsm1
sema6e2	4.42746e-38	1.94192	0.507	0.273	1.63785e-33	Chondrocyte 1	sema6e
si:ch211-13k12.2	4.82016e-38	9.91839	0.553	0.313	1.78312e-33	Chondrocyte 1	si:ch211-13k12.2
fkbp5	5.0426e-38	3.74053	0.45	0.223	1.86541e-33	Chondrocyte 1	fkbp5
eif4a31	5.54598e-38	0.605182	0.574	0.328	2.05162e-33	Chondrocyte 1	eif4a3
irak4	5.79868e-38	2.78005	0.196	0.06	2.14511e-33	Chondrocyte 1	irak4
sdr16c5b	6.38323e-38	2.12589	0.434	0.219	2.36135e-33	Chondrocyte 1	sdr16c5b
med304	6.60724e-38	2.6463	0.393	0.188	2.44422e-33	Chondrocyte 1	med30
igdcc42	7.24507e-38	1.31155	0.355	0.157	2.68017e-33	Chondrocyte 1	igdcc4
nup503	8.93797e-38	1.93884	0.323	0.137	3.30642e-33	Chondrocyte 1	nup50
BX649266.21	9.27465e-38	4.82661	0.123	0.026	3.43097e-33	Chondrocyte 1	BX649266.2
tmem2141	1.05029e-37	2.88	0.355	0.16	3.88535e-33	Chondrocyte 1	tmem214
CABZ01068251.1	1.07303e-37	1.87835	0.262	0.094	3.96946e-33	Chondrocyte 1	CABZ01068251.1
uqcrq1	1.19748e-37	5.53543	0.647	0.456	4.42984e-33	Chondrocyte 1	uqcrq
tcta3	1.25444e-37	2.39278	0.336	0.145	4.64054e-33	Chondrocyte 1	tcta
alg64	1.39078e-37	2.32465	0.228	0.078	5.1449e-33	Chondrocyte 1	alg6
dnase1l13	1.48732e-37	2.51543	0.437	0.217	5.50205e-33	Chondrocyte 1	dnase1l1
atp5pf1	1.49597e-37	1.551	0.679	0.473	5.53404e-33	Chondrocyte 1	atp5pf
ddx521	1.67108e-37	2.2525	0.368	0.169	6.18183e-33	Chondrocyte 1	ddx52
prelid1a1	1.94252e-37	2.038	0.578	0.336	7.18595e-33	Chondrocyte 1	prelid1a
sept8a	1.96654e-37	3.24283	0.477	0.255	7.27482e-33	Chondrocyte 1	sept8a
mtmr2	2.22623e-37	1.00436	0.133	0.029	8.23548e-33	Chondrocyte 1	mtmr2
tcn2	2.31468e-37	1.65159	0.112	0.022	8.56271e-33	Chondrocyte 1	tcn2
hibadhb2	2.44912e-37	2.18272	0.383	0.178	9.06002e-33	Chondrocyte 1	hibadhb
si:ch211-235e9.63	2.64873e-37	2.41726	0.413	0.202	9.79843e-33	Chondrocyte 1	si:ch211-235e9.6
hmgb3b	2.74642e-37	1.35735	0.518	0.293	1.01598e-32	Chondrocyte 1	hmgb3b
f2rl2	2.97076e-37	7.91556	0.275	0.109	1.09897e-32	Chondrocyte 1	f2rl2
erp444	2.99811e-37	2.07899	0.45	0.228	1.10909e-32	Chondrocyte 1	erp44
fkbp21	3.06184e-37	2.22714	0.51	0.28	1.13267e-32	Chondrocyte 1	fkbp2
psma5	3.16112e-37	2.02923	0.542	0.313	1.16939e-32	Chondrocyte 1	psma5
atp6v1g12	3.51284e-37	1.71628	0.471	0.248	1.2995e-32	Chondrocyte 1	atp6v1g1
mccc2	3.92567e-37	1.23612	0.43	0.214	1.45222e-32	Chondrocyte 1	mccc2
mettl2a1	4.1746e-37	2.82071	0.221	0.074	1.54431e-32	Chondrocyte 1	mettl2a
chpfa2	4.24187e-37	2.93768	0.407	0.196	1.5692e-32	Chondrocyte 1	chpfa
snrnp272	4.46489e-37	1.73089	0.393	0.186	1.6517e-32	Chondrocyte 1	snrnp27
erich31	5.03575e-37	4.14026	0.114	0.024	1.86287e-32	Chondrocyte 1	erich3
sod2	5.11096e-37	2.44485	0.402	0.195	1.8907e-32	Chondrocyte 1	sod2
slc17a9b	5.30485e-37	1.83111	0.361	0.165	1.96242e-32	Chondrocyte 1	slc17a9b
kcnq2a1	5.53455e-37	2.14071	0.191	0.055	2.0474e-32	Chondrocyte 1	kcnq2a
stau13	6.06091e-37	3.15388	0.49	0.262	2.24211e-32	Chondrocyte 1	stau1
si:ch211-51h9.7	6.27811e-37	2.08634	0.202	0.063	2.32246e-32	Chondrocyte 1	si:ch211-51h9.7
ubxn12	6.44589e-37	2.07791	0.366	0.169	2.38453e-32	Chondrocyte 1	ubxn1
ncl	7.14171e-37	2.95858	0.957	0.778	2.64193e-32	Chondrocyte 1	ncl
TSTD1	7.97076e-37	2.82139	0.176	0.049	2.94862e-32	Chondrocyte 1	TSTD1
sap181	8.24105e-37	1.11774	0.503	0.268	3.04861e-32	Chondrocyte 1	sap18
creb3l11	8.56656e-37	0.751348	0.353	0.159	3.16903e-32	Chondrocyte 1	creb3l1
ptar1	1.03477e-36	1.06042	0.172	0.045	3.82793e-32	Chondrocyte 1	ptar1
TMEM19	1.09662e-36	2.06067	0.194	0.058	4.05673e-32	Chondrocyte 1	TMEM19
stx5al	1.1712e-36	2.58552	0.249	0.091	4.33263e-32	Chondrocyte 1	stx5al
dnah11	1.31547e-36	1.84178	0.174	0.049	4.86633e-32	Chondrocyte 1	dnah1
si:dkeyp-2e4.2	1.34471e-36	3.16843	0.101	0.019	4.97449e-32	Chondrocyte 1	si:dkeyp-2e4.2
si:ch211-162i8.5	1.4399e-36	0.510632	0.108	0.021	5.32661e-32	Chondrocyte 1	si:ch211-162i8.5
dnajb12a2	1.62236e-36	2.00287	0.312	0.132	6.00159e-32	Chondrocyte 1	dnajb12a
hmg20b1	1.70042e-36	1.42222	0.364	0.167	6.29036e-32	Chondrocyte 1	hmg20b
rnf1302	1.72276e-36	1.97746	0.333	0.146	6.37301e-32	Chondrocyte 1	rnf130
dmgdh1	1.77052e-36	2.03433	0.247	0.086	6.54968e-32	Chondrocyte 1	dmgdh
psma41	1.85342e-36	1.95084	0.563	0.334	6.85636e-32	Chondrocyte 1	psma4
myo18aa	1.86116e-36	4.92699	0.163	0.044	6.88499e-32	Chondrocyte 1	myo18aa
zgc:56493	1.9228e-36	5.84862	0.886	0.704	7.113e-32	Chondrocyte 1	zgc:56493
XLOC-026010	1.95067e-36	5.07384	0.282	0.107	7.21611e-32	Chondrocyte 1	XLOC-026010
arl63	2.00723e-36	2.35145	0.32	0.139	7.42535e-32	Chondrocyte 1	arl6
adi11	2.0527e-36	2.49725	0.43	0.217	7.59357e-32	Chondrocyte 1	adi1
gabpb2b	2.05359e-36	2.97044	0.176	0.048	7.59685e-32	Chondrocyte 1	gabpb2b
sirt71	2.0653e-36	1.66386	0.342	0.15	7.64015e-32	Chondrocyte 1	sirt7
ccr10	2.11233e-36	1.74152	0.101	0.019	7.81414e-32	Chondrocyte 1	ccr10
si:dkey-246g23.2	2.14784e-36	1.41399	0.157	0.04	7.94551e-32	Chondrocyte 1	si:dkey-246g23.2
tia1l	2.66077e-36	1.69118	0.475	0.25	9.843e-32	Chondrocyte 1	tia1l
bmpr1ba	3.02188e-36	1.0994	0.436	0.22	1.11789e-31	Chondrocyte 1	bmpr1ba
vps292	3.03775e-36	1.24295	0.544	0.314	1.12376e-31	Chondrocyte 1	vps29
ddx232	3.12335e-36	1.97969	0.492	0.263	1.15542e-31	Chondrocyte 1	ddx23
casc41	3.30297e-36	2.2387	0.297	0.123	1.22187e-31	Chondrocyte 1	casc4
capgb	3.56407e-36	6.5101	0.213	0.072	1.31846e-31	Chondrocyte 1	capgb
smarca4a3	3.66408e-36	2.18683	0.505	0.277	1.35545e-31	Chondrocyte 1	smarca4a
si:ch211-85n16.31	3.79795e-36	2.49962	0.267	0.105	1.40497e-31	Chondrocyte 1	si:ch211-85n16.3
them61	3.96143e-36	1.37502	0.262	0.096	1.46545e-31	Chondrocyte 1	them6
CABZ01110881.12	4.09006e-36	2.11298	0.307	0.126	1.51303e-31	Chondrocyte 1	CABZ01110881.1
chmp1a	4.33398e-36	1.46952	0.219	0.069	1.60327e-31	Chondrocyte 1	chmp1a
smim134	4.45581e-36	2.76715	0.376	0.177	1.64834e-31	Chondrocyte 1	smim13
tspan3a3	4.95199e-36	2.07075	0.417	0.209	1.83189e-31	Chondrocyte 1	tspan3a
mpc21	5.36434e-36	1.84735	0.469	0.253	1.98443e-31	Chondrocyte 1	mpc2
egr2b	5.69665e-36	3.27509	0.14	0.034	2.10736e-31	Chondrocyte 1	egr2b
supt3h1	6.24015e-36	1.66555	0.492	0.272	2.30842e-31	Chondrocyte 1	supt3h
eif2b41	7.99559e-36	2.78981	0.336	0.146	2.95781e-31	Chondrocyte 1	eif2b4
emc32	9.31026e-36	2.41345	0.346	0.158	3.44414e-31	Chondrocyte 1	emc3
cops23	9.69579e-36	2.01576	0.475	0.255	3.58676e-31	Chondrocyte 1	cops2
zgc:112294	1.19629e-35	1.85462	0.107	0.021	4.42543e-31	Chondrocyte 1	zgc:112294
uqcrc2a1	1.30823e-35	0.523256	0.486	0.255	4.83954e-31	Chondrocyte 1	uqcrc2a
gnl32	1.33862e-35	1.91173	0.563	0.334	4.95195e-31	Chondrocyte 1	gnl3
pcyox1	1.39025e-35	3.9747	0.204	0.064	5.14297e-31	Chondrocyte 1	pcyox1
si:ch211-206k20.52	1.52899e-35	2.87296	0.28	0.114	5.6562e-31	Chondrocyte 1	si:ch211-206k20.5
polr3b	1.55789e-35	0.857281	0.185	0.052	5.76312e-31	Chondrocyte 1	polr3b
eif2s1a3	1.63987e-35	1.96581	0.48	0.254	6.06636e-31	Chondrocyte 1	eif2s1a
ncdn3	1.68808e-35	3.01187	0.267	0.101	6.24471e-31	Chondrocyte 1	ncdn
tab1	1.76698e-35	0.588804	0.471	0.238	6.53658e-31	Chondrocyte 1	tab1
ebna1bp2	1.80143e-35	2.93288	0.521	0.294	6.66403e-31	Chondrocyte 1	ebna1bp2
plce12	1.8652e-35	2.0188	0.411	0.2	6.89994e-31	Chondrocyte 1	plce1
rpl7l11	2.09921e-35	2.2342	0.568	0.339	7.76562e-31	Chondrocyte 1	rpl7l1
rnf1703	2.17003e-35	2.01015	0.303	0.126	8.0276e-31	Chondrocyte 1	rnf170
prkcaa	2.238e-35	1.33479	0.314	0.129	8.27904e-31	Chondrocyte 1	prkcaa
eif3ja1	2.2519e-35	2.74124	0.572	0.353	8.33047e-31	Chondrocyte 1	eif3ja
rabl31	2.53339e-35	2.0773	0.161	0.044	9.37175e-31	Chondrocyte 1	rabl3
prrc11	2.56515e-35	2.53356	0.32	0.14	9.48926e-31	Chondrocyte 1	prrc1
mrpl572	2.62403e-35	1.60174	0.449	0.237	9.70706e-31	Chondrocyte 1	mrpl57
ube2l3a	2.90236e-35	1.76144	0.398	0.196	1.07367e-30	Chondrocyte 1	ube2l3a
anxa11b	3.0786e-35	4.35941	0.669	0.452	1.13887e-30	Chondrocyte 1	anxa11b
acyp13	3.41452e-35	2.84045	0.2	0.066	1.26313e-30	Chondrocyte 1	acyp1
iffo2a	3.52745e-35	0.723953	0.105	0.02	1.30491e-30	Chondrocyte 1	iffo2a
si:dkey-88p24.11	3.54662e-35	3.17099	0.295	0.118	1.312e-30	Chondrocyte 1	si:dkey-88p24.11
etv1	3.71757e-35	9.7913	0.168	0.048	1.37524e-30	Chondrocyte 1	etv1
lsm72	3.8579e-35	0.88449	0.52	0.291	1.42715e-30	Chondrocyte 1	lsm7
gpx4a1	3.94168e-35	6.01808	0.415	0.213	1.45814e-30	Chondrocyte 1	gpx4a
sox8b1	4.47906e-35	0.803864	0.2	0.065	1.65694e-30	Chondrocyte 1	sox8b
LEPROTL1	4.73063e-35	2.32017	0.204	0.065	1.75e-30	Chondrocyte 1	LEPROTL1
stt3b3	5.46191e-35	2.48223	0.396	0.192	2.02052e-30	Chondrocyte 1	stt3b
tsr11	5.46465e-35	1.21572	0.359	0.164	2.02154e-30	Chondrocyte 1	tsr1
ndufs42	5.6085e-35	2.16372	0.465	0.252	2.07475e-30	Chondrocyte 1	ndufs4
dpm32	5.69313e-35	2.06824	0.273	0.106	2.10606e-30	Chondrocyte 1	dpm3
taf132	6.14096e-35	1.90324	0.422	0.213	2.27173e-30	Chondrocyte 1	taf13
mrpl121	6.48669e-35	1.34327	0.484	0.265	2.39962e-30	Chondrocyte 1	mrpl12
golph3	6.89231e-35	3.33689	0.323	0.144	2.54967e-30	Chondrocyte 1	golph3
ppp1caa2	6.92495e-35	2.06436	0.613	0.38	2.56175e-30	Chondrocyte 1	ppp1caa
ebag9	7.53834e-35	3.22371	0.323	0.144	2.78866e-30	Chondrocyte 1	ebag9
hsp90ab1	8.34582e-35	27.4989	1	0.94	3.08737e-30	Chondrocyte 1	hsp90ab1
phpt11	1.02884e-34	2.19396	0.359	0.169	3.80598e-30	Chondrocyte 1	phpt1
dera1	1.17364e-34	1.84044	0.34	0.152	4.34166e-30	Chondrocyte 1	dera
cmc12	1.19999e-34	2.1983	0.4	0.202	4.43912e-30	Chondrocyte 1	cmc1
psma2	1.21509e-34	1.55302	0.611	0.384	4.495e-30	Chondrocyte 1	psma2
chmp2a1	1.25778e-34	0.734092	0.542	0.303	4.6529e-30	Chondrocyte 1	chmp2a
hpse	1.3126e-34	3.36019	0.163	0.047	4.8557e-30	Chondrocyte 1	hpse
psmd82	1.43099e-34	1.60384	0.432	0.225	5.29367e-30	Chondrocyte 1	psmd8
kpnb31	1.44754e-34	5.76003	0.542	0.31	5.35487e-30	Chondrocyte 1	kpnb3
chchd6b2	1.48311e-34	2.49264	0.402	0.196	5.48648e-30	Chondrocyte 1	chchd6b
adipor2	1.49694e-34	4.78714	0.654	0.441	5.53762e-30	Chondrocyte 1	adipor2
prdm51	1.58268e-34	2.54073	0.28	0.114	5.8548e-30	Chondrocyte 1	prdm5
srp14	1.59047e-34	2.31757	0.351	0.164	5.88362e-30	Chondrocyte 1	srp14
dohh2	1.71666e-34	2.15759	0.464	0.249	6.35043e-30	Chondrocyte 1	dohh
pnrc2	1.81923e-34	113.608	0.931	0.84	6.72987e-30	Chondrocyte 1	pnrc2
decr21	1.83116e-34	2.61971	0.301	0.13	6.774e-30	Chondrocyte 1	decr2
panx1a1	1.89997e-34	1.89188	0.196	0.061	7.02855e-30	Chondrocyte 1	panx1a
ttc131	1.90292e-34	1.99183	0.213	0.072	7.03946e-30	Chondrocyte 1	ttc13
pdia4	1.92309e-34	31.5282	0.424	0.216	7.11407e-30	Chondrocyte 1	pdia4
miga21	2.22481e-34	0.651541	0.11	0.023	8.23023e-30	Chondrocyte 1	miga2
esf12	2.25101e-34	0.492271	0.521	0.3	8.32716e-30	Chondrocyte 1	esf1
arl13a	2.26385e-34	0.886777	0.108	0.022	8.37467e-30	Chondrocyte 1	arl13a
nadk21	2.28504e-34	2.0717	0.146	0.038	8.45303e-30	Chondrocyte 1	nadk2
pdzrn3b2	2.3852e-34	2.75841	0.475	0.249	8.82358e-30	Chondrocyte 1	pdzrn3b
mpv17	2.41586e-34	2.76498	0.237	0.087	8.93697e-30	Chondrocyte 1	mpv17
vps253	2.45928e-34	1.91677	0.336	0.154	9.09761e-30	Chondrocyte 1	vps25
ndufa114	2.68575e-34	1.61906	0.501	0.281	9.93539e-30	Chondrocyte 1	ndufa11
eci12	3.01459e-34	2.32492	0.348	0.162	1.11519e-29	Chondrocyte 1	eci1
eml31	3.19251e-34	2.21877	0.378	0.178	1.18101e-29	Chondrocyte 1	eml3
zgc:136493	3.19352e-34	1.21181	0.11	0.023	1.18138e-29	Chondrocyte 1	zgc:136493
nudcd21	3.31157e-34	1.93264	0.303	0.127	1.22505e-29	Chondrocyte 1	nudcd2
sec631	3.52361e-34	4.36046	0.452	0.24	1.30349e-29	Chondrocyte 1	sec63
psma6b2	3.93692e-34	1.63962	0.57	0.341	1.45638e-29	Chondrocyte 1	psma6b
taok3a1	4.21433e-34	1.85073	0.129	0.031	1.55901e-29	Chondrocyte 1	taok3a
hars1	4.48909e-34	2.47012	0.413	0.204	1.66065e-29	Chondrocyte 1	hars
igsf111	4.50284e-34	2.24196	0.112	0.024	1.66574e-29	Chondrocyte 1	igsf11
ddx39ab1	5.22574e-34	0.721764	0.574	0.329	1.93316e-29	Chondrocyte 1	ddx39ab
fam192a3	6.68053e-34	1.84381	0.292	0.121	2.47133e-29	Chondrocyte 1	fam192a
BX005340.12	6.82922e-34	1.99143	0.228	0.081	2.52633e-29	Chondrocyte 1	BX005340.1
snap473	7.78513e-34	2.06929	0.138	0.035	2.87995e-29	Chondrocyte 1	snap47
arpc31	8.36587e-34	5.3186	0.598	0.371	3.09479e-29	Chondrocyte 1	arpc3
ormdl3	8.63947e-34	1.38196	0.211	0.068	3.196e-29	Chondrocyte 1	ormdl3
XLOC-006330	8.66241e-34	1.28102	0.135	0.033	3.20449e-29	Chondrocyte 1	XLOC-006330
sumo2b1	1.02913e-33	5.60059	0.759	0.554	3.80707e-29	Chondrocyte 1	sumo2b
XLOC-030902	1.06753e-33	2.38363	0.116	0.025	3.94912e-29	Chondrocyte 1	XLOC-030902
eef1e1	1.1268e-33	2.22262	0.204	0.068	4.16836e-29	Chondrocyte 1	eef1e1
chpt11	1.25686e-33	1.84574	0.26	0.1	4.64951e-29	Chondrocyte 1	chpt1
ccdc252	1.26014e-33	1.53449	0.456	0.247	4.66163e-29	Chondrocyte 1	ccdc25
scin	1.323e-33	6.31167	0.144	0.039	4.89416e-29	Chondrocyte 1	scin
arrdc3a	1.45592e-33	15.8852	0.452	0.255	5.38588e-29	Chondrocyte 1	arrdc3a
eif4bb1	1.45689e-33	5.43219	0.649	0.419	5.38948e-29	Chondrocyte 1	eif4bb
srpra2	1.49866e-33	3.47621	0.581	0.346	5.54399e-29	Chondrocyte 1	srpra
sem1	1.50376e-33	0.928048	0.68	0.459	5.56286e-29	Chondrocyte 1	sem1
zgc:154077	1.52951e-33	1.34764	0.107	0.022	5.6581e-29	Chondrocyte 1	zgc:154077
sucla21	1.62015e-33	2.00318	0.299	0.126	5.99341e-29	Chondrocyte 1	sucla2
mrps61	1.6671e-33	2.02415	0.385	0.189	6.16712e-29	Chondrocyte 1	mrps6
yeats43	1.77731e-33	2.07355	0.378	0.184	6.57481e-29	Chondrocyte 1	yeats4
selenok1	1.86867e-33	6.16101	0.495	0.275	6.91278e-29	Chondrocyte 1	selenok
dhcr241	1.887e-33	3.15378	0.172	0.051	6.98058e-29	Chondrocyte 1	dhcr24
dpy30	1.89526e-33	1.47789	0.486	0.273	7.01114e-29	Chondrocyte 1	dpy30
derl14	2.05796e-33	2.04436	0.308	0.135	7.61302e-29	Chondrocyte 1	derl1
syf21	2.1541e-33	3.11855	0.564	0.343	7.96867e-29	Chondrocyte 1	syf2
fam32a	2.15564e-33	1.70162	0.538	0.319	7.97435e-29	Chondrocyte 1	fam32a
zfyve192	2.47298e-33	2.14033	0.183	0.057	9.1483e-29	Chondrocyte 1	zfyve19
calr1	2.58419e-33	7.24826	0.587	0.347	9.5597e-29	Chondrocyte 1	calr
ufm1	2.80318e-33	6.01611	0.419	0.216	1.03698e-28	Chondrocyte 1	ufm1
sf3b1	2.94016e-33	1.44735	0.611	0.393	1.08765e-28	Chondrocyte 1	sf3b1
bhlhe41	3.18211e-33	13.9	0.402	0.205	1.17716e-28	Chondrocyte 1	bhlhe41
dhrs13b1	3.27602e-33	1.89181	0.159	0.044	1.2119e-28	Chondrocyte 1	dhrs13b
ccdc137	3.59699e-33	3.30435	0.312	0.137	1.33064e-28	Chondrocyte 1	ccdc137
kctd14	4.98558e-33	3.80892	0.114	0.025	1.84432e-28	Chondrocyte 1	kctd14
psmb31	5.81206e-33	2.36091	0.508	0.293	2.15006e-28	Chondrocyte 1	psmb3
cav21	6.44529e-33	4.48554	0.187	0.059	2.38431e-28	Chondrocyte 1	cav2
immt1	6.52342e-33	2.26367	0.381	0.189	2.41321e-28	Chondrocyte 1	immt
ncoa22	6.55326e-33	1.69193	0.447	0.239	2.42425e-28	Chondrocyte 1	ncoa2
grinab1	6.71858e-33	1.59966	0.576	0.347	2.48541e-28	Chondrocyte 1	grinab
entpd63	6.89603e-33	1.66298	0.308	0.132	2.55105e-28	Chondrocyte 1	entpd6
colgalt12	8.62995e-33	1.78915	0.269	0.105	3.19248e-28	Chondrocyte 1	colgalt1
tmem183	8.73056e-33	2.57499	0.357	0.174	3.2297e-28	Chondrocyte 1	tmem18
cdk172	8.84915e-33	1.70666	0.372	0.172	3.27357e-28	Chondrocyte 1	cdk17
cyth1a1	8.93712e-33	0.507999	0.538	0.311	3.30611e-28	Chondrocyte 1	cyth1a
ext23	9.11785e-33	1.96889	0.374	0.179	3.37296e-28	Chondrocyte 1	ext2
rab3gap12	9.32712e-33	2.37182	0.164	0.048	3.45038e-28	Chondrocyte 1	rab3gap1
ufl12	1.05563e-32	2.01723	0.267	0.109	3.9051e-28	Chondrocyte 1	ufl1
PDCL3	1.10534e-32	2.08048	0.206	0.068	4.08897e-28	Chondrocyte 1	PDCL3
mlf22	1.17381e-32	2.5725	0.469	0.256	4.34226e-28	Chondrocyte 1	mlf2
strap2	1.1897e-32	1.77347	0.469	0.26	4.40107e-28	Chondrocyte 1	strap
stat32	1.32699e-32	1.50002	0.865	0.678	4.90892e-28	Chondrocyte 1	stat3
LOC1081802691	1.56782e-32	2.15977	0.312	0.136	5.79984e-28	Chondrocyte 1	LOC108180269
fhit2	1.61804e-32	2.56388	0.221	0.08	5.98562e-28	Chondrocyte 1	fhit
snapc53	1.63107e-32	2.11787	0.202	0.067	6.0338e-28	Chondrocyte 1	snapc5
vps4a	1.64419e-32	1.8607	0.241	0.087	6.08235e-28	Chondrocyte 1	vps4a
CR396584.1	1.78122e-32	0.23145	0.112	0.024	6.58926e-28	Chondrocyte 1	CR396584.1
spsb4a1	1.84981e-32	1.72636	0.336	0.156	6.843e-28	Chondrocyte 1	spsb4a
chka	2.03335e-32	5.53662	0.497	0.281	7.52197e-28	Chondrocyte 1	chka
ndufa9a	2.04095e-32	0.609089	0.406	0.206	7.5501e-28	Chondrocyte 1	ndufa9a
pfdn4	2.05527e-32	2.84575	0.628	0.407	7.60307e-28	Chondrocyte 1	pfdn4
rnf1752	2.08746e-32	2.54576	0.234	0.088	7.72212e-28	Chondrocyte 1	rnf175
arpc21	2.12625e-32	4.98337	0.693	0.491	7.86565e-28	Chondrocyte 1	arpc2
mob3c1	2.14318e-32	2.16732	0.282	0.118	7.92827e-28	Chondrocyte 1	mob3c
golga51	2.4374e-32	2.26697	0.252	0.1	9.01669e-28	Chondrocyte 1	golga5
BX465862.11	2.50579e-32	0.880516	0.166	0.047	9.26968e-28	Chondrocyte 1	BX465862.1
tatdn3	2.50875e-32	2.5466	0.12	0.028	9.28061e-28	Chondrocyte 1	tatdn3
ndufs32	2.5632e-32	1.64709	0.432	0.224	9.48204e-28	Chondrocyte 1	ndufs3
NINJ11	2.59223e-32	1.86317	0.222	0.08	9.58943e-28	Chondrocyte 1	NINJ1
nbas2	2.65239e-32	1.55377	0.385	0.186	9.81198e-28	Chondrocyte 1	nbas
psma32	2.84868e-32	1.33844	0.531	0.32	1.05381e-27	Chondrocyte 1	psma3
tmub12	2.87521e-32	1.81079	0.357	0.171	1.06363e-27	Chondrocyte 1	tmub1
exosc12	3.07128e-32	1.80867	0.536	0.306	1.13616e-27	Chondrocyte 1	exosc1
mrpl111	3.16657e-32	1.88574	0.454	0.244	1.17141e-27	Chondrocyte 1	mrpl11
lrpprc1	3.26107e-32	1.63499	0.346	0.163	1.20637e-27	Chondrocyte 1	lrpprc
hsdl21	3.29518e-32	0.96087	0.385	0.191	1.21899e-27	Chondrocyte 1	hsdl2
si:dkey-44g23.5	3.40789e-32	1.55975	0.391	0.195	1.26068e-27	Chondrocyte 1	si:dkey-44g23.5
cs3	3.54216e-32	1.61073	0.402	0.205	1.31035e-27	Chondrocyte 1	cs
psmd131	3.54455e-32	3.17463	0.52	0.3	1.31124e-27	Chondrocyte 1	psmd13
[truncated: 52,051 more rows]

## Sheet: Tendon & Ligament Subset
	p_val	avg_log2FC	pct.1	pct.2	p_val_adj	cluster	gene
acana	0	34.2154	0.974	0.183	0	Chondrocyte 1	acana
si:dkey-31g6.6	0	30.6278	0.758	0.097	0	Chondrocyte 1	si:dkey-31g6.6
cthrc1b	0	26.5404	0.969	0.155	0	Chondrocyte 1	cthrc1b
snorc	0	23.1455	0.998	0.206	0	Chondrocyte 1	snorc
znf385c	0	14.7138	0.892	0.111	0	Chondrocyte 1	znf385c
ptgdsa	0	8.17913	0.844	0.106	0	Chondrocyte 1	ptgdsa
LOC100330861	0	1.01026	0.967	0.095	0	Chondrocyte 1	LOC100330861
CYTL1	3.30205e-290	3.45395	0.854	0.146	1.22153e-285	Chondrocyte 1	CYTL1
cpn1	1.56721e-271	24.7888	0.952	0.226	5.79759e-267	Chondrocyte 1	cpn1
tgm2l	9.60264e-267	7.77217	0.689	0.091	3.55231e-262	Chondrocyte 1	tgm2l
il16	1.69321e-263	4.94707	0.823	0.158	6.2637e-259	Chondrocyte 1	il16
rock2b	1.91052e-245	11.8358	0.909	0.217	7.06757e-241	Chondrocyte 1	rock2b
col15a1b	4.33466e-231	3.30284	0.773	0.155	1.60352e-226	Chondrocyte 1	col15a1b
col9a1a	6.89872e-226	126.083	1	0.507	2.55204e-221	Chondrocyte 1	col9a1a
VIT	1.3818e-222	10.6576	0.919	0.267	5.1117e-218	Chondrocyte 1	VIT
papss2b	1.19443e-220	6.98254	0.868	0.236	4.41856e-216	Chondrocyte 1	papss2b
ucmab	2.6276e-219	29.4223	0.94	0.347	9.72027e-215	Chondrocyte 1	ucmab
loxl3b	6.8761e-206	6.39744	0.959	0.429	2.54367e-201	Chondrocyte 1	loxl3b
slc37a2	2.30775e-199	5.25268	0.83	0.243	8.53704e-195	Chondrocyte 1	slc37a2
frya	7.88264e-196	4.44796	0.715	0.155	2.91602e-191	Chondrocyte 1	frya
pdcd6	2.01882e-195	13.3639	0.976	0.483	7.46824e-191	Chondrocyte 1	pdcd6
adamts3	2.58444e-192	16.2935	0.873	0.28	9.56063e-188	Chondrocyte 1	adamts3
arsia	1.5391e-191	46.2362	0.651	0.119	5.69359e-187	Chondrocyte 1	arsia
itih6	2.98095e-190	9.8402	0.768	0.185	1.10274e-185	Chondrocyte 1	itih6
meltf	3.66439e-190	2.28362	0.608	0.099	1.35557e-185	Chondrocyte 1	meltf
gbe1a	6.61082e-188	6.53618	0.498	0.065	2.44554e-183	Chondrocyte 1	gbe1a
plod3	5.44043e-176	3.65964	0.866	0.308	2.01258e-171	Chondrocyte 1	plod3
cthrc1a	2.78651e-172	44.2919	0.854	0.292	1.03081e-167	Chondrocyte 1	cthrc1a
xylt1	1.14022e-171	2.07864	0.835	0.265	4.21803e-167	Chondrocyte 1	xylt1
timp4.3	5.90529e-169	123.64	0.679	0.166	2.18454e-164	Chondrocyte 1	timp4.3
rcn3	2.39562e-164	8.35577	0.842	0.312	8.8621e-160	Chondrocyte 1	rcn3
zmp:0000000625	3.79697e-160	3.13905	0.411	0.046	1.40461e-155	Chondrocyte 1	zmp:0000000625
slc38a5a	2.67931e-159	3.3372	0.72	0.186	9.91158e-155	Chondrocyte 1	slc38a5a
aldob	1.07998e-153	147.723	0.978	0.601	3.99516e-149	Chondrocyte 1	aldob
ninj2	7.97383e-152	43.8492	0.498	0.08	2.94976e-147	Chondrocyte 1	ninj2
aff3	5.56811e-149	8.24195	0.572	0.119	2.05981e-144	Chondrocyte 1	aff3
sox10	9.81859e-145	3.27718	0.584	0.131	3.63219e-140	Chondrocyte 1	sox10
pcdh8	8.92787e-131	4.18169	0.313	0.031	3.30269e-126	Chondrocyte 1	pcdh8
slc35d1a	5.30022e-130	4.23407	0.646	0.186	1.96071e-125	Chondrocyte 1	slc35d1a
ambp	3.41822e-129	5.22774	0.189	0.007	1.2645e-124	Chondrocyte 1	ambp
slc44a5b	7.73918e-129	8.20907	0.605	0.163	2.86295e-124	Chondrocyte 1	slc44a5b
LOC101885345	1.48994e-128	14.9676	0.318	0.033	5.51172e-124	Chondrocyte 1	LOC101885345
emp3b	2.18883e-127	4.51079	0.318	0.034	8.09715e-123	Chondrocyte 1	emp3b
chst6	1.12052e-124	2.62675	0.469	0.091	4.14513e-120	Chondrocyte 1	chst6
colgalt2	1.62854e-121	3.31592	0.459	0.085	6.02445e-117	Chondrocyte 1	colgalt2
si:dkey-264d12.4	2.10198e-121	2.76616	0.766	0.3	7.77587e-117	Chondrocyte 1	si:dkey-264d12.4
klhl21	6.58794e-121	8.45916	0.639	0.192	2.43708e-116	Chondrocyte 1	klhl21
cyp21a2	4.65301e-118	0.954607	0.328	0.041	1.72129e-113	Chondrocyte 1	cyp21a2
csgalnact1b	1.09616e-114	1.14578	0.388	0.064	4.05502e-110	Chondrocyte 1	csgalnact1b
si:ch211-120e1.7	1.08367e-111	3.60685	0.545	0.144	4.00881e-107	Chondrocyte 1	si:ch211-120e1.7
phldb1b	1.28075e-110	4.79828	0.603	0.18	4.73789e-106	Chondrocyte 1	phldb1b
ppp1r1c	4.40642e-110	20.7295	0.361	0.057	1.63007e-105	Chondrocyte 1	ppp1r1c
plp2	1.3117e-108	6.68017	0.806	0.377	4.85239e-104	Chondrocyte 1	plp2
serpinh2	6.98957e-108	3.92236	0.646	0.221	2.58565e-103	Chondrocyte 1	serpinh2
BX901973.1	4.18067e-107	5.68425	0.16	0.006	1.54656e-102	Chondrocyte 1	BX901973.1
nlgn2b	2.43917e-106	1.59927	0.347	0.052	9.02322e-102	Chondrocyte 1	nlgn2b
rrbp1b	1.03364e-105	4.89666	0.842	0.426	3.82375e-101	Chondrocyte 1	rrbp1b
mydgf	1.22968e-103	2.84821	0.636	0.222	4.54895e-99	Chondrocyte 1	mydgf
plxnb1a	3.29925e-102	2.67964	0.56	0.162	1.22049e-97	Chondrocyte 1	plxnb1a
CR933730.1	1.08856e-100	4.84062	0.191	0.013	4.02691e-96	Chondrocyte 1	CR933730.1
rpl3	2.90423e-99	60.9784	1	0.967	1.07436e-94	Chondrocyte 1	rpl3
sox5	3.73966e-99	10.2181	0.722	0.286	1.38341e-94	Chondrocyte 1	sox5
FP017215.1	3.10359e-98	6.94845	0.581	0.165	1.14811e-93	Chondrocyte 1	FP017215.1
pabpc4	7.81099e-97	17.2665	0.481	0.122	2.88952e-92	Chondrocyte 1	pabpc4
clstn1	1.40855e-95	6.19648	0.603	0.209	5.21066e-91	Chondrocyte 1	clstn1
XLOC-043847	1.06373e-93	2.94268	0.268	0.033	3.93505e-89	Chondrocyte 1	XLOC-043847
crtap	1.21164e-93	5.69229	0.773	0.391	4.48223e-89	Chondrocyte 1	crtap
fndc3ba	2.00692e-93	5.04632	0.833	0.477	7.42422e-89	Chondrocyte 1	fndc3ba
atp1a1b	1.1301e-92	59.2602	0.421	0.098	4.18058e-88	Chondrocyte 1	atp1a1b
kdelr3	3.03865e-92	11.4897	0.682	0.282	1.12409e-87	Chondrocyte 1	kdelr3
FP016234.1	3.16375e-89	31.0545	0.266	0.035	1.17037e-84	Chondrocyte 1	FP016234.1
LOC101884287	3.3406e-89	3.42126	0.266	0.035	1.23579e-84	Chondrocyte 1	LOC101884287
fkbp14	1.96419e-86	1.75827	0.809	0.45	7.26613e-82	Chondrocyte 1	fkbp14
sh3kbp1	2.83564e-86	2.82474	0.675	0.294	1.04899e-81	Chondrocyte 1	sh3kbp1
ezrb	3.73464e-86	5.01211	0.541	0.177	1.38156e-81	Chondrocyte 1	ezrb
AL929222.2	3.83254e-85	2.80638	0.49	0.147	1.41777e-80	Chondrocyte 1	AL929222.2
COX3	4.38119e-85	82.8007	0.995	0.93	1.62073e-80	Chondrocyte 1	COX3
cd63	1.29878e-83	14.7866	0.952	0.721	4.80457e-79	Chondrocyte 1	cd63
slc7a1	1.45843e-83	27.968	0.766	0.367	5.39517e-79	Chondrocyte 1	slc7a1
XLOC-014755	2.19678e-83	0.40989	0.323	0.057	8.12654e-79	Chondrocyte 1	XLOC-014755
has3	5.46148e-83	2.24183	0.337	0.065	2.02036e-78	Chondrocyte 1	has3
ppa1b	2.00963e-82	6.37306	0.722	0.353	7.43424e-78	Chondrocyte 1	ppa1b
tmem254	8.65211e-82	2.24924	0.361	0.074	3.20067e-77	Chondrocyte 1	tmem254
pxylp1	1.18114e-81	1.83483	0.464	0.131	4.3694e-77	Chondrocyte 1	pxylp1
slc35a2	1.48035e-81	3.54595	0.553	0.191	5.47628e-77	Chondrocyte 1	slc35a2
adat1	4.54606e-81	5.54478	0.306	0.055	1.68172e-76	Chondrocyte 1	adat1
slc35a3b	6.35109e-81	4.03977	0.227	0.028	2.34946e-76	Chondrocyte 1	slc35a3b
hdlbpa	3.40765e-79	23.4453	0.943	0.667	1.26059e-74	Chondrocyte 1	hdlbpa
calua	5.67144e-79	9.6503	0.813	0.48	2.09804e-74	Chondrocyte 1	calua
chad	8.09162e-79	25.02	0.421	0.11	2.99333e-74	Chondrocyte 1	chad
gb:eh456644	1.09785e-78	4.48368	0.187	0.018	4.06128e-74	Chondrocyte 1	gb:eh456644
si:ch211-197g15.7	1.04084e-77	7.73026	0.239	0.033	3.85037e-73	Chondrocyte 1	si:ch211-197g15.7
cpxm1b	7.20976e-77	3.73551	0.565	0.209	2.66711e-72	Chondrocyte 1	cpxm1b
slc26a2	1.27697e-75	11.091	0.495	0.164	4.7239e-71	Chondrocyte 1	slc26a2
chst3a	5.82882e-75	2.84839	0.297	0.055	2.15626e-70	Chondrocyte 1	chst3a
CABZ01069040.1	7.82473e-75	1.75401	0.6	0.234	2.8946e-70	Chondrocyte 1	CABZ01069040.1
tuba8l2	1.16076e-74	62.9644	0.761	0.39	4.29399e-70	Chondrocyte 1	tuba8l2
chsy1	1.25859e-73	2.15407	0.591	0.235	4.6559e-69	Chondrocyte 1	chsy1
nlgn3a	1.39338e-73	4.50396	0.333	0.074	5.15452e-69	Chondrocyte 1	nlgn3a
rpl6	4.90327e-73	25.0942	1	0.944	1.81387e-68	Chondrocyte 1	rpl6
si:ch211-156j16.1	2.05232e-72	1.83084	0.687	0.308	7.59214e-68	Chondrocyte 1	si:ch211-156j16.1
rapgef2	2.06582e-72	5.68516	0.653	0.309	7.64208e-68	Chondrocyte 1	rapgef2
tpt1	9.69168e-72	13.6188	1	0.937	3.58524e-67	Chondrocyte 1	tpt1
zgc:113921	9.85416e-72	2.83839	0.557	0.223	3.64535e-67	Chondrocyte 1	zgc:113921
CABZ01063602.1	7.45907e-71	4.93178	0.199	0.024	2.75933e-66	Chondrocyte 1	CABZ01063602.1
sh2d4a	1.44463e-70	3.49196	0.208	0.027	5.34412e-66	Chondrocyte 1	sh2d4a
chadlb	2.94034e-70	2.61916	0.392	0.106	1.08772e-65	Chondrocyte 1	chadlb
fgfr1b	1.0108e-69	5.5628	0.756	0.444	3.73926e-65	Chondrocyte 1	fgfr1b
itsn2a	2.11108e-69	4.46032	0.373	0.1	7.80952e-65	Chondrocyte 1	itsn2a
p4hb	4.43602e-69	30.8643	0.854	0.604	1.64102e-64	Chondrocyte 1	p4hb
rps6	6.97004e-69	46.7346	1	0.946	2.57843e-64	Chondrocyte 1	rps6
col27a1a	7.55635e-69	2.12931	0.349	0.081	2.79532e-64	Chondrocyte 1	col27a1a
ddr2b	1.23499e-68	2.55901	0.447	0.14	4.56861e-64	Chondrocyte 1	ddr2b
tspan2b	1.27657e-67	3.19401	0.294	0.06	4.72242e-63	Chondrocyte 1	tspan2b
proser2	1.87223e-67	2.8963	0.196	0.025	6.92594e-63	Chondrocyte 1	proser2
tnfrsfa	1.76629e-66	2.40982	0.758	0.407	6.53402e-62	Chondrocyte 1	tnfrsfa
si:dkey-91m11.5	2.26308e-66	2.11742	0.416	0.126	8.3718e-62	Chondrocyte 1	si:dkey-91m11.5
ugp2b	3.52137e-66	4.33969	0.548	0.223	1.30266e-61	Chondrocyte 1	ugp2b
CABZ01059119.1	2.19057e-65	6.57685	0.376	0.098	8.10357e-61	Chondrocyte 1	CABZ01059119.1
gpc4	2.45802e-64	5.18776	0.715	0.397	9.09294e-60	Chondrocyte 1	gpc4
enox2	2.65122e-64	2.10604	0.639	0.309	9.80768e-60	Chondrocyte 1	enox2
fbp1a1	3.90414e-64	2.02949	0.689	0.351	1.44426e-59	Chondrocyte 1	fbp1a
b4galnt4a	1.00139e-62	6.49957	0.385	0.115	3.70443e-58	Chondrocyte 1	b4galnt4a
itih3a	2.86647e-62	3.7443	0.16	0.018	1.06039e-57	Chondrocyte 1	itih3a
anxa6	6.33848e-62	4.23688	0.225	0.037	2.34479e-57	Chondrocyte 1	anxa6
aars	1.41313e-61	9.32534	0.632	0.3	5.2276e-57	Chondrocyte 1	aars
rpl5b	1.52911e-61	40.6856	1	0.895	5.65664e-57	Chondrocyte 1	rpl5b
eif5a	1.56356e-61	16.4021	0.967	0.784	5.78409e-57	Chondrocyte 1	eif5a
rcn1	1.61421e-61	7.43452	0.548	0.231	5.97146e-57	Chondrocyte 1	rcn1
rack1	2.13268e-61	14.9991	1	0.957	7.88941e-57	Chondrocyte 1	rack1
bicdl2	2.55266e-61	3.16159	0.318	0.081	9.44304e-57	Chondrocyte 1	bicdl2
dlgap2b	4.6935e-61	4.9144	0.134	0.012	1.73627e-56	Chondrocyte 1	dlgap2b
arsh	4.96866e-61	2.5537	0.266	0.053	1.83805e-56	Chondrocyte 1	arsh
slc2a10	1.48831e-60	2.8612	0.433	0.147	5.50572e-56	Chondrocyte 1	slc2a10
col24a1	1.90304e-60	2.91516	0.366	0.099	7.03992e-56	Chondrocyte 1	col24a1
atp5po	2.48945e-60	6.54775	0.83	0.55	9.20923e-56	Chondrocyte 1	atp5po
rpl4	2.75325e-60	53.9481	1	0.916	1.01851e-55	Chondrocyte 1	rpl4
slc6a16a	3.46568e-60	1.56452	0.498	0.181	1.28206e-55	Chondrocyte 1	slc6a16a
ssr2	6.92e-60	10.6353	0.921	0.693	2.55992e-55	Chondrocyte 1	ssr2
ssr4	2.80819e-59	10.8112	0.873	0.64	1.03883e-54	Chondrocyte 1	ssr4
rps2	3.25931e-59	35.1931	1	0.974	1.20572e-54	Chondrocyte 1	rps2
kcnq5b	6.01988e-59	2.26612	0.289	0.067	2.22693e-54	Chondrocyte 1	kcnq5b
pcolce2b	6.9531e-59	13.1082	0.589	0.264	2.57216e-54	Chondrocyte 1	pcolce2b
gcnt4a	6.01382e-58	5.42102	0.309	0.079	2.22469e-53	Chondrocyte 1	gcnt4a
eef1da	1.10803e-57	2.45741	0.983	0.839	4.09895e-53	Chondrocyte 1	eef1da
stau2	1.29118e-57	10.8097	0.847	0.6	4.77646e-53	Chondrocyte 1	stau2
papss2a	1.6894e-57	4.74651	0.426	0.148	6.24959e-53	Chondrocyte 1	papss2a
XLOC-019120	2.26881e-57	3.48765	0.244	0.047	8.39301e-53	Chondrocyte 1	XLOC-019120
unc5c1	2.62956e-57	3.47664	0.744	0.43	9.72754e-53	Chondrocyte 1	unc5c
LOC101883269	1.38424e-56	2.46221	0.187	0.027	5.12072e-52	Chondrocyte 1	LOC101883269
tuba8l4	2.06858e-56	38.5701	0.938	0.761	7.65231e-52	Chondrocyte 1	tuba8l4
tmem59	3.44997e-56	2.68921	0.567	0.261	1.27625e-51	Chondrocyte 1	tmem59
eef1a1l1	1.02404e-55	131.924	1	0.993	3.78824e-51	Chondrocyte 1	eef1a1l1
stk38a	1.13193e-55	3.28415	0.239	0.048	4.18737e-51	Chondrocyte 1	stk38a
ldhba	1.63807e-55	5.56688	0.77	0.512	6.05971e-51	Chondrocyte 1	ldhba
sec61b	1.78715e-55	21.0474	0.871	0.641	6.61122e-51	Chondrocyte 1	sec61b
abtb2b	3.5807e-55	3.08868	0.519	0.224	1.32461e-50	Chondrocyte 1	abtb2b
zgc:56525	3.61882e-55	3.83378	0.567	0.272	1.33871e-50	Chondrocyte 1	zgc:56525
trpv4	3.7842e-55	3.36928	0.318	0.086	1.39989e-50	Chondrocyte 1	trpv4
p3h4	3.87411e-55	2.06381	0.665	0.355	1.43315e-50	Chondrocyte 1	p3h4
eef2b	7.82441e-55	51.0889	1	0.954	2.89448e-50	Chondrocyte 1	eef2b
tgfb2	9.07156e-55	3.42816	0.801	0.515	3.35584e-50	Chondrocyte 1	tgfb2
suco	1.01436e-54	8.23883	0.715	0.432	3.75243e-50	Chondrocyte 1	suco
sec61a1	1.17345e-54	13.998	0.873	0.635	4.34095e-50	Chondrocyte 1	sec61a1
slc39a7	2.42439e-54	3.39222	0.481	0.197	8.96853e-50	Chondrocyte 1	slc39a7
fam219aa	3.91559e-54	2.0777	0.443	0.168	1.4485e-49	Chondrocyte 1	fam219aa
eef1g	6.12192e-54	92.4489	1	0.921	2.26468e-49	Chondrocyte 1	eef1g
ddost	8.26709e-54	9.09509	0.553	0.26	3.05824e-49	Chondrocyte 1	ddost
plod1a	1.17747e-53	4.74984	0.687	0.385	4.35582e-49	Chondrocyte 1	plod1a
pgm1	1.64893e-53	2.62306	0.533	0.241	6.09987e-49	Chondrocyte 1	pgm1
gtpbp4	3.3704e-53	9.22274	0.928	0.691	1.24681e-48	Chondrocyte 1	gtpbp4
rpl5a	4.86141e-53	10.3185	1	0.891	1.79838e-48	Chondrocyte 1	rpl5a
zgc:153675	5.16389e-53	6.03239	0.634	0.338	1.91028e-48	Chondrocyte 1	zgc:153675
trim25l	1.37411e-52	2.56054	0.127	0.012	5.08326e-48	Chondrocyte 1	trim25l
rpl18a	2.042e-52	78.4739	1	0.959	7.55398e-48	Chondrocyte 1	rpl18a
LOC5708351	2.2696e-52	2.06975	0.316	0.082	8.39593e-48	Chondrocyte 1	LOC570835
smco4	2.46834e-52	4.42404	0.574	0.278	9.13113e-48	Chondrocyte 1	smco4
slc12a4	7.75738e-52	3.82365	0.447	0.176	2.86969e-47	Chondrocyte 1	slc12a4
anxa11a	1.2573e-51	10.4702	0.739	0.459	4.65113e-47	Chondrocyte 1	anxa11a
fndc3bb1	1.57467e-51	3.71256	0.658	0.363	5.82519e-47	Chondrocyte 1	fndc3bb
kars	3.70602e-51	3.47296	0.629	0.34	1.37097e-46	Chondrocyte 1	kars
rps4x	5.75523e-51	72.2512	1	0.957	2.12903e-46	Chondrocyte 1	rps4x
copz2	1.29144e-50	3.20226	0.632	0.345	4.77742e-46	Chondrocyte 1	copz2
cnpy4	1.42948e-50	2.80009	0.493	0.213	5.28808e-46	Chondrocyte 1	cnpy4
pdgfrb	1.59144e-50	1.76226	0.689	0.42	5.88723e-46	Chondrocyte 1	pdgfrb
vkorc1	2.71593e-50	7.39175	0.49	0.22	1.0047e-45	Chondrocyte 1	vkorc1
XLOC-040108	4.12254e-50	5.11462	0.325	0.091	1.52505e-45	Chondrocyte 1	XLOC-040108
etfa	6.93557e-50	2.61723	0.629	0.337	2.56567e-45	Chondrocyte 1	etfa
rpl27a	8.5225e-50	79.9166	0.995	0.884	3.15273e-45	Chondrocyte 1	rpl27a
igfbp7	1.05214e-49	0.148739	0.323	0.092	3.89219e-45	Chondrocyte 1	igfbp7
prdx4	1.43038e-49	3.39701	0.742	0.488	5.29141e-45	Chondrocyte 1	prdx4
si:dkey-19b23.8	1.51407e-49	3.19278	0.541	0.254	5.601e-45	Chondrocyte 1	si:dkey-19b23.8
slc6a8	2.13405e-49	6.33798	0.481	0.208	7.89448e-45	Chondrocyte 1	slc6a8
rps16	2.47417e-49	29.4187	1	0.955	9.15271e-45	Chondrocyte 1	rps16
creb3l2	2.95118e-49	2.5534	0.672	0.413	1.09173e-44	Chondrocyte 1	creb3l2
rpl15	4.65674e-49	111.656	1	0.953	1.72267e-44	Chondrocyte 1	rpl15
tnni3k	5.1075e-49	3.13923	0.124	0.013	1.88942e-44	Chondrocyte 1	tnni3k
mst1	7.19504e-49	2.31349	0.222	0.048	2.66166e-44	Chondrocyte 1	mst1
fam83e	1.18388e-48	3.95792	0.335	0.105	4.37951e-44	Chondrocyte 1	fam83e
inpp4b	1.38287e-48	3.51145	0.304	0.088	5.11563e-44	Chondrocyte 1	inpp4b
phgdh	6.44862e-48	0.347579	0.49	0.224	2.38554e-43	Chondrocyte 1	phgdh
ostc	1.67711e-47	7.24856	0.636	0.368	6.20415e-43	Chondrocyte 1	ostc
rps3	2.01982e-47	49.6103	0.998	0.94	7.47191e-43	Chondrocyte 1	rps3
rplp0	2.22406e-47	117.427	1	0.974	8.22745e-43	Chondrocyte 1	rplp0
mgat4a	1.26347e-46	2.30506	0.474	0.206	4.67395e-42	Chondrocyte 1	mgat4a
p3h3	1.40898e-46	3.40664	0.445	0.185	5.21225e-42	Chondrocyte 1	p3h3
cope	1.53379e-46	15.3028	0.634	0.375	5.67396e-42	Chondrocyte 1	cope
snd1	1.5503e-46	14.1694	0.787	0.54	5.73503e-42	Chondrocyte 1	snd1
slc11a2	2.01654e-46	2.73675	0.457	0.194	7.45979e-42	Chondrocyte 1	slc11a2
igfbp3	2.82634e-46	12.9301	0.536	0.257	1.04555e-41	Chondrocyte 1	igfbp3
hivep3a	3.55717e-46	3.95404	0.411	0.161	1.3159e-41	Chondrocyte 1	hivep3a
gstr	3.80335e-46	0.711833	0.639	0.377	1.40697e-41	Chondrocyte 1	gstr
mt-nd21	8.65371e-46	2.01108	0.945	0.863	3.20127e-41	Chondrocyte 1	mt-nd2
rpsa	9.28831e-46	75.5885	1	0.972	3.43602e-41	Chondrocyte 1	rpsa
ier3ip1	9.97604e-46	1.90535	0.596	0.327	3.69044e-41	Chondrocyte 1	ier3ip1
slc25a5	1.37906e-45	72.7036	1	0.964	5.10156e-41	Chondrocyte 1	slc25a5
atl3	1.61782e-45	2.72371	0.55	0.275	5.9848e-41	Chondrocyte 1	atl3
lix1	2.77671e-45	3.967	0.268	0.073	1.02719e-40	Chondrocyte 1	lix1
pygb	2.79057e-45	5.21899	0.431	0.17	1.03232e-40	Chondrocyte 1	pygb
rps27.2	2.984e-45	6.33253	0.988	0.887	1.10387e-40	Chondrocyte 1	rps27.2
eif2s3	4.15035e-45	4.87892	0.919	0.708	1.53534e-40	Chondrocyte 1	eif2s3
rpl7a	5.12375e-45	85.6874	1	0.967	1.89543e-40	Chondrocyte 1	rpl7a
mob2b	6.58433e-45	12.9705	0.593	0.318	2.43574e-40	Chondrocyte 1	mob2b
vdac3	1.20817e-44	13.3096	0.816	0.626	4.46939e-40	Chondrocyte 1	vdac3
selenou1a	1.58771e-44	3.42583	0.385	0.148	5.8734e-40	Chondrocyte 1	selenou1a
abtb2a	1.93673e-44	2.49404	0.359	0.13	7.16453e-40	Chondrocyte 1	abtb2a
pabpc1a	2.52457e-44	17.928	0.993	0.877	9.33915e-40	Chondrocyte 1	pabpc1a
rps12	2.89045e-44	163.593	1	0.968	1.06927e-39	Chondrocyte 1	rps12
rps3a	3.32769e-44	142.393	1	0.967	1.23101e-39	Chondrocyte 1	rps3a
arhgef12a1	4.58611e-44	1.98578	0.524	0.249	1.69654e-39	Chondrocyte 1	arhgef12a
surf4l	4.6789e-44	0.100949	0.605	0.331	1.73087e-39	Chondrocyte 1	surf4l
plekhg5a	5.81409e-44	3.91796	0.385	0.147	2.15081e-39	Chondrocyte 1	plekhg5a
mcfd2	6.40245e-44	8.97291	0.471	0.214	2.36846e-39	Chondrocyte 1	mcfd2
tmco3	7.53427e-44	0.171172	0.115	0.013	2.78715e-39	Chondrocyte 1	tmco3
yif1a	1.02869e-43	2.83697	0.416	0.172	3.80542e-39	Chondrocyte 1	yif1a
rps5	1.14367e-43	61.1616	1	0.96	4.23078e-39	Chondrocyte 1	rps5
LO018340.1	1.3584e-43	4.87809	0.462	0.181	5.02513e-39	Chondrocyte 1	LO018340.1
ssr3	1.80895e-43	17.8838	0.871	0.671	6.69184e-39	Chondrocyte 1	ssr3
mfap21	2.42097e-43	2.00959	0.383	0.7	8.95591e-39	Chondrocyte 1	mfap2
pabpc1b	3.59157e-43	14.1475	0.854	0.661	1.32863e-38	Chondrocyte 1	pabpc1b
nipsnap3a	4.44272e-43	9.61713	0.218	0.05	1.6435e-38	Chondrocyte 1	nipsnap3a
rgcc	5.5462e-43	6.33965	0.536	0.259	2.05171e-38	Chondrocyte 1	rgcc
asph	1.22753e-42	6.42548	0.605	0.341	4.54101e-38	Chondrocyte 1	asph
laptm4a1	4.13798e-42	2.07489	0.567	0.296	1.53076e-37	Chondrocyte 1	laptm4a
atp5mc3b	4.86128e-42	15.3074	0.974	0.786	1.79833e-37	Chondrocyte 1	atp5mc3b
etfb	5.63448e-42	2.67811	0.632	0.371	2.08436e-37	Chondrocyte 1	etfb
rpl7	1.40205e-41	61.1618	1	0.955	5.18661e-37	Chondrocyte 1	rpl7
CABZ01058650.1	1.6067e-41	3.91451	0.56	0.295	5.94368e-37	Chondrocyte 1	CABZ01058650.1
fkbp10b	1.86363e-41	3.24533	0.596	0.331	6.89414e-37	Chondrocyte 1	fkbp10b
rpl8	2.23642e-41	82.802	1	0.963	8.27318e-37	Chondrocyte 1	rpl8
cnbpa	2.44725e-41	5.34623	0.739	0.504	9.05312e-37	Chondrocyte 1	cnbpa
erich3	2.94827e-41	3.2337	0.124	0.017	1.09065e-36	Chondrocyte 1	erich3
eif3ba1	3.25908e-41	1.74778	0.885	0.663	1.20563e-36	Chondrocyte 1	eif3ba
uxs1	5.44504e-41	2.61331	0.45	0.203	2.01428e-36	Chondrocyte 1	uxs1
rps13	6.96681e-41	46.2863	1	0.961	2.57723e-36	Chondrocyte 1	rps13
rpl9	8.23687e-41	95.5944	1	0.955	3.04706e-36	Chondrocyte 1	rpl9
gpc5a	9.31065e-41	3.2803	0.294	0.093	3.44429e-36	Chondrocyte 1	gpc5a
sec24d	1.02268e-40	3.97003	0.555	0.3	3.78318e-36	Chondrocyte 1	sec24d
eef1b2	1.05857e-40	19.3234	0.998	0.889	3.91596e-36	Chondrocyte 1	eef1b2
cmtm7	1.32309e-40	3.09291	0.447	0.202	4.89449e-36	Chondrocyte 1	cmtm7
rpl17	1.56114e-40	108.771	1	0.96	5.77511e-36	Chondrocyte 1	rpl17
pdia5	2.21805e-40	7.88197	0.495	0.248	8.20522e-36	Chondrocyte 1	pdia5
iqgap1	2.23075e-40	2.68324	0.579	0.322	8.2522e-36	Chondrocyte 1	iqgap1
vdac1	2.9407e-40	3.3577	0.775	0.56	1.08785e-35	Chondrocyte 1	vdac1
XLOC-010897	3.03945e-40	1.70577	0.426	0.169	1.12438e-35	Chondrocyte 1	XLOC-010897
rpl13	3.18278e-40	110.213	1	0.97	1.1774e-35	Chondrocyte 1	rpl13
rpl23a	3.28968e-40	16.438	1	0.938	1.21695e-35	Chondrocyte 1	rpl23a
rpl18	3.49953e-40	108.771	1	0.964	1.29458e-35	Chondrocyte 1	rpl18
rps27.1	8.92076e-40	36.6371	1	0.952	3.30006e-35	Chondrocyte 1	rps27.1
aldh6a1	9.08058e-40	2.2316	0.801	0.56	3.35918e-35	Chondrocyte 1	aldh6a1
rps11	9.46938e-40	22.2106	1	0.952	3.50301e-35	Chondrocyte 1	rps11
msi1	1.18337e-39	2.02186	0.258	0.075	4.37764e-35	Chondrocyte 1	msi1
eif4a1b	1.27977e-39	9.41352	0.916	0.738	4.73427e-35	Chondrocyte 1	eif4a1b
rpl10a	1.47572e-39	101.557	1	0.958	5.45913e-35	Chondrocyte 1	rpl10a
selenom1	2.40844e-39	1.02141	0.553	0.291	8.90953e-35	Chondrocyte 1	selenom
rsl24d1	2.53621e-39	34.5968	0.978	0.841	9.38219e-35	Chondrocyte 1	rsl24d1
si:dkey-7j14.61	2.61562e-39	2.7474	0.888	0.669	9.67595e-35	Chondrocyte 1	si:dkey-7j14.6
arhgap21a	2.76369e-39	3.57248	0.553	0.292	1.02237e-34	Chondrocyte 1	arhgap21a
arhgap4b	8.45973e-39	2.60763	0.208	0.05	3.12951e-34	Chondrocyte 1	arhgap4b
si:ch1073-325m22.2	9.03992e-39	2.05146	0.691	0.481	3.34414e-34	Chondrocyte 1	si:ch1073-325m22.2
appb	1.74773e-38	35.1895	0.763	0.543	6.4654e-34	Chondrocyte 1	appb
nap1l4a	2.04236e-38	2.52331	0.49	0.24	7.55529e-34	Chondrocyte 1	nap1l4a
trabd2a1	3.89996e-38	2.81125	0.325	0.115	1.44271e-33	Chondrocyte 1	trabd2a
dpm2	4.86491e-38	0.779164	0.443	0.205	1.79968e-33	Chondrocyte 1	dpm2
proza1	7.12855e-38	1.39996	0.548	0.293	2.63707e-33	Chondrocyte 1	proza
rps19	7.68134e-38	113.089	1	0.974	2.84156e-33	Chondrocyte 1	rps19
plpp1a1	7.84857e-38	1.27048	0.385	0.159	2.90342e-33	Chondrocyte 1	plpp1a
dars	8.18464e-38	3.88959	0.636	0.381	3.02774e-33	Chondrocyte 1	dars
pqlc3	8.61866e-38	3.87219	0.411	0.183	3.1883e-33	Chondrocyte 1	pqlc3
CABZ01064670.1	9.12771e-38	3.32861	0.285	0.093	3.37661e-33	Chondrocyte 1	CABZ01064670.1
fam117bb1	1.20146e-37	1.61488	0.443	0.188	4.44457e-33	Chondrocyte 1	fam117bb
tent5ba	2.34593e-37	8.7058	0.591	0.342	8.6783e-33	Chondrocyte 1	tent5ba
tspan7	2.45569e-37	6.99856	0.624	0.392	9.08435e-33	Chondrocyte 1	tspan7
rps7	2.90411e-37	153.424	1	0.967	1.07432e-32	Chondrocyte 1	rps7
sar1b	4.10669e-37	10.7294	0.581	0.362	1.51919e-32	Chondrocyte 1	sar1b
rpl10	4.18675e-37	95.7863	0.998	0.955	1.5488e-32	Chondrocyte 1	rpl10
fth1a	8.95941e-37	7.85509	0.911	0.727	3.31436e-32	Chondrocyte 1	fth1a
edf1	9.85237e-37	16.8711	0.775	0.567	3.64469e-32	Chondrocyte 1	edf1
eif6	1.1209e-36	4.31539	0.677	0.461	4.14654e-32	Chondrocyte 1	eif6
prkcsh	1.19508e-36	1.01175	0.483	0.25	4.42095e-32	Chondrocyte 1	prkcsh
ak2	1.38905e-36	6.9013	0.799	0.593	5.13853e-32	Chondrocyte 1	ak2
faua	1.42467e-36	68.3745	1	0.955	5.27026e-32	Chondrocyte 1	faua
slc25a3b	1.56753e-36	2.14298	0.919	0.752	5.79877e-32	Chondrocyte 1	slc25a3b
zgc:162331	1.663e-36	2.97241	0.153	0.029	6.15193e-32	Chondrocyte 1	zgc:162331
sdhc	2.61581e-36	3.69033	0.5	0.262	9.67666e-32	Chondrocyte 1	sdhc
rpl23	2.78234e-36	140.518	1	0.972	1.02927e-31	Chondrocyte 1	rpl23
si:ch73-352p4.8	3.1088e-36	2.54561	0.256	0.08	1.15004e-31	Chondrocyte 1	si:ch73-352p4.8
rpl24	3.74054e-36	112.912	1	0.965	1.38374e-31	Chondrocyte 1	rpl24
rps27a	3.91828e-36	40.99	1	0.972	1.44949e-31	Chondrocyte 1	rps27a
arf5	3.97319e-36	0.988116	0.713	0.499	1.4698e-31	Chondrocyte 1	arf5
cblb	5.29591e-36	1.77487	0.529	0.286	1.95911e-31	Chondrocyte 1	cblb
fkbp11	5.43215e-36	7.23775	0.507	0.276	2.00952e-31	Chondrocyte 1	fkbp11
serf2	6.29865e-36	13.0027	0.88	0.758	2.33006e-31	Chondrocyte 1	serf2
rps8a	6.50211e-36	71.2604	1	0.965	2.40533e-31	Chondrocyte 1	rps8a
emilin1a	6.65079e-36	7.28382	0.344	0.136	2.46033e-31	Chondrocyte 1	emilin1a
rpl19	7.84753e-36	91.4582	1	0.961	2.90304e-31	Chondrocyte 1	rpl19
mgat4b	8.629e-36	8.74896	0.34	0.135	3.19213e-31	Chondrocyte 1	mgat4b
rps10	9.06465e-36	58.2762	1	0.971	3.35329e-31	Chondrocyte 1	rps10
MYO1G	9.25539e-36	3.66339	0.1	0.012	3.42385e-31	Chondrocyte 1	MYO1G
dap	9.83962e-36	4.4473	0.498	0.256	3.63997e-31	Chondrocyte 1	dap
rps14	1.16566e-35	69.8177	1	0.975	4.31213e-31	Chondrocyte 1	rps14
p4ha2	1.21873e-35	2.07977	0.538	0.286	4.50846e-31	Chondrocyte 1	p4ha2
jak1	1.45184e-35	5.85577	0.864	0.675	5.37079e-31	Chondrocyte 1	jak1
si:dkey-61l1.4	1.45908e-35	1.77511	0.146	0.027	5.39758e-31	Chondrocyte 1	si:dkey-61l1.4
gldn	1.51309e-35	3.43166	0.146	0.028	5.59737e-31	Chondrocyte 1	gldn
mgat5	1.52024e-35	1.73583	0.328	0.127	5.62383e-31	Chondrocyte 1	mgat5
DHDH	1.57356e-35	3.48066	0.342	0.125	5.82107e-31	Chondrocyte 1	DHDH
tdh	1.96301e-35	6.23797	0.888	0.685	7.26177e-31	Chondrocyte 1	tdh
ybx1	2.80047e-35	0.571077	0.998	0.905	1.03598e-30	Chondrocyte 1	ybx1
lgals3b	2.96912e-35	0.607734	0.483	0.249	1.09837e-30	Chondrocyte 1	lgals3b
rplp1	4.20286e-35	195.331	1	0.993	1.55477e-30	Chondrocyte 1	rplp1
dcun1d2b	5.06672e-35	1.92886	0.373	0.159	1.87433e-30	Chondrocyte 1	dcun1d2b
naca	5.32319e-35	27.9796	1	0.918	1.96921e-30	Chondrocyte 1	naca
cyp2r1	5.44956e-35	7.44445	0.144	0.026	2.01596e-30	Chondrocyte 1	cyp2r1
si:ch211-140m22.7	6.27301e-35	2.24875	0.567	0.335	2.32057e-30	Chondrocyte 1	si:ch211-140m22.7
lgr4	6.47649e-35	3.48985	0.392	0.175	2.39585e-30	Chondrocyte 1	lgr4
cntfr1	6.54385e-35	1.91192	0.524	0.285	2.42077e-30	Chondrocyte 1	cntfr
rpl35	7.32805e-35	62.5686	1	0.96	2.71087e-30	Chondrocyte 1	rpl35
rps18	7.4485e-35	71.2604	0.998	0.928	2.75542e-30	Chondrocyte 1	rps18
rpl31	7.63721e-35	56.8335	1	0.972	2.82523e-30	Chondrocyte 1	rpl31
arhgap311	8.41904e-35	1.97567	0.713	0.499	3.11446e-30	Chondrocyte 1	arhgap31
pomt1	8.99715e-35	2.33089	0.323	0.125	3.32832e-30	Chondrocyte 1	pomt1
rpl21	1.00199e-34	19.3234	1	0.96	3.70665e-30	Chondrocyte 1	rpl21
comtb	1.38327e-34	3.23224	0.144	0.027	5.11715e-30	Chondrocyte 1	comtb
uqcc1	1.55228e-34	3.9817	0.409	0.19	5.74236e-30	Chondrocyte 1	uqcc1
rps15	2.07278e-34	98.5753	1	0.959	7.66783e-30	Chondrocyte 1	rps15
rplp2	2.73588e-34	32.3077	1	0.956	1.01208e-29	Chondrocyte 1	rplp2
zgc:114188	3.46192e-34	61.1532	0.995	0.887	1.28067e-29	Chondrocyte 1	zgc:114188
rpl35a	3.79455e-34	72.7031	1	0.963	1.40372e-29	Chondrocyte 1	rpl35a
sec61g	3.84259e-34	69.8177	0.983	0.859	1.42149e-29	Chondrocyte 1	sec61g
rpl14	4.06882e-34	92.4418	1	0.966	1.50518e-29	Chondrocyte 1	rpl14
cckb	4.38647e-34	1.71802	0.117	0.018	1.62269e-29	Chondrocyte 1	cckb
dad1	7.25647e-34	22.4636	0.782	0.645	2.68438e-29	Chondrocyte 1	dad1
atp10a	8.25508e-34	2.37829	0.6	0.366	3.0538e-29	Chondrocyte 1	atp10a
atp5pd	1.16479e-33	6.28256	0.72	0.573	4.30891e-29	Chondrocyte 1	atp5pd
rps23	1.30846e-33	110.211	1	0.965	4.84037e-29	Chondrocyte 1	rps23
rpl34	1.36604e-33	40.9638	1	0.954	5.0534e-29	Chondrocyte 1	rpl34
stat6	1.51425e-33	3.69207	0.5	0.272	5.60167e-29	Chondrocyte 1	stat6
rpl32	1.51833e-33	85.6874	1	0.969	5.61675e-29	Chondrocyte 1	rpl32
actn4	1.54624e-33	5.55095	0.634	0.414	5.72e-29	Chondrocyte 1	actn4
rpl26	1.77889e-33	88.5466	1	0.969	6.58066e-29	Chondrocyte 1	rpl26
rps20	2.17484e-33	294.878	1	0.979	8.0454e-29	Chondrocyte 1	rps20
foxc1a	2.27483e-33	2.10767	0.5	0.262	8.4153e-29	Chondrocyte 1	foxc1a
stat32	2.39462e-33	0.211269	0.852	0.672	8.85843e-29	Chondrocyte 1	stat3
lnpa	2.4005e-33	1.51765	0.392	0.178	8.88018e-29	Chondrocyte 1	lnpa
gcat	2.52252e-33	5.55605	0.297	0.109	9.33157e-29	Chondrocyte 1	gcat
rpl27	2.64826e-33	40.9638	1	0.943	9.79671e-29	Chondrocyte 1	rpl27
rps26l	2.65401e-33	89.5606	1	0.951	9.81797e-29	Chondrocyte 1	rps26l
gale	2.72046e-33	2.5072	0.304	0.115	1.00638e-28	Chondrocyte 1	gale
gfpt1	3.13592e-33	8.20601	0.335	0.134	1.16007e-28	Chondrocyte 1	gfpt1
nog3	3.88621e-33	3.40217	0.376	0.158	1.43762e-28	Chondrocyte 1	nog3
rps9	3.92493e-33	61.1616	1	0.962	1.45195e-28	Chondrocyte 1	rps9
slc35e3	5.21246e-33	2.77699	0.203	0.054	1.92825e-28	Chondrocyte 1	slc35e3
cercam	5.46631e-33	2.09328	0.49	0.262	2.02215e-28	Chondrocyte 1	cercam
COLGALT1 (1 of many)	7.05779e-33	3.64981	0.407	0.193	2.61089e-28	Chondrocyte 1	COLGALT1 (1 of many)
comta	7.09998e-33	3.33962	0.333	0.135	2.6265e-28	Chondrocyte 1	comta
surf4	7.23444e-33	2.34309	0.347	0.137	2.67624e-28	Chondrocyte 1	surf4
lrrc59	7.39823e-33	62.446	0.483	0.26	2.73683e-28	Chondrocyte 1	lrrc59
sec23a	1.03475e-32	3.51037	0.486	0.262	3.82785e-28	Chondrocyte 1	sec23a
srprb	1.14783e-32	4.22305	0.586	0.364	4.24616e-28	Chondrocyte 1	srprb
ndufab1b	1.42552e-32	2.93135	0.507	0.286	5.27342e-28	Chondrocyte 1	ndufab1b
rpl13a	1.56483e-32	68.3749	0.998	0.944	5.78876e-28	Chondrocyte 1	rpl13a
p3h1	1.78398e-32	2.97942	0.531	0.314	6.59946e-28	Chondrocyte 1	p3h1
rpl28	2.02576e-32	58.25	1	0.963	7.49388e-28	Chondrocyte 1	rpl28
pno1	2.40977e-32	5.12595	0.828	0.629	8.91445e-28	Chondrocyte 1	pno1
nipsnap2	2.60216e-32	3.52953	0.462	0.228	9.62616e-28	Chondrocyte 1	nipsnap2
cnpy1	3.02711e-32	6.3427	0.419	0.203	1.11982e-27	Chondrocyte 1	cnpy1
rps24	5.16526e-32	178.019	1	0.969	1.91078e-27	Chondrocyte 1	rps24
rpl39	5.79315e-32	105.885	1	0.984	2.14306e-27	Chondrocyte 1	rpl39
rps15a	6.45633e-32	150.608	1	0.961	2.38839e-27	Chondrocyte 1	rps15a
mfsd2ab	1.05336e-31	5.34116	0.388	0.183	3.89669e-27	Chondrocyte 1	mfsd2ab
gars	1.05532e-31	3.08834	0.569	0.345	3.90394e-27	Chondrocyte 1	gars
zgc:163030	1.1039e-31	26.5367	0.249	0.084	4.08367e-27	Chondrocyte 1	zgc:163030
kcnk6	1.11155e-31	2.93643	0.184	0.047	4.11195e-27	Chondrocyte 1	kcnk6
pak2a	1.18034e-31	1.01757	0.416	0.202	4.36644e-27	Chondrocyte 1	pak2a
ctnnb2	1.21455e-31	4.82736	0.656	0.432	4.49297e-27	Chondrocyte 1	ctnnb2
rpn1	1.24587e-31	3.51838	0.457	0.238	4.60883e-27	Chondrocyte 1	rpn1
bphl	1.95771e-31	2.70482	0.182	0.045	7.24216e-27	Chondrocyte 1	bphl
plekhh2	2.43388e-31	2.47555	0.333	0.135	9.00366e-27	Chondrocyte 1	plekhh2
cpne2	3.82467e-31	3.76244	0.249	0.084	1.41486e-26	Chondrocyte 1	cpne2
rps25	4.34367e-31	141.952	1	0.969	1.60685e-26	Chondrocyte 1	rps25
sec24a	5.04354e-31	2.34232	0.349	0.145	1.86576e-26	Chondrocyte 1	sec24a
rpl11	6.60939e-31	56.8335	1	0.959	2.44501e-26	Chondrocyte 1	rpl11
copb2	6.69152e-31	47.0172	0.543	0.32	2.47539e-26	Chondrocyte 1	copb2
rps17	7.18007e-31	128.457	0.99	0.891	2.65613e-26	Chondrocyte 1	rps17
rpl22	8.29605e-31	36.6358	0.998	0.932	3.06896e-26	Chondrocyte 1	rpl22
bsg	1.07458e-30	6.61286	0.813	0.635	3.9752e-26	Chondrocyte 1	bsg
gabarapb	1.10681e-30	0.756389	0.749	0.54	4.09443e-26	Chondrocyte 1	gabarapb
cacnb2a	1.19875e-30	4.40355	0.526	0.298	4.43453e-26	Chondrocyte 1	cacnb2a
phlda3	1.30081e-30	4.29481	0.493	0.275	4.8121e-26	Chondrocyte 1	phlda3
wnk1b	1.33128e-30	14.8231	0.608	0.394	4.92479e-26	Chondrocyte 1	wnk1b
clta	1.34388e-30	1.50786	0.531	0.318	4.9714e-26	Chondrocyte 1	clta
stk10	1.35729e-30	2.35966	0.33	0.136	5.02102e-26	Chondrocyte 1	stk10
rplp2l	1.6737e-30	227.071	1	0.975	6.1915e-26	Chondrocyte 1	rplp2l
ndufa4l	1.8946e-30	3.65562	0.859	0.727	7.0087e-26	Chondrocyte 1	ndufa4l
nomo	2.46989e-30	2.56919	0.371	0.171	9.13687e-26	Chondrocyte 1	nomo
adh5	2.83566e-30	9.09246	0.861	0.683	1.04899e-25	Chondrocyte 1	adh5
cacna1aa1	2.90693e-30	2.57485	0.266	0.092	1.07536e-25	Chondrocyte 1	cacna1aa
mtss1	2.98825e-30	3.12898	0.411	0.204	1.10544e-25	Chondrocyte 1	mtss1
cox6c	3.10922e-30	1.32247	0.708	0.566	1.15019e-25	Chondrocyte 1	cox6c
cmpk	3.25332e-30	1.4138	0.505	0.293	1.2035e-25	Chondrocyte 1	cmpk
cers3b	3.30381e-30	3.42928	0.261	0.093	1.22218e-25	Chondrocyte 1	cers3b
nav2a1	3.4482e-30	2.42899	0.34	0.15	1.27559e-25	Chondrocyte 1	nav2a
rpl29	5.39356e-30	105.885	1	0.966	1.99524e-25	Chondrocyte 1	rpl29
cutc1	5.42865e-30	2.13314	0.187	0.049	2.00822e-25	Chondrocyte 1	cutc
ginm1	5.8068e-30	5.06606	0.584	0.353	2.14811e-25	Chondrocyte 1	ginm1
rpl36a	6.27334e-30	98.6712	1	0.969	2.3207e-25	Chondrocyte 1	rpl36a
rpl37	7.22265e-30	193.886	0.998	0.929	2.67187e-25	Chondrocyte 1	rpl37
uba52	1.28828e-29	95.7863	1	0.959	4.76574e-25	Chondrocyte 1	uba52
rpl30	1.31713e-29	35.2028	1	0.947	4.87246e-25	Chondrocyte 1	rpl30
atp5f1b	1.63528e-29	5.07669	0.861	0.722	6.04938e-25	Chondrocyte 1	atp5f1b
cobll1b	3.04489e-29	6.33087	0.263	0.094	1.1264e-24	Chondrocyte 1	cobll1b
tram1	3.13526e-29	19.2323	0.531	0.322	1.15983e-24	Chondrocyte 1	tram1
bccip	3.55186e-29	2.34005	0.672	0.481	1.31394e-24	Chondrocyte 1	bccip
bmp1a	3.57268e-29	12.9415	0.677	0.471	1.32164e-24	Chondrocyte 1	bmp1a
p4ha1a	3.98769e-29	2.06471	0.395	0.194	1.47517e-24	Chondrocyte 1	p4ha1a
tmed10	4.06134e-29	7.43481	0.577	0.379	1.50241e-24	Chondrocyte 1	tmed10
fzd9b2	4.07533e-29	2.07821	0.316	0.126	1.50759e-24	Chondrocyte 1	fzd9b
tmem26b	4.45933e-29	1.02113	0.132	0.027	1.64964e-24	Chondrocyte 1	tmem26b
atp5mc1	5.72996e-29	5.89608	0.632	0.469	2.11968e-24	Chondrocyte 1	atp5mc1
cops9	6.02355e-29	2.23784	0.529	0.322	2.22829e-24	Chondrocyte 1	cops9
fam114a1	8.56244e-29	3.30241	0.395	0.198	3.1675e-24	Chondrocyte 1	fam114a1
pim3	1.18294e-28	2.64304	0.505	0.289	4.37606e-24	Chondrocyte 1	pim3
napga	1.73386e-28	1.96581	0.244	0.081	6.41407e-24	Chondrocyte 1	napga
LOC110438323	1.74851e-28	3.13485	0.115	0.021	6.46825e-24	Chondrocyte 1	LOC110438323
rpl36	1.80657e-28	87.1301	0.998	0.962	6.68306e-24	Chondrocyte 1	rpl36
serp1	1.83837e-28	53.7489	0.768	0.609	6.80069e-24	Chondrocyte 1	serp1
si:dkey-172h23.2	1.93004e-28	2.91809	0.445	0.239	7.1398e-24	Chondrocyte 1	si:dkey-172h23.2
serbp1a	2.07379e-28	32.6526	0.995	0.896	7.67157e-24	Chondrocyte 1	serbp1a
rpl12	2.26396e-28	205.431	1	0.962	8.37505e-24	Chondrocyte 1	rpl12
rps26	2.69438e-28	51.0626	1	0.903	9.96732e-24	Chondrocyte 1	rps26
erlec1	2.75614e-28	4.12395	0.349	0.16	1.01958e-23	Chondrocyte 1	erlec1
uggt2	2.78264e-28	2.43758	0.364	0.173	1.02938e-23	Chondrocyte 1	uggt2
prickle2b1	2.96924e-28	2.76712	0.347	0.16	1.09841e-23	Chondrocyte 1	prickle2b
mfge8a	3.24629e-28	3.23083	0.328	0.144	1.2009e-23	Chondrocyte 1	mfge8a
BX908797.1	4.52355e-28	6.81314	0.232	0.075	1.6734e-23	Chondrocyte 1	BX908797.1
cst3	5.61406e-28	57.1111	0.885	0.739	2.07681e-23	Chondrocyte 1	cst3
adgrg1	6.22994e-28	2.1791	0.139	0.031	2.30464e-23	Chondrocyte 1	adgrg1
eif3d2	7.02668e-28	2.94994	0.866	0.669	2.59938e-23	Chondrocyte 1	eif3d
XLOC-043857	7.0564e-28	6.23445	0.39	0.182	2.61037e-23	Chondrocyte 1	XLOC-043857
col8a2	8.58297e-28	38.0784	0.191	0.486	3.1751e-23	Chondrocyte 1	col8a2
slc38a5b	1.14556e-27	12.7944	0.873	0.717	4.23778e-23	Chondrocyte 1	slc38a5b
aldoaa	1.48256e-27	11.2084	0.636	0.46	5.48442e-23	Chondrocyte 1	aldoaa
rpl22l1	1.56042e-27	14.9953	0.974	0.806	5.77246e-23	Chondrocyte 1	rpl22l1
rab5if	1.57783e-27	5.32092	0.495	0.294	5.83687e-23	Chondrocyte 1	rab5if
dnajc71	2.38788e-27	2.0233	0.545	0.339	8.83348e-23	Chondrocyte 1	dnajc7
smdt1b	2.49284e-27	4.53152	0.502	0.298	9.22176e-23	Chondrocyte 1	smdt1b
aldh7a1	2.94342e-27	3.80092	0.605	0.405	1.08886e-22	Chondrocyte 1	aldh7a1
capn1a	3.87215e-27	3.40139	0.201	0.063	1.43242e-22	Chondrocyte 1	capn1a
rps21	9.46464e-27	108.767	0.998	0.957	3.50126e-22	Chondrocyte 1	rps21
eif1axb	1.01705e-26	3.85802	0.646	0.485	3.76237e-22	Chondrocyte 1	eif1axb
rps29	1.05646e-26	128.516	1	0.983	3.90817e-22	Chondrocyte 1	rps29
tmem123	1.21539e-26	3.33132	0.177	0.051	4.49608e-22	Chondrocyte 1	tmem123
slc1a3a1	1.38029e-26	1.96044	0.529	0.315	5.10612e-22	Chondrocyte 1	slc1a3a
lmf1	1.4095e-26	5.23344	0.148	0.036	5.21418e-22	Chondrocyte 1	lmf1
STMP1	1.70617e-26	4.02322	0.586	0.369	6.31162e-22	Chondrocyte 1	STMP1
cox6a1	2.06408e-26	9.6524	0.761	0.645	7.63564e-22	Chondrocyte 1	cox6a1
ost4	2.17497e-26	14.6012	0.634	0.468	8.04587e-22	Chondrocyte 1	ost4
eif3ea	2.55315e-26	15.1436	0.938	0.776	9.44486e-22	Chondrocyte 1	eif3ea
slc39a13	2.5908e-26	1.51804	0.498	0.307	9.58415e-22	Chondrocyte 1	slc39a13
tmem178b	2.70606e-26	1.76895	0.376	0.188	1.00105e-21	Chondrocyte 1	tmem178b
rpl38	2.78535e-26	81.3593	1	0.959	1.03038e-21	Chondrocyte 1	rpl38
ndfip11	3.31659e-26	3.17195	0.593	0.4	1.22691e-21	Chondrocyte 1	ndfip1
zgc:92630	3.64037e-26	3.92423	0.455	0.255	1.34668e-21	Chondrocyte 1	zgc:92630
ptk7a	3.73756e-26	0.19491	0.581	0.392	1.38264e-21	Chondrocyte 1	ptk7a
pycr1b	3.76467e-26	3.81394	0.392	0.21	1.39266e-21	Chondrocyte 1	pycr1b
cacna1g2	4.56837e-26	2.52434	0.146	0.434	1.68998e-21	Chondrocyte 1	cacna1g
pgrmc11	4.6794e-26	2.80059	0.689	0.495	1.73105e-21	Chondrocyte 1	pgrmc1
insig1	4.83428e-26	8.23955	0.431	0.236	1.78834e-21	Chondrocyte 1	insig1
hspa8	5.06514e-26	25.0942	1	0.964	1.87375e-21	Chondrocyte 1	hspa8
atp5f1d	6.15142e-26	5.74618	0.648	0.495	2.2756e-21	Chondrocyte 1	atp5f1d
tmem258	6.20934e-26	4.73076	0.732	0.623	2.29702e-21	Chondrocyte 1	tmem258
BX294434.1	6.66484e-26	3.50993	0.273	0.11	2.46552e-21	Chondrocyte 1	BX294434.1
si:ch211-176g13.8	6.74219e-26	3.20894	0.112	0.022	2.49414e-21	Chondrocyte 1	si:ch211-176g13.8
lrrc8c	9.38437e-26	3.45263	0.361	0.179	3.47156e-21	Chondrocyte 1	lrrc8c
ppp1cbl	9.66921e-26	5.20472	0.651	0.443	3.57693e-21	Chondrocyte 1	ppp1cbl
fkbp1aa	1.01195e-25	2.3171	0.773	0.638	3.74352e-21	Chondrocyte 1	fkbp1aa
sod1	1.27437e-25	7.77037	0.766	0.621	4.71426e-21	Chondrocyte 1	sod1
cct6a	1.42697e-25	6.61947	0.84	0.694	5.27878e-21	Chondrocyte 1	cct6a
rps28	1.43576e-25	87.1191	1	0.964	5.31131e-21	Chondrocyte 1	rps28
socs3b	1.70145e-25	14.8906	0.9	0.76	6.29419e-21	Chondrocyte 1	socs3b
CR936540.1	1.72077e-25	0.972656	0.127	0.028	6.36565e-21	Chondrocyte 1	CR936540.1
uso1	1.85768e-25	2.54302	0.395	0.203	6.8721e-21	Chondrocyte 1	uso1
npc2	1.91856e-25	1.11582	0.574	0.401	7.09734e-21	Chondrocyte 1	npc2
sema6e	1.98386e-25	2.22004	0.467	0.272	7.33888e-21	Chondrocyte 1	sema6e
scfd1	2.66344e-25	7.52797	0.342	0.164	9.85286e-21	Chondrocyte 1	scfd1
sdad1	2.74793e-25	1.22621	0.507	0.307	1.01654e-20	Chondrocyte 1	sdad1
XLOC-004407	3.03405e-25	2.13718	0.134	0.031	1.12239e-20	Chondrocyte 1	XLOC-004407
lgsn1	3.05415e-25	2.23813	0.239	0.09	1.12982e-20	Chondrocyte 1	lgsn
zgc:92744	3.31552e-25	5.03045	0.751	0.599	1.22651e-20	Chondrocyte 1	zgc:92744
eif2s1b	3.50257e-25	4.29588	0.739	0.591	1.2957e-20	Chondrocyte 1	eif2s1b
slc39a31	3.95949e-25	1.91492	0.227	0.077	1.46474e-20	Chondrocyte 1	slc39a3
atox1	4.28313e-25	1.96413	0.553	0.376	1.58446e-20	Chondrocyte 1	atox1
tmem231	4.51941e-25	2.43662	0.33	0.157	1.67187e-20	Chondrocyte 1	tmem231
stard13b1	5.01438e-25	2.97663	0.459	0.262	1.85497e-20	Chondrocyte 1	stard13b
MRPS121	5.47234e-25	1.58374	0.366	0.168	2.02438e-20	Chondrocyte 1	MRPS12
triqk	5.64197e-25	4.26289	0.445	0.257	2.08713e-20	Chondrocyte 1	triqk
ghra	7.33106e-25	8.75896	0.656	0.465	2.71198e-20	Chondrocyte 1	ghra
dnajc1	1.13438e-24	2.68694	0.486	0.304	4.19642e-20	Chondrocyte 1	dnajc1
gstk1	1.23254e-24	3.07842	0.402	0.216	4.55953e-20	Chondrocyte 1	gstk1
ubl3a	1.2851e-24	7.56557	0.615	0.442	4.75398e-20	Chondrocyte 1	ubl3a
chsy3	1.38191e-24	2.58145	0.287	0.121	5.11211e-20	Chondrocyte 1	chsy3
rbm8a	1.4044e-24	2.98924	0.689	0.536	5.19531e-20	Chondrocyte 1	rbm8a
cbx7a	1.68092e-24	25.0888	0.842	0.665	6.21824e-20	Chondrocyte 1	cbx7a
txndc5	1.6888e-24	4.58771	0.517	0.324	6.24737e-20	Chondrocyte 1	txndc5
gys1	1.82732e-24	2.51322	0.335	0.159	6.75982e-20	Chondrocyte 1	gys1
cct4	1.89252e-24	9.03393	0.83	0.655	7.00101e-20	Chondrocyte 1	cct4
rab28	2.01048e-24	2.1196	0.177	0.051	7.43735e-20	Chondrocyte 1	rab28
eif3m	2.32536e-24	6.75964	0.926	0.766	8.60219e-20	Chondrocyte 1	eif3m
CU464134.2	2.47611e-24	2.74562	0.134	0.032	9.15989e-20	Chondrocyte 1	CU464134.2
atp5f1c	2.55369e-24	5.15036	0.617	0.486	9.44686e-20	Chondrocyte 1	atp5f1c
inpp5l2	2.97679e-24	1.97609	0.407	0.219	1.1012e-19	Chondrocyte 1	inpp5l
sigmar1	3.47587e-24	2.11946	0.309	0.141	1.28583e-19	Chondrocyte 1	sigmar1
zgc:158343	3.70397e-24	16.4379	0.935	0.824	1.37021e-19	Chondrocyte 1	zgc:158343
psap	4.08714e-24	6.27357	0.533	0.341	1.51196e-19	Chondrocyte 1	psap
pappab	4.87452e-24	9.30504	0.359	0.181	1.80323e-19	Chondrocyte 1	pappab
ebf3a	4.95414e-24	1.99723	0.636	0.427	1.83269e-19	Chondrocyte 1	ebf3a
btf3	5.02831e-24	12.1101	0.978	0.869	1.86012e-19	Chondrocyte 1	btf3
p4ha1b	5.7593e-24	5.56439	0.474	0.283	2.13054e-19	Chondrocyte 1	p4ha1b
creg2	5.99057e-24	0.946118	0.452	0.262	2.21609e-19	Chondrocyte 1	creg2
ndufb51	7.0537e-24	2.15215	0.507	0.319	2.60937e-19	Chondrocyte 1	ndufb5
rad54b	7.67038e-24	2.40286	0.16	0.046	2.8375e-19	Chondrocyte 1	rad54b
atp5mc3a	8.4698e-24	12.9796	0.634	0.488	3.13323e-19	Chondrocyte 1	atp5mc3a
sec11a	9.76658e-24	8.78632	0.545	0.371	3.61295e-19	Chondrocyte 1	sec11a
lrig31	1.10205e-23	1.88769	0.201	0.065	4.07681e-19	Chondrocyte 1	lrig3
romo1	1.21759e-23	3.83871	0.866	0.719	4.50423e-19	Chondrocyte 1	romo1
gdi2	1.58037e-23	8.38831	0.675	0.539	5.84627e-19	Chondrocyte 1	gdi2
tmed2	1.76282e-23	4.3246	0.572	0.406	6.52121e-19	Chondrocyte 1	tmed2
prkcba	1.80841e-23	2.38273	0.251	0.101	6.68983e-19	Chondrocyte 1	prkcba
igf2bp1	2.10804e-23	0.302356	0.701	0.54	7.79828e-19	Chondrocyte 1	igf2bp1
fosaa1	2.24279e-23	5.09398	0.232	0.086	8.29675e-19	Chondrocyte 1	fosaa
ASS1	2.45168e-23	0.878847	0.141	0.036	9.06951e-19	Chondrocyte 1	ASS1
ndufb8	2.57451e-23	4.1233	0.612	0.47	9.52388e-19	Chondrocyte 1	ndufb8
si:dkey-119m7.8	3.02862e-23	3.66052	0.148	0.041	1.12038e-18	Chondrocyte 1	si:dkey-119m7.8
tmem167a	3.31364e-23	10.6442	0.481	0.308	1.22581e-18	Chondrocyte 1	tmem167a
ptmaa	3.65386e-23	35.1204	0.589	0.776	1.35167e-18	Chondrocyte 1	ptmaa
ndufb10	3.66617e-23	2.89671	0.495	0.319	1.35622e-18	Chondrocyte 1	ndufb10
pcbp2	3.74562e-23	3.37401	0.584	0.41	1.38562e-18	Chondrocyte 1	pcbp2
tp53i11b	4.23107e-23	2.38556	0.182	0.058	1.5652e-18	Chondrocyte 1	tp53i11b
cox5aa	4.23408e-23	2.49546	0.73	0.582	1.56631e-18	Chondrocyte 1	cox5aa
chac1	4.27529e-23	53.9481	0.856	0.733	1.58156e-18	Chondrocyte 1	chac1
mtmr12	5.40052e-23	3.72421	0.234	0.091	1.99781e-18	Chondrocyte 1	mtmr12
sdf4	5.72254e-23	2.94705	0.481	0.292	2.11694e-18	Chondrocyte 1	sdf4
arpc1a	6.76919e-23	1.59866	0.476	0.294	2.50413e-18	Chondrocyte 1	arpc1a
lgals3a	8.87046e-23	2.45654	0.493	0.31	3.28145e-18	Chondrocyte 1	lgals3a
oxsr1b	1.00211e-22	6.13746	0.376	0.202	3.7071e-18	Chondrocyte 1	oxsr1b
mgst3b1	1.09388e-22	2.00732	0.644	0.458	4.04659e-18	Chondrocyte 1	mgst3b
sra1	1.19605e-22	2.83066	0.364	0.191	4.42455e-18	Chondrocyte 1	sra1
ndufv3	1.32383e-22	3.24396	0.426	0.247	4.89723e-18	Chondrocyte 1	ndufv3
tmed7	1.41204e-22	4.38082	0.62	0.455	5.22357e-18	Chondrocyte 1	tmed7
pa2g4b1	1.45058e-22	3.31209	0.632	0.459	5.36613e-18	Chondrocyte 1	pa2g4b
aimp21	1.551e-22	2.14206	0.55	0.367	5.73763e-18	Chondrocyte 1	aimp2
mdh21	1.64072e-22	4.83116	0.706	0.561	6.06953e-18	Chondrocyte 1	mdh2
spcs3	1.82315e-22	7.27685	0.608	0.449	6.74439e-18	Chondrocyte 1	spcs3
sec22ba	1.99197e-22	4.67746	0.266	0.114	7.36891e-18	Chondrocyte 1	sec22ba
bcl9l1	2.01765e-22	1.96196	0.297	0.137	7.4639e-18	Chondrocyte 1	bcl9l
atp5pb	2.07898e-22	5.77839	0.713	0.588	7.69076e-18	Chondrocyte 1	atp5pb
ncam1a1	2.31643e-22	3.1545	0.165	0.423	8.56917e-18	Chondrocyte 1	ncam1a
cad2	2.97771e-22	2.13516	0.596	0.403	1.10154e-17	Chondrocyte 1	cad
LOC1081802691	4.52151e-22	2.46229	0.321	0.147	1.67264e-17	Chondrocyte 1	LOC108180269
pinx1	6.66361e-22	4.95795	0.641	0.465	2.46507e-17	Chondrocyte 1	pinx1
rtn4a	7.50884e-22	7.07164	0.663	0.511	2.77775e-17	Chondrocyte 1	rtn4a
ggcx	8.72068e-22	3.91197	0.368	0.199	3.22604e-17	Chondrocyte 1	ggcx
naa20	9.06155e-22	3.48776	0.397	0.221	3.35214e-17	Chondrocyte 1	naa20
FQ378016.11	9.93515e-22	2.31838	0.17	0.053	3.67531e-17	Chondrocyte 1	FQ378016.1
pgd	1.04735e-21	2.83678	0.301	0.145	3.87445e-17	Chondrocyte 1	pgd
wbp2nl	1.06677e-21	1.89886	0.486	0.309	3.94632e-17	Chondrocyte 1	wbp2nl
gstz1	1.13808e-21	2.97951	0.522	0.343	4.21009e-17	Chondrocyte 1	gstz1
cox5ab	1.17059e-21	0.756484	0.531	0.385	4.33038e-17	Chondrocyte 1	cox5ab
cct7	1.38434e-21	5.81751	0.773	0.617	5.12109e-17	Chondrocyte 1	cct7
si:ch1073-429i10.3-11	1.50176e-21	2.76515	0.612	0.428	5.55544e-17	Chondrocyte 1	si:ch1073-429i10.3-1
LOC101884438	1.53827e-21	3.45002	0.146	0.041	5.69053e-17	Chondrocyte 1	LOC101884438
fkbp3	1.86591e-21	0.872938	0.648	0.483	6.90255e-17	Chondrocyte 1	fkbp3
prxl2b	2.53064e-21	2.9815	0.158	0.047	9.3616e-17	Chondrocyte 1	prxl2b
fgf11a	2.77952e-21	2.97355	0.11	0.025	1.02823e-16	Chondrocyte 1	fgf11a
mtdha	3.11464e-21	14.737	0.605	0.49	1.1522e-16	Chondrocyte 1	mtdha
sec621	3.90502e-21	2.43552	0.507	0.33	1.44458e-16	Chondrocyte 1	sec62
hvcn1	4.13791e-21	2.09801	0.433	0.256	1.53074e-16	Chondrocyte 1	hvcn1
bet1	4.29026e-21	2.07717	0.294	0.14	1.5871e-16	Chondrocyte 1	bet1
pdcd4a1	5.31845e-21	1.45332	0.423	0.251	1.96745e-16	Chondrocyte 1	pdcd4a
XLOC-035413	6.23923e-21	3.85551	0.483	0.293	2.30808e-16	Chondrocyte 1	XLOC-035413
si:dkey-112e7.2	6.34694e-21	5.34216	0.486	0.319	2.34793e-16	Chondrocyte 1	si:dkey-112e7.2
tmem1651	6.69885e-21	1.99558	0.354	0.189	2.47811e-16	Chondrocyte 1	tmem165
b3gnt7l	7.46308e-21	4.64261	0.222	0.091	2.76082e-16	Chondrocyte 1	b3gnt7l
BX255967.1	7.58462e-21	8.95051	0.11	0.026	2.80578e-16	Chondrocyte 1	BX255967.1
ttc25	7.62087e-21	3.86362	0.148	0.045	2.81919e-16	Chondrocyte 1	ttc25
ccdc80l1	7.91217e-21	2.31937	0.28	0.13	2.92695e-16	Chondrocyte 1	ccdc80l1
ipo7	8.00589e-21	1.85207	0.694	0.541	2.96162e-16	Chondrocyte 1	ipo7
copa	8.85109e-21	17.8051	0.481	0.32	3.27428e-16	Chondrocyte 1	copa
nfat5b1	1.10105e-20	2.60982	0.215	0.082	4.07312e-16	Chondrocyte 1	nfat5b
arhgef42	1.15247e-20	3.2616	0.38	0.208	4.26334e-16	Chondrocyte 1	arhgef4
peli1b	1.23891e-20	2.03168	0.44	0.268	4.58308e-16	Chondrocyte 1	peli1b
spcs2	1.25997e-20	3.35927	0.51	0.346	4.661e-16	Chondrocyte 1	spcs2
plce1	1.26462e-20	2.61686	0.342	0.178	4.6782e-16	Chondrocyte 1	plce1
eif3f	1.30444e-20	24.3619	0.904	0.763	4.82551e-16	Chondrocyte 1	eif3f
gmppb	1.36041e-20	11.4759	0.433	0.258	5.03258e-16	Chondrocyte 1	gmppb
glo1	1.37768e-20	6.82014	0.629	0.497	5.09647e-16	Chondrocyte 1	glo1
zgc:1537131	1.51651e-20	2.13071	0.457	0.267	5.61002e-16	Chondrocyte 1	zgc:153713
slc30a7	1.69816e-20	3.38867	0.4	0.231	6.28202e-16	Chondrocyte 1	slc30a7
XLOC-006330	2.20398e-20	0.509609	0.144	0.041	8.15317e-16	Chondrocyte 1	XLOC-006330
snx17	2.48092e-20	3.80782	0.452	0.278	9.17766e-16	Chondrocyte 1	snx17
neo1a2	3.2661e-20	3.707	0.727	0.578	1.20823e-15	Chondrocyte 1	neo1a
nck1a	3.4339e-20	10.8033	0.344	0.184	1.2703e-15	Chondrocyte 1	nck1a
atf4a1	3.46638e-20	3.33348	0.773	0.639	1.28232e-15	Chondrocyte 1	atf4a
suclg1	3.79755e-20	5.31358	0.522	0.362	1.40483e-15	Chondrocyte 1	suclg1
map1lc3b	3.89492e-20	4.59189	0.517	0.342	1.44085e-15	Chondrocyte 1	map1lc3b
eif3ha	4.9528e-20	4.05841	0.746	0.623	1.83219e-15	Chondrocyte 1	eif3ha
blcap	5.29225e-20	1.98577	0.368	0.209	1.95776e-15	Chondrocyte 1	blcap
id2a	5.423e-20	0.567903	0.73	0.561	2.00613e-15	Chondrocyte 1	id2a
cct81	5.44583e-20	2.72742	0.651	0.483	2.01458e-15	Chondrocyte 1	cct8
efhd1	5.51669e-20	4.79625	0.225	0.093	2.04079e-15	Chondrocyte 1	efhd1
gosr2	5.83933e-20	2.44726	0.328	0.171	2.16014e-15	Chondrocyte 1	gosr2
si:ch211-11k18.4	6.7187e-20	1.9545	0.304	0.151	2.48545e-15	Chondrocyte 1	si:ch211-11k18.4
cox7b	6.89454e-20	10.1864	0.701	0.621	2.5505e-15	Chondrocyte 1	cox7b
ap3m1	7.6772e-20	2.49117	0.242	0.105	2.84003e-15	Chondrocyte 1	ap3m1
clic42	8.90198e-20	1.55682	0.581	0.422	3.29311e-15	Chondrocyte 1	clic4
copg2	9.36303e-20	2.01158	0.383	0.218	3.46367e-15	Chondrocyte 1	copg2
zgc:776501	9.87285e-20	1.93816	0.4	0.23	3.65226e-15	Chondrocyte 1	zgc:77650
prkcaa1	1.02354e-19	0.810199	0.294	0.135	3.78639e-15	Chondrocyte 1	prkcaa
tcp1	1.28104e-19	1.90569	0.773	0.626	4.73894e-15	Chondrocyte 1	tcp1
mrps33	1.35426e-19	2.52911	0.309	0.157	5.00983e-15	Chondrocyte 1	mrps33
zgc:162944	1.49469e-19	3.80128	0.541	0.389	5.5293e-15	Chondrocyte 1	zgc:162944
pdia6	1.5711e-19	19.0698	0.397	0.233	5.81197e-15	Chondrocyte 1	pdia6
canx	1.57356e-19	5.38931	0.589	0.43	5.82108e-15	Chondrocyte 1	canx
atp5mf	1.59618e-19	11.1266	0.689	0.596	5.90475e-15	Chondrocyte 1	atp5mf
anapc11	1.67788e-19	2.13001	0.373	0.215	6.20697e-15	Chondrocyte 1	anapc11
fam133b	1.80713e-19	4.04496	0.545	0.4	6.68511e-15	Chondrocyte 1	fam133b
cox7c	1.94853e-19	10.0202	0.706	0.629	7.20819e-15	Chondrocyte 1	cox7c
rbx1	1.98386e-19	3.62435	0.579	0.437	7.33891e-15	Chondrocyte 1	rbx1
nnt	2.02599e-19	1.78538	0.383	0.221	7.49473e-15	Chondrocyte 1	nnt
strbp	2.32424e-19	0.626279	0.261	0.121	8.59807e-15	Chondrocyte 1	strbp
eif3s10	2.32487e-19	5.4563	0.787	0.659	8.60041e-15	Chondrocyte 1	eif3s10
ncoa2	2.34958e-19	2.79151	0.39	0.226	8.69178e-15	Chondrocyte 1	ncoa2
myo9aa	2.45224e-19	1.01249	0.471	0.303	9.07157e-15	Chondrocyte 1	myo9aa
mpc1	2.48728e-19	2.54883	0.462	0.316	9.20118e-15	Chondrocyte 1	mpc1
atp5if1b	2.55352e-19	4.74305	0.507	0.348	9.44623e-15	Chondrocyte 1	atp5if1b
cd1641	2.72602e-19	1.53818	0.414	0.247	1.00844e-14	Chondrocyte 1	cd164
ndufb71	2.94596e-19	2.60466	0.567	0.437	1.0898e-14	Chondrocyte 1	ndufb7
golt1bb	2.99557e-19	5.32399	0.364	0.202	1.10815e-14	Chondrocyte 1	golt1bb
lepr	3.17172e-19	2.5857	0.254	0.116	1.17331e-14	Chondrocyte 1	lepr
deptor	3.2626e-19	5.49091	0.495	0.334	1.20693e-14	Chondrocyte 1	deptor
rca2.11	3.37723e-19	1.47946	0.416	0.247	1.24934e-14	Chondrocyte 1	rca2.1
tmed9	3.59754e-19	2.96271	0.404	0.241	1.33084e-14	Chondrocyte 1	tmed9
nr4a11	3.65112e-19	1.82916	0.129	0.354	1.35066e-14	Chondrocyte 1	nr4a1
kdelr2a1	3.8127e-19	4.50686	0.562	0.414	1.41043e-14	Chondrocyte 1	kdelr2a
fam20b	4.12161e-19	2.24588	0.297	0.15	1.52471e-14	Chondrocyte 1	fam20b
CT573344.1	5.0963e-19	3.32577	0.139	0.041	1.88527e-14	Chondrocyte 1	CT573344.1
ndufa6	5.44814e-19	2.63511	0.545	0.409	2.01543e-14	Chondrocyte 1	ndufa6
mrto4	6.57847e-19	2.94179	0.323	0.17	2.43357e-14	Chondrocyte 1	mrto4
camk1db	6.93104e-19	3.31982	0.239	0.107	2.564e-14	Chondrocyte 1	camk1db
eif3g2	8.46709e-19	1.78871	0.797	0.647	3.13223e-14	Chondrocyte 1	eif3g
rwdd1	8.90678e-19	4.42293	0.548	0.413	3.29488e-14	Chondrocyte 1	rwdd1
NDUFB1	9.85258e-19	3.61701	0.641	0.521	3.64476e-14	Chondrocyte 1	NDUFB1
ndufa1	1.06354e-18	3.77438	0.591	0.477	3.93435e-14	Chondrocyte 1	ndufa1
slc4a7	1.16123e-18	7.04741	0.565	0.406	4.29572e-14	Chondrocyte 1	slc4a7
lsm6	1.27426e-18	2.91911	0.416	0.263	4.71387e-14	Chondrocyte 1	lsm6
carm1	1.28263e-18	1.50381	0.388	0.228	4.74484e-14	Chondrocyte 1	carm1
selenof	1.33679e-18	5.87235	0.579	0.451	4.9452e-14	Chondrocyte 1	selenof
tiam2a	1.43626e-18	2.18315	0.273	0.13	5.31315e-14	Chondrocyte 1	tiam2a
slc38a9	1.52812e-18	2.45723	0.12	0.033	5.65297e-14	Chondrocyte 1	slc38a9
COX5B	1.60182e-18	15.6569	0.766	0.695	5.9256e-14	Chondrocyte 1	COX5B
sirt71	1.64881e-18	1.29235	0.34	0.172	6.09943e-14	Chondrocyte 1	sirt7
eif3c1	1.77558e-18	1.50618	0.711	0.569	6.56839e-14	Chondrocyte 1	eif3c
ndufab1a1	1.9125e-18	1.97443	0.447	0.294	7.07492e-14	Chondrocyte 1	ndufab1a
ypel1	1.91652e-18	1.53417	0.342	0.19	7.08978e-14	Chondrocyte 1	ypel1
calm3b	2.06503e-18	1.65431	0.632	0.514	7.63917e-14	Chondrocyte 1	calm3b
rhobtb2b	2.12568e-18	3.65355	0.275	0.134	7.86352e-14	Chondrocyte 1	rhobtb2b
samd4a	2.17799e-18	3.0862	0.385	0.226	8.05704e-14	Chondrocyte 1	samd4a
sec31a	2.30708e-18	6.5469	0.361	0.204	8.53457e-14	Chondrocyte 1	sec31a
uqcrh	2.46652e-18	7.13588	0.691	0.575	9.12439e-14	Chondrocyte 1	uqcrh
csde11	2.52482e-18	2.18241	0.663	0.526	9.34007e-14	Chondrocyte 1	csde1
tmed5	2.74504e-18	1.57596	0.313	0.168	1.01547e-13	Chondrocyte 1	tmed5
psmd7	2.80517e-18	4.45955	0.45	0.289	1.03772e-13	Chondrocyte 1	psmd7
srp54	2.86243e-18	6.08028	0.431	0.263	1.0589e-13	Chondrocyte 1	srp54
aimp11	2.90375e-18	4.11191	0.498	0.349	1.07418e-13	Chondrocyte 1	aimp1
lrpap11	3.16791e-18	1.89269	0.455	0.3	1.17191e-13	Chondrocyte 1	lrpap1
ndufb3	3.27268e-18	2.79411	0.459	0.298	1.21066e-13	Chondrocyte 1	ndufb3
BX001023.12	3.39045e-18	1.44822	0.249	0.107	1.25423e-13	Chondrocyte 1	BX001023.1
siah2l	3.45272e-18	2.28037	0.335	0.178	1.27726e-13	Chondrocyte 1	siah2l
cox8a	3.71713e-18	11.1078	0.742	0.664	1.37508e-13	Chondrocyte 1	cox8a
lrrc8db	4.16784e-18	3.08158	0.261	0.126	1.54181e-13	Chondrocyte 1	lrrc8db
yipf4	4.67626e-18	3.34387	0.464	0.306	1.72989e-13	Chondrocyte 1	yipf4
bmpr1ba	4.82019e-18	2.20074	0.368	0.212	1.78313e-13	Chondrocyte 1	bmpr1ba
metrnla	5.009e-18	0.861791	0.433	0.271	1.85298e-13	Chondrocyte 1	metrnla
tfg	6.49538e-18	1.35141	0.524	0.377	2.40284e-13	Chondrocyte 1	tfg
chmp2bb	6.80512e-18	3.04261	0.325	0.178	2.51742e-13	Chondrocyte 1	chmp2bb
LOC101883232	7.87125e-18	1.92532	0.213	0.085	2.91181e-13	Chondrocyte 1	LOC101883232
eif4ebp3l	8.26817e-18	19.2931	0.632	0.462	3.05865e-13	Chondrocyte 1	eif4ebp3l
eif2s2	8.41231e-18	20.4413	0.734	0.655	3.11196e-13	Chondrocyte 1	eif2s2
aldh18a1	8.64049e-18	2.96701	0.278	0.14	3.19638e-13	Chondrocyte 1	aldh18a1
arpc1b	8.93476e-18	1.52607	0.478	0.315	3.30524e-13	Chondrocyte 1	arpc1b
skp11	1.13665e-17	3.37808	0.667	0.53	4.20482e-13	Chondrocyte 1	skp1
ddit3	1.16864e-17	7.32991	0.72	0.856	4.32314e-13	Chondrocyte 1	ddit3
metap2b	1.66644e-17	2.76233	0.61	0.498	6.16465e-13	Chondrocyte 1	metap2b
nop53	1.70267e-17	12.8817	0.813	0.68	6.29869e-13	Chondrocyte 1	nop53
hspa4b	1.73936e-17	1.26905	0.435	0.278	6.43443e-13	Chondrocyte 1	hspa4b
CABZ01068251.11	1.77518e-17	1.73478	0.244	0.107	6.56694e-13	Chondrocyte 1	CABZ01068251.1
adipor21	1.93308e-17	3.09435	0.586	0.461	7.15104e-13	Chondrocyte 1	adipor2
slc20a1b1	2.0733e-17	0.791703	0.646	0.493	7.66976e-13	Chondrocyte 1	slc20a1b
sash1b	2.17762e-17	2.12095	0.16	0.057	8.05565e-13	Chondrocyte 1	sash1b
csnk2b	2.2549e-17	2.84182	0.488	0.345	8.34156e-13	Chondrocyte 1	csnk2b
il13ra1	2.32571e-17	6.23714	0.49	0.336	8.60351e-13	Chondrocyte 1	il13ra1
paip2b	2.37747e-17	2.64303	0.608	0.471	8.79496e-13	Chondrocyte 1	paip2b
phyhd1	2.67563e-17	5.77579	0.246	0.116	9.89797e-13	Chondrocyte 1	phyhd1
XLOC-030902	2.84675e-17	2.27622	0.117	0.033	1.0531e-12	Chondrocyte 1	XLOC-030902
eif3i1	2.93579e-17	2.75604	0.708	0.55	1.08604e-12	Chondrocyte 1	eif3i
atp6ap2	3.22201e-17	2.38164	0.347	0.197	1.19192e-12	Chondrocyte 1	atp6ap2
dock1	3.23312e-17	5.77227	0.531	0.383	1.19603e-12	Chondrocyte 1	dock1
zgc:193541	3.24881e-17	6.13824	0.684	0.613	1.20183e-12	Chondrocyte 1	zgc:193541
cpa6	3.4554e-17	0.658235	0.22	0.098	1.27826e-12	Chondrocyte 1	cpa6
krtcap2	3.73061e-17	10.1555	0.502	0.363	1.38006e-12	Chondrocyte 1	krtcap2
ddt2	3.86578e-17	1.65606	0.445	0.286	1.43007e-12	Chondrocyte 1	ddt
ndufb2	3.91359e-17	1.87784	0.526	0.386	1.44775e-12	Chondrocyte 1	ndufb2
rab1ab	4.16562e-17	6.86001	0.562	0.431	1.54099e-12	Chondrocyte 1	rab1ab
tmed3	4.44428e-17	2.22392	0.268	0.132	1.64407e-12	Chondrocyte 1	tmed3
eif3s6ip	4.45259e-17	5.97957	0.732	0.598	1.64715e-12	Chondrocyte 1	eif3s6ip
slc41a2b1	4.49478e-17	1.80156	0.275	0.134	1.66275e-12	Chondrocyte 1	slc41a2b
LOC110437964	4.76745e-17	1.41832	0.132	0.04	1.76362e-12	Chondrocyte 1	LOC110437964
ap3s1-11	4.91747e-17	1.80226	0.287	0.141	1.81912e-12	Chondrocyte 1	ap3s1-1
fam162a	4.97147e-17	1.13208	0.368	0.22	1.83909e-12	Chondrocyte 1	fam162a
tanc2a1	5.18804e-17	2.13935	0.388	0.232	1.91921e-12	Chondrocyte 1	tanc2a
cox6b2	5.35642e-17	24.6142	0.868	0.761	1.9815e-12	Chondrocyte 1	cox6b2
ppid1	5.5968e-17	3.23246	0.337	0.192	2.07042e-12	Chondrocyte 1	ppid
tram2	5.62099e-17	2.69128	0.335	0.191	2.07937e-12	Chondrocyte 1	tram2
zgc:158482	6.36547e-17	2.28082	0.211	0.091	2.35478e-12	Chondrocyte 1	zgc:158482
rrbp1a	6.62345e-17	25.7806	0.529	0.399	2.45021e-12	Chondrocyte 1	rrbp1a
aco1	6.87802e-17	1.59007	0.344	0.195	2.54439e-12	Chondrocyte 1	aco1
wu:fi46h04	7.2733e-17	1.57817	0.421	0.246	2.69061e-12	Chondrocyte 1	wu:fi46h04
dynlrb1	7.41284e-17	7.88867	0.512	0.384	2.74223e-12	Chondrocyte 1	dynlrb1
pfdn1	7.90674e-17	2.17845	0.514	0.377	2.92494e-12	Chondrocyte 1	pfdn1
atp5meb	9.0185e-17	5.11486	0.701	0.643	3.33621e-12	Chondrocyte 1	atp5meb
TMEM191	9.61735e-17	1.47746	0.189	0.073	3.55775e-12	Chondrocyte 1	TMEM19
prdx3	9.83379e-17	1.9526	0.45	0.307	3.63781e-12	Chondrocyte 1	prdx3
srp72	1.00223e-16	3.94529	0.44	0.295	3.70754e-12	Chondrocyte 1	srp72
tm9sf2	1.02704e-16	4.86916	0.414	0.262	3.79933e-12	Chondrocyte 1	tm9sf2
junbb1	1.0403e-16	3.44018	0.943	0.859	3.84839e-12	Chondrocyte 1	junbb
calr3b	1.08831e-16	15.896	0.502	0.345	4.02597e-12	Chondrocyte 1	calr3b
gnai2a	1.13836e-16	1.44504	0.581	0.433	4.21112e-12	Chondrocyte 1	gnai2a
magt1	1.17249e-16	3.46869	0.596	0.464	4.33738e-12	Chondrocyte 1	magt1
CR848683.2	1.21541e-16	3.86687	0.447	0.291	4.49615e-12	Chondrocyte 1	CR848683.2
dag1	1.29692e-16	5.42801	0.483	0.33	4.79768e-12	Chondrocyte 1	dag1
ppp1caa1	1.58947e-16	2.07375	0.567	0.423	5.87993e-12	Chondrocyte 1	ppp1caa
mrpl13	1.71667e-16	2.0592	0.354	0.205	6.35048e-12	Chondrocyte 1	mrpl13
ndufa101	1.99392e-16	1.35885	0.376	0.226	7.3761e-12	Chondrocyte 1	ndufa10
ppiaa	2.32706e-16	36.6249	0.998	0.933	8.60848e-12	Chondrocyte 1	ppiaa
hint1	2.35759e-16	3.14356	0.581	0.481	8.72143e-12	Chondrocyte 1	hint1
tbca	2.76173e-16	2.88517	0.498	0.357	1.02165e-11	Chondrocyte 1	tbca
lhfpl63	2.94884e-16	1.12699	0.239	0.46	1.09086e-11	Chondrocyte 1	lhfpl6
mybl1	3.12255e-16	2.38672	0.139	0.048	1.15512e-11	Chondrocyte 1	mybl1
ube2ka	3.13218e-16	1.82175	0.211	0.089	1.15869e-11	Chondrocyte 1	ube2ka
cct5	3.17571e-16	7.71737	0.778	0.649	1.17479e-11	Chondrocyte 1	cct5
glg1a	3.55996e-16	1.63555	0.342	0.198	1.31694e-11	Chondrocyte 1	glg1a
cpe3	3.70045e-16	0.495886	0.127	0.322	1.36891e-11	Chondrocyte 1	cpe
TSTD1	3.77522e-16	2.44521	0.16	0.058	1.39657e-11	Chondrocyte 1	TSTD1
uqcrc11	3.81901e-16	1.75672	0.44	0.291	1.41276e-11	Chondrocyte 1	uqcrc1
CDPF1	4.38423e-16	0.541703	0.416	0.275	1.62186e-11	Chondrocyte 1	CDPF1
CT573476.11	4.7584e-16	1.43431	0.199	0.08	1.76028e-11	Chondrocyte 1	CT573476.1
cox4i1	4.88975e-16	6.46256	0.825	0.739	1.80887e-11	Chondrocyte 1	cox4i1
prex1	5.08489e-16	0.658909	0.275	0.143	1.88105e-11	Chondrocyte 1	prex1
apba1a	5.10216e-16	3.14273	0.141	0.049	1.88744e-11	Chondrocyte 1	apba1a
hp1bp31	5.39807e-16	2.20695	0.61	0.476	1.99691e-11	Chondrocyte 1	hp1bp3
glrx3	6.06983e-16	2.22274	0.344	0.201	2.24541e-11	Chondrocyte 1	glrx3
plgrkt	6.28385e-16	2.23628	0.311	0.174	2.32459e-11	Chondrocyte 1	plgrkt
hif1ab	6.36139e-16	2.38962	0.557	0.434	2.35327e-11	Chondrocyte 1	hif1ab
PDCL31	6.44872e-16	1.98749	0.194	0.078	2.38558e-11	Chondrocyte 1	PDCL3
si:ch211-263k4.2	6.50709e-16	2.48949	0.457	0.302	2.40717e-11	Chondrocyte 1	si:ch211-263k4.2
tegt1	6.75844e-16	4.57546	0.648	0.538	2.50015e-11	Chondrocyte 1	tegt
selenot1b1	6.96043e-16	1.70205	0.428	0.277	2.57487e-11	Chondrocyte 1	selenot1b
selenot1a1	7.14646e-16	2.28412	0.428	0.281	2.64369e-11	Chondrocyte 1	selenot1a
cdc42ep3	7.22497e-16	2.98529	0.268	0.135	2.67273e-11	Chondrocyte 1	cdc42ep3
FO704610.1	7.45073e-16	2.68704	0.115	0.034	2.75625e-11	Chondrocyte 1	FO704610.1
ndufa5	7.45477e-16	1.30026	0.505	0.381	2.75774e-11	Chondrocyte 1	ndufa5
RPL37A	8.37996e-16	7.39309	0.658	0.528	3.1e-11	Chondrocyte 1	RPL37A
ndufs5	8.45977e-16	2.41312	0.502	0.37	3.12952e-11	Chondrocyte 1	ndufs5
laptm5	9.11646e-16	2.02848	0.148	0.054	3.37245e-11	Chondrocyte 1	laptm5
si:ch73-269m14.2	9.25402e-16	4.57359	0.423	0.277	3.42334e-11	Chondrocyte 1	si:ch73-269m14.2
foxred2	9.63868e-16	1.93022	0.251	0.124	3.56564e-11	Chondrocyte 1	foxred2
nt5dc21	1.0956e-15	2.61594	0.309	0.172	4.05294e-11	Chondrocyte 1	nt5dc2
calm2a	1.21073e-15	1.02447	0.6	0.464	4.47886e-11	Chondrocyte 1	calm2a
ndufs7	1.21572e-15	2.64817	0.411	0.272	4.49731e-11	Chondrocyte 1	ndufs7
bcas22	1.45228e-15	1.58351	0.5	0.351	5.37243e-11	Chondrocyte 1	bcas2
yipf2	1.55928e-15	7.22463	0.227	0.107	5.76825e-11	Chondrocyte 1	yipf2
cth2	1.61187e-15	2.15233	0.275	0.145	5.9628e-11	Chondrocyte 1	cth
vapal1	1.85299e-15	2.66445	0.443	0.299	6.85477e-11	Chondrocyte 1	vapal
CABZ01102240.11	1.901e-15	1.48992	0.237	0.108	7.03238e-11	Chondrocyte 1	CABZ01102240.1
ndufv1	1.9885e-15	2.92088	0.414	0.269	7.35607e-11	Chondrocyte 1	ndufv1
slc38a101	2.04237e-15	2.67814	0.44	0.294	7.55535e-11	Chondrocyte 1	slc38a10
gorasp2	2.19585e-15	2.19754	0.352	0.211	8.1231e-11	Chondrocyte 1	gorasp2
tomm5	2.26666e-15	4.36369	0.61	0.503	8.38504e-11	Chondrocyte 1	tomm5
cyc11	2.32036e-15	1.66863	0.502	0.357	8.5837e-11	Chondrocyte 1	cyc1
hmgb1b2	2.32817e-15	0.668638	0.17	0.375	8.6126e-11	Chondrocyte 1	hmgb1b
ppdpfb	2.39634e-15	66.9273	0.837	0.732	8.86477e-11	Chondrocyte 1	ppdpfb
igf2bp3	2.60939e-15	8.58953	0.61	0.482	9.65293e-11	Chondrocyte 1	igf2bp3
cryl1	2.86725e-15	2.41868	0.249	0.126	1.06068e-10	Chondrocyte 1	cryl1
anp32b1	2.96653e-15	2.1883	0.524	0.383	1.09741e-10	Chondrocyte 1	anp32b
txndc15	3.10605e-15	2.1953	0.352	0.213	1.14902e-10	Chondrocyte 1	txndc15
si:ch73-335l21.1	3.3176e-15	2.90199	0.313	0.18	1.22728e-10	Chondrocyte 1	si:ch73-335l21.1
uqcr101	3.42365e-15	1.08695	0.555	0.421	1.26651e-10	Chondrocyte 1	uqcr10
gadd45ga	3.73334e-15	5.93853	0.404	0.259	1.38108e-10	Chondrocyte 1	gadd45ga
ssr1	3.8508e-15	6.32632	0.6	0.507	1.42453e-10	Chondrocyte 1	ssr1
tmem1071	3.89332e-15	1.52456	0.239	0.111	1.44025e-10	Chondrocyte 1	tmem107
adcy7	3.92637e-15	1.98428	0.287	0.159	1.45248e-10	Chondrocyte 1	adcy7
echs11	4.04949e-15	1.87475	0.366	0.228	1.49803e-10	Chondrocyte 1	echs1
ndufb91	4.2458e-15	1.9796	0.455	0.312	1.57065e-10	Chondrocyte 1	ndufb9
cops8	4.33958e-15	1.70813	0.309	0.175	1.60534e-10	Chondrocyte 1	cops8
mettl24	4.34614e-15	3.18437	0.232	0.114	1.60777e-10	Chondrocyte 1	mettl24
serpina10a1	4.40657e-15	2.63048	0.483	0.346	1.63012e-10	Chondrocyte 1	serpina10a
CABZ01072952.1	4.92306e-15	1.27976	0.165	0.062	1.82119e-10	Chondrocyte 1	CABZ01072952.1
si:ch211-76l23.42	4.95812e-15	2.99973	0.048	0.207	1.83416e-10	Chondrocyte 1	si:ch211-76l23.4
nrbp2a	5.12529e-15	3.12508	0.347	0.209	1.896e-10	Chondrocyte 1	nrbp2a
si:zfos-169g10.3	5.58066e-15	2.65472	0.488	0.367	2.06445e-10	Chondrocyte 1	si:zfos-169g10.3
mhc1zba2	5.74582e-15	1.54247	0.184	0.393	2.12555e-10	Chondrocyte 1	mhc1zba
sat1b	5.80547e-15	0.222842	0.538	0.406	2.14762e-10	Chondrocyte 1	sat1b
npm3	6.17801e-15	2.21431	0.483	0.347	2.28543e-10	Chondrocyte 1	npm3
pcyox1	6.29037e-15	0.166194	0.172	0.067	2.327e-10	Chondrocyte 1	pcyox1
tspan9a	6.84639e-15	4.53809	0.342	0.187	2.53268e-10	Chondrocyte 1	tspan9a
SYDE1	8.01257e-15	1.6317	0.289	0.161	2.96409e-10	Chondrocyte 1	SYDE1
ubxn4	8.26407e-15	1.72513	0.215	0.095	3.05713e-10	Chondrocyte 1	ubxn4
pdzrn3b1	8.87896e-15	1.71179	0.404	0.259	3.28459e-10	Chondrocyte 1	pdzrn3b
XLOC-026010	9.54596e-15	1.15956	0.278	0.14	3.53134e-10	Chondrocyte 1	XLOC-026010
pdk2a1	9.90043e-15	1.16494	0.452	0.302	3.66247e-10	Chondrocyte 1	pdk2a
supt3h1	1.0055e-14	0.864496	0.414	0.275	3.71965e-10	Chondrocyte 1	supt3h
ddx39ab	1.05843e-14	0.907486	0.514	0.364	3.91544e-10	Chondrocyte 1	ddx39ab
arf4a	1.1203e-14	9.35626	0.218	0.098	4.14434e-10	Chondrocyte 1	arf4a
tm9sf41	1.19907e-14	2.46266	0.402	0.259	4.43573e-10	Chondrocyte 1	tm9sf4
csrnp1a	1.24224e-14	2.19229	0.196	0.09	4.59543e-10	Chondrocyte 1	csrnp1a
cnn21	1.2485e-14	0.613207	0.184	0.383	4.61859e-10	Chondrocyte 1	cnn2
BX001030.11	1.33152e-14	1.01083	0.268	0.132	4.9257e-10	Chondrocyte 1	BX001030.1
ndufaf5	1.33232e-14	2.06775	0.278	0.151	4.92866e-10	Chondrocyte 1	ndufaf5
si:ch211-284b7.3	1.39382e-14	2.07859	0.33	0.197	5.15615e-10	Chondrocyte 1	si:ch211-284b7.3
ndufb61	1.45153e-14	2.65312	0.438	0.304	5.36965e-10	Chondrocyte 1	ndufb6
fkbp5	1.46283e-14	5.44541	0.395	0.254	5.41146e-10	Chondrocyte 1	fkbp5
NC-002333.17	1.52043e-14	206.874	1	1	5.62454e-10	Chondrocyte 1	NC-002333.17
gpx4a	1.70121e-14	5.74251	0.352	0.219	6.29329e-10	Chondrocyte 1	gpx4a
nbas	1.7031e-14	1.82234	0.323	0.19	6.30027e-10	Chondrocyte 1	nbas
rnf185	1.70825e-14	4.73037	0.428	0.297	6.31933e-10	Chondrocyte 1	rnf185
golim4b1	1.78261e-14	1.06173	0.292	0.161	6.59442e-10	Chondrocyte 1	golim4b
sdha1	1.82263e-14	1.42696	0.435	0.292	6.74244e-10	Chondrocyte 1	sdha
ebna1bp2	1.85198e-14	3.4048	0.447	0.304	6.85104e-10	Chondrocyte 1	ebna1bp2
trmt1121	1.86303e-14	1.74891	0.395	0.256	6.8919e-10	Chondrocyte 1	trmt112
tmem39a	1.92841e-14	4.1131	0.373	0.24	7.13376e-10	Chondrocyte 1	tmem39a
nme2b.1	2.01793e-14	136.182	0.988	0.916	7.46494e-10	Chondrocyte 1	nme2b.1
derl2	2.06134e-14	2.46159	0.316	0.186	7.62551e-10	Chondrocyte 1	derl2
nars	2.1317e-14	3.82023	0.416	0.279	7.88579e-10	Chondrocyte 1	nars
cct3	2.28582e-14	21.478	0.711	0.589	8.45593e-10	Chondrocyte 1	cct3
rab11ba1	2.49537e-14	1.90363	0.392	0.252	9.23111e-10	Chondrocyte 1	rab11ba
zgc:86598	2.5279e-14	3.95992	0.529	0.405	9.35145e-10	Chondrocyte 1	zgc:86598
lasp1	2.60108e-14	5.86793	0.627	0.537	9.62217e-10	Chondrocyte 1	lasp1
glula	2.62122e-14	39.5195	0.16	0.348	9.69667e-10	Chondrocyte 1	glula
slc25a11	2.62212e-14	1.9783	0.292	0.165	9.7e-10	Chondrocyte 1	slc25a11
spsb4a	2.6248e-14	1.456	0.285	0.159	9.70994e-10	Chondrocyte 1	spsb4a
zgc:112102	2.66777e-14	1.89096	0.1	0.029	9.86888e-10	Chondrocyte 1	zgc:112102
CT027638.1	2.76416e-14	17.962	0.553	0.701	1.02255e-09	Chondrocyte 1	CT027638.1
CR788236.11	2.89794e-14	0.748775	0.144	0.052	1.07203e-09	Chondrocyte 1	CR788236.1
cdk5rap21	3.02095e-14	1.45299	0.242	0.114	1.11754e-09	Chondrocyte 1	cdk5rap2
minpp1a	3.04979e-14	1.97093	0.234	0.12	1.12821e-09	Chondrocyte 1	minpp1a
tenm3	3.34962e-14	9.01961	0.309	0.51	1.23912e-09	Chondrocyte 1	tenm3
anxa5b2	3.37617e-14	1.504	0.112	0.295	1.24895e-09	Chondrocyte 1	anxa5b
denr	3.61654e-14	2.63673	0.462	0.341	1.33787e-09	Chondrocyte 1	denr
capn2a	4.04526e-14	1.67653	0.39	0.254	1.49646e-09	Chondrocyte 1	capn2a
agps	4.31922e-14	2.30617	0.208	0.096	1.59781e-09	Chondrocyte 1	agps
golgb11	4.3408e-14	1.26078	0.447	0.31	1.60579e-09	Chondrocyte 1	golgb1
cox7a2a	4.42858e-14	2.58904	0.557	0.472	1.63826e-09	Chondrocyte 1	cox7a2a
disp1	4.55598e-14	2.69243	0.309	0.18	1.68539e-09	Chondrocyte 1	disp1
grinab2	4.86734e-14	1.48697	0.51	0.367	1.80057e-09	Chondrocyte 1	grinab
copb1	4.89071e-14	2.88647	0.395	0.26	1.80922e-09	Chondrocyte 1	copb1
zgc:92606	5.15836e-14	7.3686	0.435	0.295	1.90823e-09	Chondrocyte 1	zgc:92606
psmc41	5.40716e-14	1.17491	0.409	0.276	2.00027e-09	Chondrocyte 1	psmc4
sinhcaf2	5.41559e-14	0.996772	0.108	0.282	2.00339e-09	Chondrocyte 1	sinhcaf
scrn2	5.65128e-14	2.77344	0.1	0.03	2.09058e-09	Chondrocyte 1	scrn2
pum31	6.00321e-14	0.300121	0.409	0.267	2.22077e-09	Chondrocyte 1	pum3
CABZ01110881.11	6.05951e-14	1.78216	0.282	0.15	2.24159e-09	Chondrocyte 1	CABZ01110881.1
eef1db	6.63093e-14	26.4543	0.813	0.683	2.45298e-09	Chondrocyte 1	eef1db
si:ch211-214j24.10	7.8597e-14	2.36069	0.519	0.39	2.90754e-09	Chondrocyte 1	si:ch211-214j24.10
pdlim4	8.63733e-14	2.3861	0.182	0.077	3.19521e-09	Chondrocyte 1	pdlim4
tomm7	8.98769e-14	5.12318	0.608	0.523	3.32481e-09	Chondrocyte 1	tomm7
atad1b	9.57746e-14	1.9564	0.201	0.091	3.54299e-09	Chondrocyte 1	atad1b
LOC1104382371	9.6842e-14	1.61876	0.151	0.057	3.58247e-09	Chondrocyte 1	LOC110438237
ndufs6	1.10335e-13	1.58271	0.385	0.254	4.08163e-09	Chondrocyte 1	ndufs6
zgc:171967	1.12248e-13	2.90004	0.273	0.154	4.15239e-09	Chondrocyte 1	zgc:171967
pgam1a	1.15731e-13	2.05295	0.435	0.302	4.28124e-09	Chondrocyte 1	pgam1a
ascc1	1.19378e-13	5.91248	0.144	0.056	4.41613e-09	Chondrocyte 1	ascc1
fntb	1.27082e-13	1.98966	0.392	0.261	4.70115e-09	Chondrocyte 1	fntb
sema3bl2	1.28669e-13	2.32888	0.038	0.182	4.75986e-09	Chondrocyte 1	sema3bl
rnf7	1.29684e-13	3.05128	0.445	0.327	4.79739e-09	Chondrocyte 1	rnf7
rab3gap1	1.32471e-13	2.08056	0.153	0.06	4.9005e-09	Chondrocyte 1	rab3gap1
CABZ01071903.11	1.33763e-13	2.59341	0.115	0.039	4.94831e-09	Chondrocyte 1	CABZ01071903.1
FO082781.11	1.40508e-13	3.44164	0.211	0.408	5.19781e-09	Chondrocyte 1	FO082781.1
loxl1	1.48468e-13	0.972603	0.349	0.219	5.49227e-09	Chondrocyte 1	loxl1
CABZ01074453.1	1.50824e-13	1.92667	0.105	0.033	5.57942e-09	Chondrocyte 1	CABZ01074453.1
acat11	1.55293e-13	3.04473	0.395	0.267	5.74475e-09	Chondrocyte 1	acat1
2025-09-12	1.62013e-13	2.48368	0.273	0.151	5.99334e-09	Chondrocyte 1	2025-09-12
nme3	1.74718e-13	2.51183	0.627	0.503	6.46333e-09	Chondrocyte 1	nme3
irf2bpl2	1.82951e-13	3.36732	0.467	0.326	6.7679e-09	Chondrocyte 1	irf2bpl
CABZ01076275.1	1.87811e-13	7.085	0.151	0.058	6.94771e-09	Chondrocyte 1	CABZ01076275.1
atrn1	1.88254e-13	1.87936	0.325	0.189	6.96408e-09	Chondrocyte 1	atrn
sap30l1	1.90311e-13	2.60491	0.447	0.331	7.04019e-09	Chondrocyte 1	sap30l
glt8d1	2.12354e-13	2.77124	0.225	0.114	7.8556e-09	Chondrocyte 1	glt8d1
psmb61	2.21637e-13	4.03613	0.519	0.413	8.19903e-09	Chondrocyte 1	psmb6
traf4a	2.29686e-13	3.50022	0.455	0.323	8.49676e-09	Chondrocyte 1	traf4a
mesd	2.3709e-13	2.73039	0.371	0.243	8.77067e-09	Chondrocyte 1	mesd
lman1	2.42527e-13	2.79523	0.273	0.154	8.97181e-09	Chondrocyte 1	lman1
nedd9	2.57683e-13	2.51461	0.476	0.342	9.53247e-09	Chondrocyte 1	nedd9
BX005309.1	2.58236e-13	2.039	0.301	0.178	9.55294e-09	Chondrocyte 1	BX005309.1
atp5md1	2.71245e-13	2.98415	0.596	0.533	1.00342e-08	Chondrocyte 1	atp5md
clpp	2.97445e-13	2.1675	0.289	0.169	1.10034e-08	Chondrocyte 1	clpp
sorbs1	3.06835e-13	6.31402	0.431	0.293	1.13508e-08	Chondrocyte 1	sorbs1
si:ch211-222l21.1	3.1296e-13	36.1767	0.78	0.877	1.15773e-08	Chondrocyte 1	si:ch211-222l21.1
adam8a	3.24788e-13	21.7143	0.28	0.159	1.20149e-08	Chondrocyte 1	adam8a
mccc2	3.48241e-13	1.33215	0.347	0.218	1.28825e-08	Chondrocyte 1	mccc2
NFX1	3.57321e-13	1.5126	0.182	0.079	1.32184e-08	Chondrocyte 1	NFX1
zgc:162879	3.62606e-13	0.678568	0.175	0.078	1.34139e-08	Chondrocyte 1	zgc:162879
brk1	3.65067e-13	2.36666	0.4	0.273	1.35049e-08	Chondrocyte 1	brk1
fzd7b1	3.69462e-13	1.95776	0.407	0.272	1.36675e-08	Chondrocyte 1	fzd7b
elocb	4.01628e-13	6.4733	0.467	0.343	1.48574e-08	Chondrocyte 1	elocb
chst12a1	4.03728e-13	2.28376	0.261	0.14	1.49351e-08	Chondrocyte 1	chst12a
znf593	4.03994e-13	2.30582	0.337	0.211	1.4945e-08	Chondrocyte 1	znf593
nop161	4.08396e-13	2.05971	0.268	0.149	1.51078e-08	Chondrocyte 1	nop16
txndc92	4.23941e-13	0.815574	0.548	0.425	1.56828e-08	Chondrocyte 1	txndc9
uqcrfs11	4.61835e-13	1.69445	0.462	0.343	1.70847e-08	Chondrocyte 1	uqcrfs1
tomm61	4.70943e-13	2.31011	0.38	0.252	1.74216e-08	Chondrocyte 1	tomm6
palm33	4.99435e-13	0.369809	0.273	0.151	1.84756e-08	Chondrocyte 1	palm3
elovl1b	5.12475e-13	5.64562	0.426	0.29	1.8958e-08	Chondrocyte 1	elovl1b
safb2	5.36179e-13	1.55676	0.488	0.351	1.98349e-08	Chondrocyte 1	safb
zbtb8os	5.56958e-13	1.87446	0.349	0.221	2.06036e-08	Chondrocyte 1	zbtb8os
timm23a1	6.41355e-13	2.6072	0.44	0.312	2.37256e-08	Chondrocyte 1	timm23a
ccnd2a	6.44554e-13	18.594	0.648	0.545	2.3844e-08	Chondrocyte 1	ccnd2a
anxa11b	6.61244e-13	4.72063	0.6	0.505	2.44614e-08	Chondrocyte 1	anxa11b
eml3	6.67269e-13	2.28255	0.309	0.183	2.46843e-08	Chondrocyte 1	eml3
bysl1	7.00326e-13	2.38798	0.569	0.447	2.59072e-08	Chondrocyte 1	bysl
itgb1b.22	7.70867e-13	0.17015	0.388	0.262	2.85167e-08	Chondrocyte 1	itgb1b.2
park71	7.84725e-13	1.93848	0.28	0.162	2.90293e-08	Chondrocyte 1	park7
tgm1l11	9.49116e-13	0.336102	0.084	0.243	3.51107e-08	Chondrocyte 1	tgm1l1
efr3a	9.57725e-13	3.28032	0.215	0.105	3.54291e-08	Chondrocyte 1	efr3a
cpeb4b1	1.14395e-12	0.310128	0.622	0.492	4.23182e-08	Chondrocyte 1	cpeb4b
aco2	1.21215e-12	1.93601	0.27	0.15	4.48411e-08	Chondrocyte 1	aco2
extl2	1.25228e-12	2.81892	0.287	0.169	4.63257e-08	Chondrocyte 1	extl2
tnika	1.37812e-12	5.65536	0.239	0.129	5.09807e-08	Chondrocyte 1	tnika
bcap31	1.51266e-12	3.9215	0.44	0.316	5.59579e-08	Chondrocyte 1	bcap31
dnaja2b2	1.5284e-12	1.82186	0.373	0.23	5.65399e-08	Chondrocyte 1	dnaja2b
ran	1.54386e-12	20.6297	0.895	0.776	5.71118e-08	Chondrocyte 1	ran
calr	1.58115e-12	6.29809	0.519	0.397	5.84915e-08	Chondrocyte 1	calr
mcamb	1.61343e-12	0.885697	0.117	0.042	5.96855e-08	Chondrocyte 1	mcamb
slc16a101	1.64057e-12	1.5079	0.431	0.3	6.06895e-08	Chondrocyte 1	slc16a10
serpinh1a	1.73455e-12	1.5605	0.44	0.311	6.41662e-08	Chondrocyte 1	serpinh1a
XLOC-035202	1.75032e-12	2.67237	0.115	0.04	6.47498e-08	Chondrocyte 1	XLOC-035202
spink2.11	1.85175e-12	1.10526	0.203	0.094	6.85018e-08	Chondrocyte 1	spink2.1
minos1	2.02061e-12	2.46698	0.411	0.299	7.47484e-08	Chondrocyte 1	minos1
ptges3a	2.09025e-12	2.32512	0.376	0.252	7.73245e-08	Chondrocyte 1	ptges3a
palld	2.31732e-12	11.6442	0.091	0.25	8.57245e-08	Chondrocyte 1	palld
si:ch211-235e9.6	2.39675e-12	2.57139	0.333	0.213	8.8663e-08	Chondrocyte 1	si:ch211-235e9.6
prelid1a1	2.45997e-12	1.90816	0.5	0.375	9.10015e-08	Chondrocyte 1	prelid1a
tia1l1	2.46052e-12	2.18795	0.404	0.278	9.10222e-08	Chondrocyte 1	tia1l
si:dkey-122a22.2	2.51492e-12	2.5264	0.222	0.117	9.30344e-08	Chondrocyte 1	si:dkey-122a22.2
adamts22	3.14407e-12	0.316782	0.026	0.152	1.16309e-07	Chondrocyte 1	adamts2
coa5	3.17552e-12	2.21009	0.234	0.126	1.17472e-07	Chondrocyte 1	coa5
mmgt1	3.23059e-12	3.81782	0.364	0.248	1.19509e-07	Chondrocyte 1	mmgt1
si:dkey-180p18.92	3.25111e-12	1.01251	0.364	0.222	1.20268e-07	Chondrocyte 1	si:dkey-180p18.9
clptm1	3.25383e-12	1.76113	0.273	0.155	1.20369e-07	Chondrocyte 1	clptm1
arf2b	3.25806e-12	4.25616	0.383	0.248	1.20525e-07	Chondrocyte 1	arf2b
prdx6	3.49152e-12	8.78547	0.474	0.356	1.29162e-07	Chondrocyte 1	prdx6
bhlhe40	3.5627e-12	0.480542	0.533	0.416	1.31795e-07	Chondrocyte 1	bhlhe40
sfxn1	3.68749e-12	2.90275	0.122	0.045	1.36411e-07	Chondrocyte 1	sfxn1
adrm11	3.69684e-12	2.65051	0.347	0.228	1.36757e-07	Chondrocyte 1	adrm1
si:dkeyp-110e4.61	4.46266e-12	2.05686	0.337	0.218	1.65087e-07	Chondrocyte 1	si:dkeyp-110e4.6
pdap1b	4.60273e-12	13.02	0.33	0.211	1.70269e-07	Chondrocyte 1	pdap1b
pdhb	4.74291e-12	2.02904	0.402	0.28	1.75454e-07	Chondrocyte 1	pdhb
si:dkey-204f11.64	5.02602e-12	5.21696	0.158	0.07	1.85928e-07	Chondrocyte 1	si:dkey-204f11.64
isoc2	6.16663e-12	1.09437	0.349	0.231	2.28122e-07	Chondrocyte 1	isoc2
tbc1d41	6.36723e-12	1.8517	0.251	0.139	2.35543e-07	Chondrocyte 1	tbc1d4
tm9sf31	6.78893e-12	2.3287	0.404	0.282	2.51143e-07	Chondrocyte 1	tm9sf3
dusp19b	6.90521e-12	2.06356	0.194	0.097	2.55445e-07	Chondrocyte 1	dusp19b
ndufa7	7.07661e-12	1.6082	0.299	0.185	2.61785e-07	Chondrocyte 1	ndufa7
sdf2	7.11555e-12	1.7308	0.211	0.107	2.63226e-07	Chondrocyte 1	sdf2
ndufa2	7.28054e-12	1.93188	0.392	0.276	2.69329e-07	Chondrocyte 1	ndufa2
bckdhb1	7.35779e-12	1.27441	0.378	0.259	2.72187e-07	Chondrocyte 1	bckdhb
selenot2	7.47972e-12	1.95718	0.266	0.155	2.76697e-07	Chondrocyte 1	selenot2
ppap2d1	7.66493e-12	0.505001	0.081	0.231	2.83549e-07	Chondrocyte 1	ppap2d
si:ch73-42p12.22	7.73238e-12	1.88148	0.359	0.234	2.86044e-07	Chondrocyte 1	si:ch73-42p12.2
yipf5	8.06729e-12	2.3985	0.316	0.201	2.98433e-07	Chondrocyte 1	yipf5
ube2d2	8.85011e-12	6.81787	0.598	0.537	3.27392e-07	Chondrocyte 1	ube2d2
adam19b	8.98943e-12	3.02008	0.163	0.075	3.32546e-07	Chondrocyte 1	adam19b
srsf10b	9.77436e-12	1.36876	0.352	0.229	3.61583e-07	Chondrocyte 1	srsf10b
ndufs2	1.14489e-11	1.8347	0.378	0.259	4.23529e-07	Chondrocyte 1	ndufs2
tomm20b	1.15319e-11	5.87015	0.696	0.612	4.266e-07	Chondrocyte 1	tomm20b
rhoac1	1.19828e-11	1.57978	0.462	0.345	4.43279e-07	Chondrocyte 1	rhoac
eif5b	1.20496e-11	17.8807	0.548	0.43	4.4575e-07	Chondrocyte 1	eif5b
dldh2	1.22028e-11	1.94786	0.51	0.396	4.51416e-07	Chondrocyte 1	dldh
snrpb1	1.3091e-11	1.78548	0.598	0.483	4.84276e-07	Chondrocyte 1	snrpb
mak161	1.32815e-11	2.37251	0.459	0.347	4.91322e-07	Chondrocyte 1	mak16
abca2	1.36367e-11	4.64223	0.151	0.067	5.04463e-07	Chondrocyte 1	abca2
timm9	1.4993e-11	1.87826	0.354	0.242	5.54636e-07	Chondrocyte 1	timm9
fam3c	1.56601e-11	2.10699	0.275	0.167	5.79315e-07	Chondrocyte 1	fam3c
gspt1l1	1.58394e-11	3.78044	0.579	0.48	5.85945e-07	Chondrocyte 1	gspt1l
PLBD21	1.64119e-11	1.69803	0.163	0.071	6.07125e-07	Chondrocyte 1	PLBD2
esd2	1.65012e-11	1.63582	0.438	0.317	6.10429e-07	Chondrocyte 1	esd
mrpl52	1.67423e-11	3.31708	0.256	0.15	6.19347e-07	Chondrocyte 1	mrpl52
myo18ab2	1.86638e-11	2.78456	0.512	0.388	6.90431e-07	Chondrocyte 1	myo18ab
rbms1a1	2.11626e-11	1.87942	0.464	0.333	7.82867e-07	Chondrocyte 1	rbms1a
ubap2b	2.17218e-11	3.51153	0.553	0.443	8.03553e-07	Chondrocyte 1	ubap2b
ppp2cb	2.41655e-11	3.48472	0.483	0.378	8.93955e-07	Chondrocyte 1	ppp2cb
atp1b3a2	2.46833e-11	2.09959	0.306	0.193	9.13108e-07	Chondrocyte 1	atp1b3a
ddx181	2.60803e-11	0.483518	0.51	0.387	9.64788e-07	Chondrocyte 1	ddx18
cnpy2	2.68641e-11	2.40085	0.28	0.17	9.93785e-07	Chondrocyte 1	cnpy2
hsp90ab1	3.06751e-11	26.5369	1	0.958	1.13476e-06	Chondrocyte 1	hsp90ab1
kpnb3	3.2185e-11	6.37013	0.462	0.339	1.19062e-06	Chondrocyte 1	kpnb3
aff2	3.25533e-11	3.85868	0.445	0.32	1.20425e-06	Chondrocyte 1	aff2
si:ch211-133n4.4	3.4695e-11	9.07424	0.648	0.559	1.28347e-06	Chondrocyte 1	si:ch211-133n4.4
fn1b	3.50528e-11	40.9638	0.467	0.337	1.29671e-06	Chondrocyte 1	fn1b
crema	3.57841e-11	36.5365	0.297	0.468	1.32376e-06	Chondrocyte 1	crema
flncb1	3.84932e-11	2.75595	0.048	0.176	1.42398e-06	Chondrocyte 1	flncb
smarca4a1	3.98331e-11	2.45615	0.416	0.301	1.47355e-06	Chondrocyte 1	smarca4a
psma5	4.12496e-11	3.46127	0.457	0.349	1.52595e-06	Chondrocyte 1	psma5
hadh	4.26398e-11	3.93748	0.311	0.198	1.57738e-06	Chondrocyte 1	hadh
ccdc1241	4.34622e-11	2.45186	0.333	0.221	1.6078e-06	Chondrocyte 1	ccdc124
sod21	4.34695e-11	1.81438	0.309	0.199	1.60807e-06	Chondrocyte 1	sod2
dnajb1b	4.49207e-11	64.047	0.868	0.928	1.66175e-06	Chondrocyte 1	dnajb1b
pbdc1	4.56879e-11	2.06311	0.471	0.374	1.69013e-06	Chondrocyte 1	pbdc1
gnl2	4.83627e-11	1.01566	0.361	0.245	1.78908e-06	Chondrocyte 1	gnl2
atp6ap1b	4.84308e-11	2.67325	0.297	0.188	1.7916e-06	Chondrocyte 1	atp6ap1b
myg1	5.35754e-11	2.74075	0.423	0.317	1.98191e-06	Chondrocyte 1	myg1
capzb2	5.43901e-11	2.24545	0.517	0.414	2.01205e-06	Chondrocyte 1	capzb
si:rp71-45k5.41	5.53063e-11	2.41764	0.502	0.402	2.04595e-06	Chondrocyte 1	si:rp71-45k5.4
atp5l	5.62799e-11	0.404335	0.706	0.686	2.08196e-06	Chondrocyte 1	atp5l
fah	5.63764e-11	16.754	0.426	0.3	2.08553e-06	Chondrocyte 1	fah
tspan3a	5.71022e-11	1.83	0.34	0.223	2.11238e-06	Chondrocyte 1	tspan3a
LOC110439840	6.39669e-11	1.52896	0.148	0.064	2.36633e-06	Chondrocyte 1	LOC110439840
rps6kb1b1	6.74555e-11	2.04967	0.45	0.348	2.49538e-06	Chondrocyte 1	rps6kb1b
eif4a31	6.82842e-11	0.978167	0.476	0.362	2.52604e-06	Chondrocyte 1	eif4a3
srpra1	6.94472e-11	3.44753	0.524	0.405	2.56906e-06	Chondrocyte 1	srpra
zgc:112332	7.02066e-11	2.46656	0.16	0.076	2.59715e-06	Chondrocyte 1	zgc:112332
atp6v1e1b	7.10283e-11	1.56884	0.297	0.187	2.62755e-06	Chondrocyte 1	atp6v1e1b
SPAG9	7.93187e-11	2.09635	0.182	0.09	2.93424e-06	Chondrocyte 1	SPAG9
sgta1	7.95392e-11	2.12727	0.416	0.31	2.94239e-06	Chondrocyte 1	sgta
rpl7l11	8.40019e-11	2.66892	0.478	0.367	3.10748e-06	Chondrocyte 1	rpl7l1
bnip3lb	9.73324e-11	0.391181	0.325	0.212	3.60062e-06	Chondrocyte 1	bnip3lb
hibadhb1	9.91692e-11	1.88083	0.299	0.191	3.66857e-06	Chondrocyte 1	hibadhb
larp4ab1	9.99645e-11	4.8648	0.275	0.453	3.69799e-06	Chondrocyte 1	larp4ab
mif	1.00244e-10	2.87207	0.581	0.499	3.70834e-06	Chondrocyte 1	mif
ncdn	1.06813e-10	3.11513	0.196	0.103	3.95134e-06	Chondrocyte 1	ncdn
idh21	1.07142e-10	4.38575	0.792	0.703	3.9635e-06	Chondrocyte 1	idh2
cdk17	1.08318e-10	1.64291	0.304	0.191	4.007e-06	Chondrocyte 1	cdk17
rcan1a	1.09847e-10	39.8685	0.153	0.31	4.06356e-06	Chondrocyte 1	rcan1a
pdhx	1.12148e-10	2.16156	0.208	0.112	4.1487e-06	Chondrocyte 1	pdhx
psma41	1.12598e-10	2.40637	0.481	0.384	4.16532e-06	Chondrocyte 1	psma4
slc31a1	1.12637e-10	3.43288	0.354	0.239	4.16679e-06	Chondrocyte 1	slc31a1
chpfb	1.16942e-10	3.09616	0.167	0.081	4.32604e-06	Chondrocyte 1	chpfb
rab41	1.19553e-10	2.06877	0.251	0.148	4.42261e-06	Chondrocyte 1	rab41
ola1	1.22074e-10	7.48745	0.706	0.631	4.51589e-06	Chondrocyte 1	ola1
rnf130	1.22207e-10	1.68619	0.261	0.156	4.5208e-06	Chondrocyte 1	rnf130
CABZ01112656.1	1.22851e-10	2.53215	0.268	0.153	4.54463e-06	Chondrocyte 1	CABZ01112656.1
FP236812.2	1.27415e-10	13.5996	0.187	0.091	4.71347e-06	Chondrocyte 1	FP236812.2
ndufv2	1.29163e-10	1.50489	0.359	0.247	4.77813e-06	Chondrocyte 1	ndufv2
zgc:56493	1.31608e-10	32.2933	0.852	0.785	4.86858e-06	Chondrocyte 1	zgc:56493
rpn21	1.32644e-10	1.47863	0.395	0.283	4.90691e-06	Chondrocyte 1	rpn2
psmd8	1.32791e-10	1.52969	0.359	0.249	4.91232e-06	Chondrocyte 1	psmd8
golt1ba	1.33231e-10	2.68699	0.184	0.094	4.92862e-06	Chondrocyte 1	golt1ba
pwp11	1.34348e-10	1.97246	0.383	0.27	4.96994e-06	Chondrocyte 1	pwp1
mrps36	1.35268e-10	1.68324	0.38	0.272	5.00399e-06	Chondrocyte 1	mrps36
cnbpb	1.41944e-10	2.56686	0.804	0.721	5.25093e-06	Chondrocyte 1	cnbpb
arpc4	1.4411e-10	1.15294	0.344	0.231	5.33108e-06	Chondrocyte 1	arpc4
rer1	1.44267e-10	1.62421	0.368	0.255	5.33689e-06	Chondrocyte 1	rer1
acbd7	1.56255e-10	11.6824	0.151	0.071	5.78035e-06	Chondrocyte 1	acbd7
lyrm22	1.58187e-10	1.78381	0.318	0.209	5.85181e-06	Chondrocyte 1	lyrm2
coq9	1.68663e-10	1.34593	0.287	0.181	6.23935e-06	Chondrocyte 1	coq9
hsbp1b1	1.68893e-10	2.21472	0.462	0.357	6.24785e-06	Chondrocyte 1	hsbp1b
pde4ba	1.71536e-10	21.4559	0.392	0.27	6.34562e-06	Chondrocyte 1	pde4ba
s100u2	1.75664e-10	0.618647	0.129	0.283	6.49834e-06	Chondrocyte 1	s100u
zgc:1009181	1.81333e-10	2.03949	0.392	0.282	6.70807e-06	Chondrocyte 1	zgc:100918
ddx231	1.8164e-10	1.71066	0.404	0.289	6.71942e-06	Chondrocyte 1	ddx23
il4r.12	1.84756e-10	1.17952	0.67	0.571	6.83468e-06	Chondrocyte 1	il4r.1
plxnb3	1.84939e-10	1.84323	0.172	0.084	6.84147e-06	Chondrocyte 1	plxnb3
reep51	1.87637e-10	4.87421	0.605	0.513	6.94127e-06	Chondrocyte 1	reep5
gpr158a	2.06083e-10	0.857952	0.17	0.082	7.62362e-06	Chondrocyte 1	gpr158a
hmgb3b	2.32999e-10	2.33966	0.428	0.324	8.61932e-06	Chondrocyte 1	hmgb3b
dera	2.34114e-10	1.80029	0.251	0.149	8.66057e-06	Chondrocyte 1	dera
eif2s1a1	2.37363e-10	1.78519	0.388	0.271	8.78078e-06	Chondrocyte 1	eif2s1a
kmt2ca1	2.38035e-10	0.712066	0.512	0.389	8.80563e-06	Chondrocyte 1	kmt2ca
si:ch73-181d5.4	2.41681e-10	2.90731	0.194	0.103	8.94049e-06	Chondrocyte 1	si:ch73-181d5.4
aacs	2.43703e-10	3.63607	0.11	0.043	9.01529e-06	Chondrocyte 1	aacs
sdr16c5b	2.45649e-10	2.43554	0.342	0.238	9.08731e-06	Chondrocyte 1	sdr16c5b
sox11b	2.66775e-10	6.83074	0.23	0.397	9.8688e-06	Chondrocyte 1	sox11b
si:dkey-44g23.5	2.7031e-10	2.25419	0.321	0.211	9.99957e-06	Chondrocyte 1	si:dkey-44g23.5
hsp70.11	2.85329e-10	6.1556	0.409	0.549	1.05552e-05	Chondrocyte 1	hsp70.1
rcn21	2.87088e-10	1.99465	0.304	0.197	1.06202e-05	Chondrocyte 1	rcn2
btf3l41	2.87815e-10	1.81257	0.476	0.372	1.06471e-05	Chondrocyte 1	btf3l4
arpc31	2.88745e-10	4.90623	0.517	0.426	1.06816e-05	Chondrocyte 1	arpc3
chmp2a	2.91809e-10	1.33181	0.469	0.347	1.07949e-05	Chondrocyte 1	chmp2a
ndufs4	3.10841e-10	2.16755	0.376	0.272	1.1499e-05	Chondrocyte 1	ndufs4
si:ch211-217k17.7	3.21751e-10	4.66323	0.577	0.489	1.19025e-05	Chondrocyte 1	si:ch211-217k17.7
txn2	3.23726e-10	1.55115	0.285	0.179	1.19756e-05	Chondrocyte 1	txn2
tomm70a1	3.55064e-10	2.19105	0.428	0.323	1.31349e-05	Chondrocyte 1	tomm70a
ywhabb2	3.61713e-10	2.59859	0.577	0.491	1.33808e-05	Chondrocyte 1	ywhabb
alg5	3.87604e-10	52.0431	0.289	0.186	1.43386e-05	Chondrocyte 1	alg5
lsm72	3.87633e-10	1.48883	0.423	0.313	1.43397e-05	Chondrocyte 1	lsm7
ponzr12	3.91612e-10	2.04968	0.053	0.174	1.44869e-05	Chondrocyte 1	ponzr1
polr2eb	4.07403e-10	1.48848	0.368	0.256	1.50711e-05	Chondrocyte 1	polr2eb
ephb1	4.15865e-10	0.650921	0.117	0.047	1.53841e-05	Chondrocyte 1	ephb1
nedd4a	4.21869e-10	5.22994	0.423	0.31	1.56062e-05	Chondrocyte 1	nedd4a
pfdn5	4.28107e-10	2.95064	0.39	0.294	1.58369e-05	Chondrocyte 1	pfdn5
FAR2	4.29319e-10	1.64038	0.129	0.054	1.58818e-05	Chondrocyte 1	FAR2
MDFI	4.30956e-10	2.5485	0.519	0.432	1.59424e-05	Chondrocyte 1	MDFI
dnase1l1	4.33174e-10	1.16088	0.368	0.257	1.60244e-05	Chondrocyte 1	dnase1l1
mrps14	4.39949e-10	3.12372	0.301	0.201	1.6275e-05	Chondrocyte 1	mrps14
cox7a2l1	4.47884e-10	2.25689	0.464	0.368	1.65686e-05	Chondrocyte 1	cox7a2l
elof1	4.48923e-10	1.51561	0.361	0.251	1.6607e-05	Chondrocyte 1	elof1
tmem147	4.79647e-10	2.04038	0.349	0.243	1.77436e-05	Chondrocyte 1	tmem147
sf3b12	4.96357e-10	1.45764	0.536	0.436	1.83617e-05	Chondrocyte 1	sf3b1
atp5pf	5.01275e-10	7.79545	0.589	0.551	1.85437e-05	Chondrocyte 1	atp5pf
ppp2cab1	5.10095e-10	2.23939	0.256	0.146	1.88699e-05	Chondrocyte 1	ppp2cab
swi5	5.20266e-10	4.5043	0.22	0.127	1.92462e-05	Chondrocyte 1	swi5
eif4g1a1	5.72454e-10	4.01267	0.663	0.597	2.11768e-05	Chondrocyte 1	eif4g1a
atp6v1g11	5.78917e-10	1.3512	0.388	0.28	2.14159e-05	Chondrocyte 1	atp6v1g1
CU694197.11	5.85735e-10	1.69661	0.402	0.303	2.16681e-05	Chondrocyte 1	CU694197.1
zgc:770861	6.18431e-10	1.40922	0.44	0.327	2.28776e-05	Chondrocyte 1	zgc:77086
stt3b	6.18756e-10	1.65901	0.313	0.207	2.28897e-05	Chondrocyte 1	stt3b
vps292	6.2692e-10	1.08223	0.459	0.356	2.31917e-05	Chondrocyte 1	vps29
psmb1	6.2883e-10	3.27468	0.507	0.407	2.32623e-05	Chondrocyte 1	psmb1
ccdc47	6.49753e-10	2.09872	0.316	0.21	2.40363e-05	Chondrocyte 1	ccdc47
zgc:113625	6.57232e-10	7.66826	0.055	0.175	2.4313e-05	Chondrocyte 1	zgc:113625
dnajc19	6.60141e-10	3.29599	0.268	0.17	2.44206e-05	Chondrocyte 1	dnajc19
kyat32	6.65419e-10	2.88526	0.237	0.14	2.46158e-05	Chondrocyte 1	kyat3
dlst1	6.79621e-10	2.01811	0.426	0.325	2.51412e-05	Chondrocyte 1	dlst
prrc1	7.06163e-10	1.80011	0.256	0.158	2.61231e-05	Chondrocyte 1	prrc1
olfml3a2	7.2315e-10	1.45247	0.533	0.44	2.67515e-05	Chondrocyte 1	olfml3a
atp2b2	7.26113e-10	6.36265	0.569	0.465	2.68611e-05	Chondrocyte 1	atp2b2
uqcrb1	7.4222e-10	3.21197	0.478	0.397	2.7457e-05	Chondrocyte 1	uqcrb
ablim2	7.46554e-10	0.571499	0.225	0.13	2.76173e-05	Chondrocyte 1	ablim2
LOC110439320	7.70404e-10	1.653	0.112	0.044	2.84995e-05	Chondrocyte 1	LOC110439320
os9	8.23596e-10	2.73715	0.285	0.183	3.04673e-05	Chondrocyte 1	os9
zgc:153012	8.44313e-10	1.51149	0.103	0.039	3.12337e-05	Chondrocyte 1	zgc:153012
hadhb	9.16264e-10	2.56575	0.342	0.237	3.38954e-05	Chondrocyte 1	hadhb
glulb	9.7102e-10	14.8215	0.629	0.513	3.59209e-05	Chondrocyte 1	glulb
timm8b1	9.82901e-10	1.51861	0.325	0.22	3.63605e-05	Chondrocyte 1	timm8b
slc17a9b1	9.93795e-10	1.35573	0.289	0.187	3.67634e-05	Chondrocyte 1	slc17a9b
tmx2b1	1.01122e-09	1.79049	0.282	0.18	3.74079e-05	Chondrocyte 1	tmx2b
cdc42bpb	1.01459e-09	6.64359	0.433	0.336	3.75327e-05	Chondrocyte 1	cdc42bpb
strap	1.0147e-09	1.64944	0.395	0.289	3.75369e-05	Chondrocyte 1	strap
hsd3b7	1.02092e-09	1.84562	0.045	0.159	3.7767e-05	Chondrocyte 1	hsd3b7
hm13	1.05673e-09	1.75416	0.325	0.22	3.90916e-05	Chondrocyte 1	hm13
NHLRC3	1.06712e-09	1.56672	0.129	0.055	3.94761e-05	Chondrocyte 1	NHLRC3
ttc13	1.10846e-09	1.88148	0.141	0.065	4.10051e-05	Chondrocyte 1	ttc13
hypk	1.24241e-09	2.63497	0.51	0.425	4.59606e-05	Chondrocyte 1	hypk
sucla2	1.25388e-09	2.08794	0.22	0.127	4.63847e-05	Chondrocyte 1	sucla2
poglut11	1.29769e-09	1.58991	0.282	0.181	4.80054e-05	Chondrocyte 1	poglut1
CU929259.12	1.38655e-09	1.71898	0.447	0.351	5.12925e-05	Chondrocyte 1	CU929259.1
sap18	1.46372e-09	1.48474	0.407	0.295	5.41476e-05	Chondrocyte 1	sap18
plxdc22	1.50422e-09	0.988288	0.086	0.216	5.56458e-05	Chondrocyte 1	plxdc2
stim1b	1.61343e-09	2.02637	0.148	0.071	5.96855e-05	Chondrocyte 1	stim1b
uqcrq	1.61935e-09	8.94919	0.553	0.523	5.99044e-05	Chondrocyte 1	uqcrq
capza1b	1.62766e-09	6.77475	0.519	0.445	6.02121e-05	Chondrocyte 1	capza1b
tmem45a	1.78984e-09	4.49828	0.407	0.3	6.62116e-05	Chondrocyte 1	tmem45a
coa6	1.80594e-09	1.27757	0.268	0.17	6.68071e-05	Chondrocyte 1	coa6
igdcc41	1.82938e-09	0.953549	0.251	0.156	6.76744e-05	Chondrocyte 1	igdcc4
gart1	1.83625e-09	1.31582	0.16	0.076	6.79284e-05	Chondrocyte 1	gart
vamp31	1.85453e-09	2.45993	0.459	0.363	6.86048e-05	Chondrocyte 1	vamp3
chchd3a1	1.92173e-09	1.79383	0.347	0.246	7.10906e-05	Chondrocyte 1	chchd3a
igf1ra	2.01238e-09	2.16308	0.354	0.251	7.4444e-05	Chondrocyte 1	igf1ra
hsp90b1	2.15743e-09	75.5885	0.629	0.53	7.98099e-05	Chondrocyte 1	hsp90b1
tacc1	2.16579e-09	5.72794	0.201	0.36	8.01192e-05	Chondrocyte 1	tacc1
FQ311908.1	2.17327e-09	4.01229	0.215	0.115	8.03959e-05	Chondrocyte 1	FQ311908.1
chid11	2.18077e-09	1.8171	0.218	0.127	8.06732e-05	Chondrocyte 1	chid1
ube2v1	2.20138e-09	3.45433	0.514	0.448	8.14355e-05	Chondrocyte 1	ube2v1
slc35a1	2.21e-09	1.42993	0.112	0.045	8.17547e-05	Chondrocyte 1	slc35a1
si:zfos-1192g2.31	2.26474e-09	1.66951	0.423	0.329	8.37796e-05	Chondrocyte 1	si:zfos-1192g2.3
pmm2	2.28976e-09	15.2773	0.117	0.05	8.47049e-05	Chondrocyte 1	pmm2
ablim1b	2.3072e-09	1.65989	0.191	0.344	8.53502e-05	Chondrocyte 1	ablim1b
LEPROTL1	2.31937e-09	1.05754	0.172	0.084	8.58005e-05	Chondrocyte 1	LEPROTL1
si:ch211-212k18.41	2.3869e-09	0.597672	0.452	0.348	8.82988e-05	Chondrocyte 1	si:ch211-212k18.4
CABZ01113812.1	2.42295e-09	1.19197	0.187	0.095	8.96321e-05	Chondrocyte 1	CABZ01113812.1
stt3a1	2.43336e-09	1.82564	0.208	0.118	9.00174e-05	Chondrocyte 1	stt3a
hsdl2	2.52002e-09	2.1032	0.299	0.2	9.32232e-05	Chondrocyte 1	hsdl2
sec631	2.70215e-09	4.42546	0.371	0.269	9.99608e-05	Chondrocyte 1	sec63
zdhhc8b1	2.72761e-09	1.20252	0.378	0.273	0.000100903	Chondrocyte 1	zdhhc8b
cmbl	2.76964e-09	4.59518	0.292	0.195	0.000102457	Chondrocyte 1	cmbl
psma3	2.7724e-09	2.71355	0.445	0.354	0.000102559	Chondrocyte 1	psma3
ube2na	2.78382e-09	1.51582	0.361	0.259	0.000102982	Chondrocyte 1	ube2na
casc4	2.82748e-09	2.05319	0.227	0.136	0.000104597	Chondrocyte 1	casc4
mrpl34	2.83254e-09	1.96521	0.323	0.222	0.000104784	Chondrocyte 1	mrpl34
FP016056.1	3.02312e-09	1.77344	0.108	0.043	0.000111834	Chondrocyte 1	FP016056.1
cib2	3.04488e-09	2.145	0.189	0.105	0.000112639	Chondrocyte 1	cib2
l3mbtl2	3.0815e-09	2.17318	0.105	0.043	0.000113994	Chondrocyte 1	l3mbtl2
uap1l1	3.14072e-09	4.41874	0.22	0.13	0.000116185	Chondrocyte 1	uap1l1
chmp6b1	3.16306e-09	2.27234	0.342	0.245	0.000117011	Chondrocyte 1	chmp6b
mrpl2	3.23101e-09	1.48307	0.359	0.256	0.000119525	Chondrocyte 1	mrpl2
ptrh2	3.39793e-09	2.65631	0.175	0.091	0.0001257	Chondrocyte 1	ptrh2
pld1b	3.44149e-09	2.16249	0.115	0.049	0.000127311	Chondrocyte 1	pld1b
sem1	3.44939e-09	2.15344	0.593	0.521	0.000127603	Chondrocyte 1	sem1
actb1	3.57453e-09	50.8794	0.77	0.852	0.000132233	Chondrocyte 1	actb1
hmga1a1	3.6367e-09	3.45306	0.483	0.621	0.000134532	Chondrocyte 1	hmga1a
six4a3	3.7536e-09	1.89936	0.045	0.155	0.000138857	Chondrocyte 1	six4a
drg2	3.79727e-09	2.27204	0.378	0.282	0.000140472	Chondrocyte 1	drg2
LOC100536647	3.81935e-09	1.03969	0.146	0.067	0.000141289	Chondrocyte 1	LOC100536647
brca2	3.91596e-09	1.53341	0.115	0.048	0.000144863	Chondrocyte 1	brca2
khdrbs1a	3.94681e-09	6.74705	0.878	0.831	0.000146004	Chondrocyte 1	khdrbs1a
cacnb4b2	3.99708e-09	2.8746	0.072	0.189	0.000147864	Chondrocyte 1	cacnb4b
nf1b	3.99899e-09	1.23559	0.203	0.111	0.000147935	Chondrocyte 1	nf1b
c1qbp	4.00755e-09	27.7253	0.591	0.518	0.000148251	Chondrocyte 1	c1qbp
cd81a	4.05986e-09	14.9586	0.978	0.876	0.000150186	Chondrocyte 1	cd81a
golga71	4.25125e-09	1.12364	0.344	0.241	0.000157267	Chondrocyte 1	golga7
rn7sk	4.26082e-09	43.8229	0.837	0.748	0.000157621	Chondrocyte 1	rn7sk
hars	4.56732e-09	1.89651	0.328	0.226	0.000168959	Chondrocyte 1	hars
fam177a1	4.57688e-09	2.02969	0.273	0.177	0.000169313	Chondrocyte 1	fam177a1
nid1b	4.60417e-09	6.33193	0.103	0.234	0.000170322	Chondrocyte 1	nid1b
polr2f1	4.62477e-09	1.64258	0.435	0.333	0.000171084	Chondrocyte 1	polr2f
ppp2r1ba2	4.70906e-09	1.61223	0.316	0.217	0.000174202	Chondrocyte 1	ppp2r1ba
pon3.21	4.80782e-09	1.67188	0.278	0.179	0.000177856	Chondrocyte 1	pon3.2
slc43a1a	4.82479e-09	1.45037	0.359	0.256	0.000178483	Chondrocyte 1	slc43a1a
LOC108179558	4.93562e-09	1.42998	0.112	0.047	0.000182583	Chondrocyte 1	LOC108179558
eif2b41	5.04651e-09	2.17979	0.244	0.151	0.000186686	Chondrocyte 1	eif2b4
fam114a2	5.26715e-09	4.04859	0.311	0.213	0.000194848	Chondrocyte 1	fam114a2
efcab2	5.36316e-09	2.40511	0.112	0.048	0.000198399	Chondrocyte 1	efcab2
acvr2ba1	5.37696e-09	1.41792	0.227	0.129	0.00019891	Chondrocyte 1	acvr2ba
napab1	5.56878e-09	1.94474	0.352	0.248	0.000206006	Chondrocyte 1	napab
ncor22	5.64455e-09	1.58197	0.543	0.437	0.000208809	Chondrocyte 1	ncor2
nhsl24	5.66534e-09	0.597751	0.172	0.322	0.000209578	Chondrocyte 1	nhsl2
ywhag22	5.7944e-09	0.486158	0.089	0.214	0.000214352	Chondrocyte 1	ywhag2
sub1a	6.20232e-09	6.60696	0.562	0.506	0.000229442	Chondrocyte 1	sub1a
ndufa3	6.21897e-09	4.14663	0.459	0.378	0.000230058	Chondrocyte 1	ndufa3
zgc:1716792	6.28634e-09	1.26177	0.294	0.197	0.000232551	Chondrocyte 1	zgc:171679
klf7b2	6.46043e-09	0.924573	0.129	0.268	0.000238991	Chondrocyte 1	klf7b
mcts11	6.54485e-09	3.03689	0.337	0.246	0.000242114	Chondrocyte 1	mcts1
psmd13	6.63856e-09	2.03209	0.428	0.337	0.00024558	Chondrocyte 1	psmd13
sept8a1	6.67311e-09	2.27243	0.373	0.275	0.000246858	Chondrocyte 1	sept8a
pdia4	6.69611e-09	33.1141	0.337	0.237	0.000247709	Chondrocyte 1	pdia4
pck2	6.83776e-09	1.9994	0.12	0.053	0.000252949	Chondrocyte 1	pck2
ube2l3a	6.86138e-09	1.70321	0.313	0.218	0.000253823	Chondrocyte 1	ube2l3a
fkbp2	6.95095e-09	2.98486	0.416	0.326	0.000257136	Chondrocyte 1	fkbp2
mrps11	6.96441e-09	1.02474	0.335	0.235	0.000257634	Chondrocyte 1	mrps11
AK61	7.25523e-09	1.06284	0.225	0.125	0.000268393	Chondrocyte 1	AK6
b3gat3	7.27884e-09	1.79272	0.132	0.061	0.000269266	Chondrocyte 1	b3gat3
si:ch211-253h3.1	7.3528e-09	1.12271	0.11	0.045	0.000272002	Chondrocyte 1	si:ch211-253h3.1
clgn	7.40041e-09	2.43952	0.222	0.135	0.000273763	Chondrocyte 1	clgn
alas12	7.4252e-09	3.25324	0.471	0.364	0.000274681	Chondrocyte 1	alas1
ncln1	7.48614e-09	2.52069	0.261	0.17	0.000276935	Chondrocyte 1	ncln
selenos	7.58009e-09	1.66542	0.263	0.17	0.00028041	Chondrocyte 1	selenos
uap12	8.26241e-09	1.25772	0.278	0.179	0.000305651	Chondrocyte 1	uap1
adtrp12	9.50801e-09	1.4835	0.201	0.109	0.00035173	Chondrocyte 1	adtrp1
lrba2	9.62289e-09	2.82879	0.38	0.277	0.000355979	Chondrocyte 1	lrba
CHST13	9.78768e-09	3.60132	0.222	0.13	0.000362076	Chondrocyte 1	CHST13
timm13	9.84255e-09	1.94059	0.244	0.154	0.000364105	Chondrocyte 1	timm13
taf131	1.00458e-08	2.44143	0.33	0.234	0.000371625	Chondrocyte 1	taf13
nek71	1.0264e-08	2.03242	0.333	0.233	0.000379694	Chondrocyte 1	nek7
eif3ja1	1.08538e-08	2.20558	0.471	0.396	0.000401515	Chondrocyte 1	eif3ja
mpc21	1.14739e-08	1.84025	0.356	0.262	0.000424454	Chondrocyte 1	mpc2
selenok	1.16023e-08	7.1098	0.414	0.321	0.000429204	Chondrocyte 1	selenok
gpia	1.17314e-08	2.1937	0.313	0.222	0.000433979	Chondrocyte 1	gpia
agpat3	1.17666e-08	0.222156	0.318	0.22	0.000435283	Chondrocyte 1	agpat3
neo1b	1.17904e-08	1.83998	0.366	0.269	0.000436162	Chondrocyte 1	neo1b
faub	1.18293e-08	1.6412	0.182	0.1	0.000437603	Chondrocyte 1	faub
tsr11	1.20535e-08	1.02665	0.263	0.165	0.000445894	Chondrocyte 1	tsr1
snu13b1	1.24033e-08	4.27256	0.553	0.465	0.000458836	Chondrocyte 1	snu13b
galnt13	1.25396e-08	0.684216	0.364	0.26	0.000463878	Chondrocyte 1	galnt1
ubfd12	1.28186e-08	1.32414	0.376	0.27	0.000474197	Chondrocyte 1	ubfd1
exosc11	1.29459e-08	0.734044	0.452	0.346	0.000478906	Chondrocyte 1	exosc1
gpx8	1.4298e-08	1.8531	0.34	0.244	0.000528926	Chondrocyte 1	gpx8
yeats4	1.51727e-08	1.64748	0.297	0.204	0.000561285	Chondrocyte 1	yeats4
hgd	1.51894e-08	7.02304	0.584	0.458	0.0005619	Chondrocyte 1	hgd
eif4eb	1.52565e-08	2.37216	0.203	0.118	0.000564382	Chondrocyte 1	eif4eb
psmd3	1.53886e-08	5.14485	0.438	0.344	0.00056927	Chondrocyte 1	psmd3
gabarapa1	1.58061e-08	2.49975	0.443	0.347	0.000584717	Chondrocyte 1	gabarapa
slc25a341	1.58189e-08	0.979339	0.242	0.145	0.000585188	Chondrocyte 1	slc25a34
sobpa2	1.63485e-08	1.51274	0.443	0.329	0.000604781	Chondrocyte 1	sobpa
GCA2	1.65671e-08	1.4663	0.414	0.3	0.000612867	Chondrocyte 1	GCA
RTKN1	1.68332e-08	0.676366	0.153	0.075	0.00062271	Chondrocyte 1	RTKN
eif4bb	1.74039e-08	6.48867	0.56	0.475	0.000643821	Chondrocyte 1	eif4bb
srsf112	1.79285e-08	2.22387	0.569	0.487	0.000663227	Chondrocyte 1	srsf11
eif3k	1.80761e-08	5.52546	0.739	0.678	0.000668688	Chondrocyte 1	eif3k
pdxp1	1.89306e-08	0.844525	0.146	0.069	0.000700299	Chondrocyte 1	pdxp
ndufa9a	1.89523e-08	1.9283	0.318	0.222	0.000701103	Chondrocyte 1	ndufa9a
mtfp12	1.97743e-08	1.36783	0.191	0.104	0.000731509	Chondrocyte 1	mtfp1
grk42	2.01784e-08	3.64859	0.16	0.299	0.00074646	Chondrocyte 1	grk4
limd1a	2.01854e-08	1.24464	0.134	0.062	0.00074672	Chondrocyte 1	limd1a
taf121	2.08236e-08	1.22439	0.431	0.331	0.000770328	Chondrocyte 1	taf12
ccdc137	2.12203e-08	2.66631	0.22	0.133	0.000785002	Chondrocyte 1	ccdc137
znf346	2.13961e-08	2.47469	0.316	0.225	0.000791506	Chondrocyte 1	znf346
syf2	2.21392e-08	2.17675	0.471	0.383	0.000818994	Chondrocyte 1	syf2
lpar1	2.30621e-08	2.02963	0.591	0.502	0.000853136	Chondrocyte 1	lpar1
XLOC-0345382	2.32031e-08	0.795627	0.366	0.248	0.000858354	Chondrocyte 1	XLOC-034538
fam57a2	2.3438e-08	1.0332	0.208	0.115	0.000867042	Chondrocyte 1	fam57a
tomm40l	2.37055e-08	1.69852	0.263	0.173	0.000876937	Chondrocyte 1	tomm40l
aclya	2.42293e-08	5.34276	0.244	0.156	0.000896316	Chondrocyte 1	aclya
ube2g2	2.47495e-08	1.35148	0.27	0.177	0.000915558	Chondrocyte 1	ube2g2
zmiz1a2	2.49103e-08	1.62217	0.545	0.463	0.000921506	Chondrocyte 1	zmiz1a
hnrnpaba1	2.49308e-08	4.69238	0.739	0.7	0.000922264	Chondrocyte 1	hnrnpaba
dip2cb	2.53422e-08	1.99814	0.146	0.073	0.000937483	Chondrocyte 1	dip2cb
FO834823.1	2.65966e-08	1.20315	0.124	0.056	0.000983889	Chondrocyte 1	FO834823.1
fam32a1	2.67234e-08	1.59016	0.452	0.361	0.000988578	Chondrocyte 1	fam32a
hmg20b	2.77052e-08	1.33591	0.278	0.184	0.0010249	Chondrocyte 1	hmg20b
kdelr2b1	2.81796e-08	2.09192	0.438	0.348	0.00104245	Chondrocyte 1	kdelr2b
nckap5l	2.83177e-08	1.11579	0.316	0.219	0.00104756	Chondrocyte 1	nckap5l
rp9	2.91345e-08	1.70846	0.237	0.149	0.00107777	Chondrocyte 1	rp9
ndfip22	3.06329e-08	1.71168	0.409	0.313	0.0011332	Chondrocyte 1	ndfip2
stx5a1	3.0779e-08	1.74774	0.311	0.216	0.00113861	Chondrocyte 1	stx5a
p3h2	3.16029e-08	1.49863	0.292	0.2	0.00116909	Chondrocyte 1	p3h2
cnp1	3.1961e-08	3.35279	0.368	0.276	0.00118233	Chondrocyte 1	cnp
stau11	3.25387e-08	3.18211	0.368	0.272	0.0012037	Chondrocyte 1	stau1
rab7a1	3.26795e-08	1.22573	0.258	0.157	0.00120891	Chondrocyte 1	rab7a
adamts12	3.26845e-08	0.660943	0.282	0.189	0.0012091	Chondrocyte 1	adamts12
arhgef10la	3.377e-08	2.8763	0.177	0.098	0.00124925	Chondrocyte 1	arhgef10la
s1pr3a	3.39648e-08	5.79839	0.105	0.046	0.00125646	Chondrocyte 1	s1pr3a
bmp6	3.41197e-08	12.1716	0.06	0.166	0.00126219	Chondrocyte 1	bmp6
npr23	3.53607e-08	0.637951	0.344	0.241	0.0013081	Chondrocyte 1	npr2
ywhaba	3.57638e-08	7.15987	0.658	0.615	0.00132301	Chondrocyte 1	ywhaba
dmgdh1	3.6945e-08	2.02463	0.151	0.078	0.00136671	Chondrocyte 1	dmgdh
macrod2	3.86066e-08	1.86501	0.244	0.157	0.00142817	Chondrocyte 1	macrod2
ndufa81	3.86306e-08	3.10865	0.431	0.35	0.00142906	Chondrocyte 1	ndufa8
tcf7l1a3	3.97754e-08	0.97277	0.5	0.408	0.00147141	Chondrocyte 1	tcf7l1a
pcxa	4.03946e-08	1.92883	0.211	0.129	0.00149432	Chondrocyte 1	pcxa
slc44a22	4.06331e-08	0.243944	0.06	0.166	0.00150314	Chondrocyte 1	slc44a2
wdr36	4.06913e-08	1.71726	0.289	0.197	0.00150529	Chondrocyte 1	wdr36
grasp	4.45133e-08	2.1872	0.215	0.133	0.00164668	Chondrocyte 1	grasp
col4a62	4.60643e-08	1.23107	0.045	0.144	0.00170406	Chondrocyte 1	col4a6
acad9	4.86561e-08	2.84264	0.232	0.146	0.00179994	Chondrocyte 1	acad9
derl11	4.94343e-08	1.30907	0.232	0.146	0.00182872	Chondrocyte 1	derl1
ankrd52a	5.10994e-08	1.20486	0.246	0.152	0.00189032	Chondrocyte 1	ankrd52a
akr1b1	5.16999e-08	6.91033	0.16	0.087	0.00191253	Chondrocyte 1	akr1b1
psph	5.17268e-08	1.81609	0.182	0.103	0.00191353	Chondrocyte 1	psph
dlg1l1	5.20269e-08	1.29776	0.364	0.269	0.00192463	Chondrocyte 1	dlg1l
snrnp27	5.20861e-08	1.60086	0.287	0.198	0.00192682	Chondrocyte 1	snrnp27
tsr21	5.25463e-08	1.11805	0.354	0.259	0.00194385	Chondrocyte 1	tsr2
psmc2	5.28241e-08	2.61226	0.297	0.206	0.00195412	Chondrocyte 1	psmc2
bud23	5.36755e-08	1.67565	0.28	0.192	0.00198562	Chondrocyte 1	bud23
pik3cb	5.51077e-08	1.73873	0.199	0.118	0.0020386	Chondrocyte 1	pik3cb
mrpl411	5.59937e-08	1.70613	0.275	0.187	0.00207138	Chondrocyte 1	mrpl41
cyp2k8	5.78567e-08	5.60779	0.182	0.106	0.00214029	Chondrocyte 1	cyp2k8
dnajb12a	5.78725e-08	1.73919	0.227	0.145	0.00214088	Chondrocyte 1	dnajb12a
aamp	5.83646e-08	4.73033	0.443	0.342	0.00215908	Chondrocyte 1	aamp
pknox22	6.26066e-08	1.3378	0.33	0.233	0.00231601	Chondrocyte 1	pknox2
smim13	6.2815e-08	2.56956	0.28	0.19	0.00232372	Chondrocyte 1	smim13
gnb1a1	6.49849e-08	6.35911	0.627	0.614	0.00240399	Chondrocyte 1	gnb1a
XLOC-0344371	6.50624e-08	1.32338	0.139	0.067	0.00240685	Chondrocyte 1	XLOC-034437
golph3	6.68169e-08	1.48898	0.239	0.156	0.00247176	Chondrocyte 1	golph3
tln11	6.78681e-08	3.65765	0.644	0.566	0.00251065	Chondrocyte 1	tln1
ncl	6.7884e-08	8.76692	0.943	0.845	0.00251123	Chondrocyte 1	ncl
chst7	6.96058e-08	3.34462	0.196	0.117	0.00257493	Chondrocyte 1	chst7
gapdhs1	6.9783e-08	1.82545	0.77	0.745	0.00258148	Chondrocyte 1	gapdhs
cd2bp21	7.01368e-08	1.84783	0.232	0.148	0.00259457	Chondrocyte 1	cd2bp2
trappc1	7.0199e-08	2.20522	0.304	0.214	0.00259687	Chondrocyte 1	trappc1
chchd1	7.26708e-08	2.03665	0.201	0.121	0.00268831	Chondrocyte 1	chchd1
tmub1	7.33835e-08	1.31352	0.27	0.18	0.00271467	Chondrocyte 1	tmub1
dnaja2a	7.72385e-08	6.55782	0.536	0.442	0.00285728	Chondrocyte 1	dnaja2a
pptc7a2	7.75388e-08	2.47185	0.404	0.543	0.00286839	Chondrocyte 1	pptc7a
mat2al	7.95185e-08	3.52102	0.191	0.113	0.00294163	Chondrocyte 1	mat2al
srsf2a2	7.96783e-08	1.44701	0.55	0.453	0.00294754	Chondrocyte 1	srsf2a
psmb3	8.10625e-08	3.74262	0.407	0.329	0.00299874	Chondrocyte 1	psmb3
clpxb1	8.16053e-08	1.26656	0.211	0.125	0.00301883	Chondrocyte 1	clpxb
yipf6	8.29492e-08	1.79322	0.22	0.139	0.00306854	Chondrocyte 1	yipf6
fhod3b	8.5302e-08	6.54464	0.086	0.2	0.00315558	Chondrocyte 1	fhod3b
sdhb	8.64813e-08	0.971901	0.385	0.291	0.0031992	Chondrocyte 1	sdhb
apool	8.86515e-08	1.92401	0.148	0.076	0.00327948	Chondrocyte 1	apool
lin52	8.86601e-08	1.76636	0.246	0.163	0.0032798	Chondrocyte 1	lin52
txnipa	8.93987e-08	13.4824	0.266	0.188	0.00330712	Chondrocyte 1	txnipa
oaz1a2	8.94049e-08	3.09271	0.833	0.752	0.00330736	Chondrocyte 1	oaz1a
DDX172	8.94683e-08	0.750151	0.337	0.221	0.0033097	Chondrocyte 1	DDX17
eif2a1	9.13184e-08	2.14251	0.325	0.234	0.00337814	Chondrocyte 1	eif2a
nup50	9.23299e-08	1.80763	0.227	0.145	0.00341556	Chondrocyte 1	nup50
lyst1	9.34919e-08	1.63331	0.122	0.057	0.00345854	Chondrocyte 1	lyst
ccdc32	9.53126e-08	1.91959	0.273	0.184	0.0035259	Chondrocyte 1	ccdc32
pnn1	9.73758e-08	3.97378	0.469	0.382	0.00360222	Chondrocyte 1	pnn
klf7a2	1.01878e-07	1.68808	0.11	0.229	0.00376876	Chondrocyte 1	klf7a
emc3	1.0377e-07	2.08417	0.261	0.176	0.00383878	Chondrocyte 1	emc3
XLOC-011450	1.05465e-07	1.4281	0.11	0.049	0.00390145	Chondrocyte 1	XLOC-011450
gkap11	1.05924e-07	1.99785	0.411	0.319	0.00391845	Chondrocyte 1	gkap1
ufm1	1.06855e-07	6.3559	0.335	0.248	0.0039529	Chondrocyte 1	ufm1
psmc6	1.06924e-07	1.43741	0.27	0.183	0.00395545	Chondrocyte 1	psmc6
tbx181	1.07313e-07	0.798264	0.029	0.114	0.00396984	Chondrocyte 1	tbx18
mob4	1.08615e-07	1.80172	0.301	0.212	0.004018	Chondrocyte 1	mob4
XLOC-0024221	1.1058e-07	1.4794	0.122	0.057	0.00409067	Chondrocyte 1	XLOC-002422
tmem30aa	1.10996e-07	1.43631	0.275	0.188	0.00410609	Chondrocyte 1	tmem30aa
ip6k2a2	1.1151e-07	2.45369	0.359	0.516	0.0041251	Chondrocyte 1	ip6k2a
mrpl111	1.11717e-07	1.98598	0.356	0.267	0.00413275	Chondrocyte 1	mrpl11
serinc11	1.15016e-07	1.82713	0.443	0.358	0.00425479	Chondrocyte 1	serinc1
CT583728.3	1.1583e-07	1.84737	0.117	0.055	0.0042849	Chondrocyte 1	CT583728.3
plcd1a	1.18928e-07	2.89113	0.211	0.133	0.0043995	Chondrocyte 1	plcd1a
mrps25	1.19355e-07	1.62027	0.273	0.186	0.0044153	Chondrocyte 1	mrps25
bud31	1.19638e-07	2.67859	0.462	0.376	0.00442576	Chondrocyte 1	bud31
psat1	1.20577e-07	1.12169	0.249	0.164	0.00446049	Chondrocyte 1	psat1
hsd17b7	1.272e-07	2.87396	0.179	0.105	0.00470552	Chondrocyte 1	hsd17b7
eaf2	1.29346e-07	2.38052	0.167	0.095	0.0047849	Chondrocyte 1	eaf2
rel1	1.30553e-07	0.225806	0.033	0.121	0.00482955	Chondrocyte 1	rel
tnfaip8l1	1.3187e-07	1.09781	0.246	0.162	0.00487827	Chondrocyte 1	tnfaip8l1
shmt2	1.33402e-07	1.22285	0.167	0.091	0.00493494	Chondrocyte 1	shmt2
tp53bp2b1	1.33834e-07	0.854298	0.057	0.158	0.00495093	Chondrocyte 1	tp53bp2b
ank2b	1.37362e-07	5.0124	0.196	0.12	0.00508143	Chondrocyte 1	ank2b
prpsap1	1.42673e-07	1.94301	0.194	0.112	0.00527791	Chondrocyte 1	prpsap1
erp441	1.43063e-07	1.76553	0.352	0.263	0.00529235	Chondrocyte 1	erp44
dnajc82	1.43083e-07	1.04573	0.304	0.209	0.00529306	Chondrocyte 1	dnajc8
mat2ab3	1.5061e-07	0.489825	0.395	0.546	0.00557151	Chondrocyte 1	mat2ab
atp5if1a	1.51095e-07	1.97361	0.541	0.513	0.00558945	Chondrocyte 1	atp5if1a
hnrnpl22	1.51289e-07	2.01771	0.431	0.345	0.00559664	Chondrocyte 1	hnrnpl2
arhgef282	1.51727e-07	1.9253	0.172	0.1	0.00561283	Chondrocyte 1	arhgef28
arf1	1.59371e-07	1.40459	0.337	0.248	0.00589561	Chondrocyte 1	arf1
oaz1b	1.60224e-07	3.79138	0.708	0.687	0.00592715	Chondrocyte 1	oaz1b
zgc:101744	1.61029e-07	2.03385	0.211	0.133	0.00595694	Chondrocyte 1	zgc:101744
stoml2	1.61252e-07	19.3477	0.124	0.063	0.00596518	Chondrocyte 1	stoml2
psma6b1	1.63013e-07	1.94098	0.474	0.391	0.00603033	Chondrocyte 1	psma6b
nudcd2	1.67084e-07	1.71074	0.222	0.142	0.00618094	Chondrocyte 1	nudcd2
tmem214	1.76334e-07	2.68747	0.268	0.184	0.00652314	Chondrocyte 1	tmem214
zgc:153115	1.80443e-07	3.538	0.091	0.2	0.00667514	Chondrocyte 1	zgc:153115
abhd10b2	1.80808e-07	1.31147	0.144	0.073	0.00668864	Chondrocyte 1	abhd10b
actb2	1.85661e-07	32.3077	0.995	0.943	0.00686817	Chondrocyte 1	actb2
UTP14C1	1.91939e-07	1.77856	0.191	0.109	0.00710041	Chondrocyte 1	UTP14C
mob3c	1.94226e-07	1.61858	0.203	0.126	0.00718501	Chondrocyte 1	mob3c
uqcrc2a2	1.97494e-07	1.07236	0.38	0.285	0.0073059	Chondrocyte 1	uqcrc2a
srd5a2a1	2.11532e-07	1.42114	0.151	0.078	0.00782521	Chondrocyte 1	srd5a2a
ptges3b1	2.13911e-07	2.9201	0.519	0.429	0.00791321	Chondrocyte 1	ptges3b
dpy301	2.14874e-07	1.4471	0.39	0.304	0.00794883	Chondrocyte 1	dpy30
sec13	2.1677e-07	1.94715	0.251	0.167	0.00801899	Chondrocyte 1	sec13
abcf1	2.17841e-07	9.02959	0.445	0.374	0.00805858	Chondrocyte 1	abcf1
b3gnt5a1	2.18489e-07	1.90266	0.041	0.129	0.00808258	Chondrocyte 1	b3gnt5a
tgfb1a	2.20871e-07	1.17372	0.419	0.338	0.00817066	Chondrocyte 1	tgfb1a
dnajb11	2.27888e-07	3.27628	0.246	0.165	0.00843027	Chondrocyte 1	dnajb11
zranb21	2.28928e-07	2.43817	0.368	0.278	0.00846875	Chondrocyte 1	zranb2
zdhhc2	2.30077e-07	4.00845	0.103	0.048	0.00851125	Chondrocyte 1	zdhhc2
ube2d32	2.36488e-07	1.2584	0.325	0.239	0.0087484	Chondrocyte 1	ube2d3
cdkn1d1	2.37995e-07	1.08218	0.156	0.081	0.00880415	Chondrocyte 1	cdkn1d
rasa4	2.43767e-07	1.46296	0.115	0.056	0.00901768	Chondrocyte 1	rasa4
rab5ab1	2.47169e-07	3.49297	0.495	0.409	0.00914353	Chondrocyte 1	rab5ab
TMEM208	2.47338e-07	1.46987	0.261	0.176	0.00914978	Chondrocyte 1	TMEM208
srrm21	2.47372e-07	1.97942	0.378	0.288	0.00915103	Chondrocyte 1	srrm2
esyt2a1	2.50809e-07	1.9245	0.299	0.215	0.00927819	Chondrocyte 1	esyt2a
lrpprc	2.62216e-07	0.818164	0.251	0.167	0.00970015	Chondrocyte 1	lrpprc
LOC1039100151	2.65202e-07	1.35114	0.124	0.06	0.00981063	Chondrocyte 1	LOC103910015
rtraf	2.70697e-07	1.84649	0.28	0.195	0.0100139	Chondrocyte 1	rtraf
si:ch73-368j24.10-1	2.73203e-07	2.66383	0.1	0.045	0.0101066	Chondrocyte 1	si:ch73-368j24.10-1
dpy19l1l	2.77422e-07	1.29776	0.112	0.052	0.0102627	Chondrocyte 1	dpy19l1l
abhd15a	2.88416e-07	7.75903	0.031	0.113	0.0106694	Chondrocyte 1	abhd15a
acp1	2.89354e-07	0.989698	0.282	0.198	0.0107041	Chondrocyte 1	acp1
dyrk22	2.93035e-07	0.418373	0.098	0.21	0.0108402	Chondrocyte 1	dyrk2
ndufs3	2.93995e-07	1.79139	0.33	0.245	0.0108758	Chondrocyte 1	ndufs3
farsa	2.95109e-07	0.961846	0.356	0.274	0.010917	Chondrocyte 1	farsa
decr21	2.97694e-07	2.16241	0.215	0.139	0.0110126	Chondrocyte 1	decr2
ccdc28a	2.97854e-07	1.79622	0.163	0.09	0.0110185	Chondrocyte 1	ccdc28a
tspan9b1	2.97976e-07	1.76489	0.493	0.402	0.011023	Chondrocyte 1	tspan9b
utrn1	3.00476e-07	0.869433	0.373	0.285	0.0111155	Chondrocyte 1	utrn
hsd17b4	3.31716e-07	2.00153	0.115	0.055	0.0122712	Chondrocyte 1	hsd17b4
eif4a2	3.34036e-07	2.02615	0.431	0.338	0.012357	Chondrocyte 1	eif4a2
si:ch211-51e12.71	3.46972e-07	1.21083	0.407	0.32	0.0128355	Chondrocyte 1	si:ch211-51e12.7
ciapin11	3.48124e-07	1.79495	0.23	0.151	0.0128781	Chondrocyte 1	ciapin1
bada2	3.49335e-07	0.104772	0.156	0.279	0.0129229	Chondrocyte 1	bada
ppifb1	3.50146e-07	4.17295	0.39	0.31	0.0129529	Chondrocyte 1	ppifb
atp6v1e1a	3.50486e-07	2.38604	0.311	0.231	0.0129655	Chondrocyte 1	atp6v1e1a
grin2db	3.53973e-07	1.89561	0.122	0.062	0.0130945	Chondrocyte 1	grin2db
tab12	3.5661e-07	1.1439	0.378	0.283	0.0131921	Chondrocyte 1	tab1
znf4232	3.76947e-07	1.87592	0.457	0.353	0.0139444	Chondrocyte 1	znf423
mbtps11	3.81802e-07	1.48362	0.359	0.274	0.014124	Chondrocyte 1	mbtps1
col15a1a1	3.91513e-07	0.887073	0.158	0.084	0.0144832	Chondrocyte 1	col15a1a
mlf2	3.97212e-07	1.11303	0.371	0.283	0.0146941	Chondrocyte 1	mlf2
pmpca1	4.11622e-07	1.21093	0.127	0.063	0.0152271	Chondrocyte 1	pmpca
atp1b3b	4.25104e-07	2.1196	0.278	0.198	0.0157259	Chondrocyte 1	atp1b3b
rgl21	4.25357e-07	0.136836	0.108	0.049	0.0157352	Chondrocyte 1	rgl2
MCMDC22	4.28993e-07	1.60883	0.481	0.364	0.0158697	Chondrocyte 1	MCMDC2
hif1al	4.39697e-07	31.7015	0.356	0.268	0.0162657	Chondrocyte 1	hif1al
mrpl27	4.45015e-07	2.03972	0.206	0.131	0.0164624	Chondrocyte 1	mrpl27
dusp14	4.54431e-07	3.86324	0.103	0.049	0.0168108	Chondrocyte 1	dusp14
med10	4.70728e-07	1.60221	0.266	0.184	0.0174136	Chondrocyte 1	med10
msrb1a	4.72922e-07	3.1058	0.112	0.056	0.0174948	Chondrocyte 1	msrb1a
cirbpa	4.79948e-07	1.98637	0.778	0.79	0.0177547	Chondrocyte 1	cirbpa
hipk21	4.8712e-07	1.93512	0.299	0.214	0.01802	Chondrocyte 1	hipk2
mmadhc	5.25862e-07	1.68358	0.203	0.128	0.0194532	Chondrocyte 1	mmadhc
rraga1	5.44832e-07	1.63483	0.297	0.216	0.020155	Chondrocyte 1	rraga
lman2la	5.51164e-07	1.61223	0.12	0.059	0.0203892	Chondrocyte 1	lman2la
LOC103911479	5.54589e-07	0.683749	0.158	0.085	0.0205159	Chondrocyte 1	LOC103911479
gnptg	5.62602e-07	5.58599	0.201	0.127	0.0208123	Chondrocyte 1	gnptg
sesn31	5.8946e-07	1.00676	0.431	0.346	0.0218059	Chondrocyte 1	sesn3
emc10	5.94836e-07	2.70377	0.27	0.19	0.0220048	Chondrocyte 1	emc10
entpd6	5.99287e-07	1.52161	0.215	0.137	0.0221694	Chondrocyte 1	entpd6
insra1	6.01825e-07	1.13854	0.304	0.219	0.0222633	Chondrocyte 1	insra
ccdc251	6.15093e-07	1.27714	0.352	0.272	0.0227541	Chondrocyte 1	ccdc25
tmem18	6.20327e-07	2.09536	0.268	0.19	0.0229478	Chondrocyte 1	tmem18
scap	6.21079e-07	1.45171	0.12	0.059	0.0229756	Chondrocyte 1	scap
rps19bp1	6.38492e-07	1.48534	0.258	0.178	0.0236197	Chondrocyte 1	rps19bp1
psma21	6.61674e-07	3.68066	0.517	0.449	0.0244773	Chondrocyte 1	psma2
mrpl121	6.87735e-07	1.41206	0.376	0.294	0.0254414	Chondrocyte 1	mrpl12
plbd1	6.98152e-07	1.36613	0.177	0.104	0.0258267	Chondrocyte 1	plbd1
ndufa111	7.01115e-07	1.57512	0.395	0.316	0.0259363	Chondrocyte 1	ndufa11
gtf2e2	7.04699e-07	1.91	0.246	0.168	0.0260689	Chondrocyte 1	gtf2e2
rbpja1	7.1251e-07	0.969204	0.081	0.183	0.0263579	Chondrocyte 1	rbpja
ldha1	7.40056e-07	1.78612	0.416	0.337	0.0273769	Chondrocyte 1	ldha
crabp2a1	7.59545e-07	6.12261	0.029	0.105	0.0280979	Chondrocyte 1	crabp2a
ddx52	7.65979e-07	1.57042	0.258	0.179	0.0283359	Chondrocyte 1	ddx52
irf21	7.7555e-07	2.16687	0.043	0.128	0.0286899	Chondrocyte 1	irf2
meaf61	8.03831e-07	1.61867	0.404	0.326	0.0297361	Chondrocyte 1	meaf6
prkar1aa1	8.09601e-07	0.650689	0.366	0.279	0.0299496	Chondrocyte 1	prkar1aa
XLOC-044266	8.11408e-07	1.07684	0.11	0.052	0.0300164	Chondrocyte 1	XLOC-044266
psmb7	8.12655e-07	2.46274	0.538	0.495	0.0300626	Chondrocyte 1	psmb7
si:dkey-264d12.1	8.61724e-07	3.20948	0.165	0.097	0.0318777	Chondrocyte 1	si:dkey-264d12.1
qkia1	9.1526e-07	2.32416	0.732	0.679	0.0338582	Chondrocyte 1	qkia
gli2b2	9.1764e-07	0.832012	0.043	0.128	0.0339462	Chondrocyte 1	gli2b
arf2a2	9.19697e-07	1.58357	0.378	0.297	0.0340224	Chondrocyte 1	arf2a
pcolce2a1	9.3576e-07	2.02414	0.206	0.132	0.0346166	Chondrocyte 1	pcolce2a
rtcb	9.42485e-07	2.37529	0.127	0.067	0.0348653	Chondrocyte 1	rtcb
lamp1a2	9.5193e-07	0.893141	0.232	0.146	0.0352147	Chondrocyte 1	lamp1a
sf3a2	9.53806e-07	1.68504	0.38	0.3	0.0352841	Chondrocyte 1	sf3a2
helz1	9.68213e-07	1.4084	0.467	0.402	0.0358171	Chondrocyte 1	helz
enc2	9.86255e-07	2.24995	0.278	0.193	0.0364845	Chondrocyte 1	enc2
acot152	1.03566e-06	2.30817	0.144	0.08	0.038312	Chondrocyte 1	acot15
coa3a	1.058e-06	1.56146	0.244	0.165	0.0391386	Chondrocyte 1	coa3a
akt1s11	1.07249e-06	1.37072	0.373	0.297	0.0396745	Chondrocyte 1	akt1s1
wu:fb18f06	1.11451e-06	18.2745	0.201	0.132	0.0412292	Chondrocyte 1	wu:fb18f06
hnrpkl	1.11521e-06	1.12667	0.323	0.239	0.041255	Chondrocyte 1	hnrpkl
isg20	1.1154e-06	0.442155	0.407	0.326	0.0412618	Chondrocyte 1	isg20
frrs1b	1.1699e-06	1.58135	0.12	0.06	0.043278	Chondrocyte 1	frrs1b
lsm12a	1.17103e-06	1.6873	0.33	0.251	0.0433201	Chondrocyte 1	lsm12a
tet3	1.18264e-06	3.21961	0.199	0.329	0.0437495	Chondrocyte 1	tet3
chordc1b	1.18951e-06	1.74458	0.256	0.179	0.0440035	Chondrocyte 1	chordc1b
cbsb2	1.19139e-06	2.12825	0.27	0.191	0.044073	Chondrocyte 1	cbsb
BX284638.1	1.19464e-06	9.6804	0.242	0.167	0.0441933	Chondrocyte 1	BX284638.1
adnp2a1	1.20604e-06	0.51287	0.033	0.111	0.0446149	Chondrocyte 1	adnp2a
arhgap21b2	1.23625e-06	2.06895	0.28	0.199	0.0457327	Chondrocyte 1	arhgap21b
acp2	1.27275e-06	2.48613	0.213	0.141	0.0470828	Chondrocyte 1	acp2
pef11	1.29428e-06	1.43052	0.316	0.235	0.0478792	Chondrocyte 1	pef1
polr3d	1.30797e-06	1.38142	0.103	0.048	0.0483856	Chondrocyte 1	polr3d
cxxc5a1	1.31714e-06	2.94745	0.371	0.284	0.0487249	Chondrocyte 1	cxxc5a
rab6a	1.33091e-06	2.04556	0.349	0.272	0.0492344	Chondrocyte 1	rab6a
dctn31	1.33164e-06	1.757	0.337	0.26	0.0492614	Chondrocyte 1	dctn3
hmcn11	1.33965e-06	1.02274	0.033	0.11	0.0495578	Chondrocyte 1	hmcn1
mphosph81	1.34394e-06	2.80717	0.419	0.347	0.0497163	Chondrocyte 1	mphosph8
setdb21	1.37867e-06	0.967724	0.146	0.078	0.0510011	Chondrocyte 1	setdb2
fbrsl1	1.3952e-06	2.40746	0.426	0.345	0.0516125	Chondrocyte 1	fbrsl1
pdcd10a	1.40757e-06	1.53914	0.268	0.189	0.0520701	Chondrocyte 1	pdcd10a
slc43a1b1	1.40982e-06	2.19749	0.167	0.1	0.0521534	Chondrocyte 1	slc43a1b
marcksb1	1.41399e-06	2.83551	0.103	0.207	0.0523079	Chondrocyte 1	marcksb
pes1	1.45031e-06	0.244409	0.4	0.322	0.0536514	Chondrocyte 1	pes
tvp23b	1.46901e-06	1.84461	0.237	0.161	0.0543433	Chondrocyte 1	tvp23b
gbf11	1.47928e-06	1.41773	0.227	0.15	0.054723	Chondrocyte 1	gbf1
gcn11	1.51694e-06	1.21216	0.294	0.211	0.0561161	Chondrocyte 1	gcn1
pfdn41	1.52935e-06	3.71147	0.533	0.467	0.0565751	Chondrocyte 1	pfdn4
tuba1b	1.54788e-06	3.85039	0.136	0.253	0.0572607	Chondrocyte 1	tuba1b
nfatc13	1.5735e-06	0.854308	0.639	0.567	0.0582084	Chondrocyte 1	nfatc1
mrpl20	1.62186e-06	1.87287	0.242	0.167	0.0599975	Chondrocyte 1	mrpl20
EIF2AK41	1.62246e-06	0.935628	0.141	0.075	0.0600195	Chondrocyte 1	EIF2AK4
pin11	1.64568e-06	1.0576	0.488	0.429	0.0608787	Chondrocyte 1	pin1
tmco1	1.68117e-06	1.24321	0.258	0.18	0.0621915	Chondrocyte 1	tmco1
mrpl51	1.71298e-06	1.69022	0.244	0.169	0.0633681	Chondrocyte 1	mrpl51
gnl3l	1.71539e-06	1.98287	0.294	0.214	0.0634576	Chondrocyte 1	gnl3l
si:ch73-1a9.3	1.72042e-06	10.6672	0.871	0.788	0.0636434	Chondrocyte 1	si:ch73-1a9.3
ap3d1	1.75966e-06	2.01779	0.313	0.235	0.0650953	Chondrocyte 1	ap3d1
eif4h1	1.76046e-06	0.938098	0.421	0.345	0.0651246	Chondrocyte 1	eif4h
mrps101	1.78179e-06	1.19973	0.34	0.259	0.0659139	Chondrocyte 1	mrps10
tmem242	1.80133e-06	1.62318	0.132	0.07	0.0666365	Chondrocyte 1	tmem242
pdk2b	1.80179e-06	2.00976	0.612	0.538	0.0666536	Chondrocyte 1	pdk2b
kcnn4	1.80261e-06	1.71097	0.136	0.074	0.0666841	Chondrocyte 1	kcnn4
azin1b	1.83378e-06	2.11537	0.373	0.295	0.0678371	Chondrocyte 1	azin1b
hprt1	1.83658e-06	2.6156	0.268	0.191	0.0679408	Chondrocyte 1	hprt1
pon2	1.85741e-06	1.74903	0.206	0.134	0.068711	Chondrocyte 1	pon2
arfgap3	1.87956e-06	2.14916	0.17	0.104	0.0695306	Chondrocyte 1	arfgap3
perp1	1.88804e-06	0.573034	0.426	0.34	0.0698441	Chondrocyte 1	perp
capns1b2	1.8954e-06	0.407363	0.467	0.392	0.0701165	Chondrocyte 1	capns1b
elk43	1.90736e-06	0.595951	0.081	0.177	0.070559	Chondrocyte 1	elk4
ebag9	1.93676e-06	1.93865	0.23	0.157	0.0716467	Chondrocyte 1	ebag9
eif3jb	1.94239e-06	6.91793	0.385	0.305	0.0718547	Chondrocyte 1	eif3jb
naa101	1.95685e-06	1.40356	0.548	0.525	0.0723898	Chondrocyte 1	naa10
efna2b3	2.03252e-06	0.106938	0.069	0.162	0.0751891	Chondrocyte 1	efna2b
h2afy21	2.05759e-06	1.59373	0.653	0.607	0.0761162	Chondrocyte 1	h2afy2
zbed42	2.07563e-06	0.621142	0.091	0.19	0.0767839	Chondrocyte 1	zbed4
si:ch211-282b22.11	2.10065e-06	1.52067	0.304	0.226	0.0777092	Chondrocyte 1	si:ch211-282b22.1
polr3gla	2.10116e-06	2.82622	0.167	0.103	0.0777283	Chondrocyte 1	polr3gla
prickle1b	2.16721e-06	0.424576	0.282	0.203	0.0801715	Chondrocyte 1	prickle1b
uqcrc2b1	2.17294e-06	1.21912	0.316	0.238	0.0803837	Chondrocyte 1	uqcrc2b
si:ch211-166a6.51	2.1967e-06	3.75835	0.33	0.256	0.0812626	Chondrocyte 1	si:ch211-166a6.5
gpm6bb	2.24376e-06	14.9351	0.167	0.289	0.0830033	Chondrocyte 1	gpm6bb
slc25a1b	2.27397e-06	2.55185	0.11	0.055	0.084121	Chondrocyte 1	slc25a1b
il12rb2l1	2.30562e-06	1.6319	0.34	0.26	0.0852918	Chondrocyte 1	il12rb2l
sik32	2.30729e-06	1.13984	0.287	0.202	0.0853534	Chondrocyte 1	sik3
wu:fb74b101	2.30774e-06	1.01701	0.117	0.059	0.0853703	Chondrocyte 1	wu:fb74b10
si:dkey-154b15.1	2.33147e-06	1.44632	0.23	0.157	0.086248	Chondrocyte 1	si:dkey-154b15.1
ap2m1b1	2.34919e-06	1.82344	0.273	0.188	0.0869036	Chondrocyte 1	ap2m1b
chchd6b1	2.35106e-06	2.03164	0.301	0.222	0.0869726	Chondrocyte 1	chchd6b
rbmx	2.35182e-06	1.41158	0.414	0.329	0.0870009	Chondrocyte 1	rbmx
ubash3ba1	2.40594e-06	1.87328	0.12	0.061	0.0890029	Chondrocyte 1	ubash3ba
exoc41	2.44096e-06	1.58949	0.167	0.1	0.0902986	Chondrocyte 1	exoc4
ndufaf32	2.46179e-06	1.1971	0.306	0.227	0.091069	Chondrocyte 1	ndufaf3
rhoub	2.46241e-06	3.41353	0.206	0.136	0.091092	Chondrocyte 1	rhoub
arpc2	2.4732e-06	5.34228	0.612	0.573	0.0914912	Chondrocyte 1	arpc2
sh3glb1b	2.47364e-06	1.34349	0.304	0.226	0.0915075	Chondrocyte 1	sh3glb1b
cmip3	2.48052e-06	0.883228	0.17	0.291	0.0917619	Chondrocyte 1	cmip
cyp2p61	2.48402e-06	1.01726	0.249	0.174	0.0918914	Chondrocyte 1	cyp2p6
prdm5	2.52327e-06	1.61329	0.194	0.124	0.0933433	Chondrocyte 1	prdm5
mdc11	2.54928e-06	1.9405	0.333	0.252	0.0943054	Chondrocyte 1	mdc1
sf3b5	2.55409e-06	1.51375	0.246	0.173	0.0944835	Chondrocyte 1	sf3b5
them61	2.59657e-06	1.01412	0.163	0.095	0.096055	Chondrocyte 1	them6
snrpa1	2.60099e-06	0.659137	0.287	0.207	0.0962183	Chondrocyte 1	snrpa1
hs2st1b1	2.72758e-06	1.10459	0.242	0.165	0.100901	Chondrocyte 1	hs2st1b
slirp1	2.74414e-06	1.69806	0.352	0.277	0.101514	Chondrocyte 1	slirp
scrib1	2.76305e-06	2.24347	0.22	0.148	0.102214	Chondrocyte 1	scrib
psmg1	2.87268e-06	1.59085	0.194	0.124	0.106269	Chondrocyte 1	psmg1
zgc:77849	2.87358e-06	0.844997	0.572	0.491	0.106302	Chondrocyte 1	zgc:77849
ufsp2	2.87913e-06	5.71498	0.249	0.176	0.106508	Chondrocyte 1	ufsp2
fem1a	2.93759e-06	0.962021	0.134	0.071	0.10867	Chondrocyte 1	fem1a
ssu722	2.99871e-06	2.94269	0.352	0.272	0.110931	Chondrocyte 1	ssu72
tom1l2b1	3.01437e-06	0.865359	0.208	0.128	0.111511	Chondrocyte 1	tom1l2b
max1	3.04354e-06	4.51057	0.533	0.466	0.11259	Chondrocyte 1	max
ppp1r10	3.0926e-06	8.67746	0.83	0.852	0.114404	Chondrocyte 1	ppp1r10
eci1	3.10209e-06	1.84973	0.234	0.163	0.114756	Chondrocyte 1	eci1
tiprl	3.11454e-06	1.8391	0.146	0.084	0.115216	Chondrocyte 1	tiprl
gak	3.12455e-06	1.47142	0.222	0.15	0.115586	Chondrocyte 1	gak
rad23b1	3.12656e-06	2.12059	0.452	0.388	0.115661	Chondrocyte 1	rad23b
tpi1b	3.16023e-06	8.50166	0.605	0.57	0.116906	Chondrocyte 1	tpi1b
cnpy31	3.19953e-06	1.36165	0.256	0.179	0.11836	Chondrocyte 1	cnpy3
ccng2	3.2017e-06	3.25162	0.153	0.27	0.118441	Chondrocyte 1	ccng2
snx161	3.35803e-06	1.29481	0.203	0.128	0.124224	Chondrocyte 1	snx16
thoc21	3.40925e-06	1.31889	0.538	0.47	0.126119	Chondrocyte 1	thoc2
zgc:663881	3.41265e-06	1.09875	0.328	0.237	0.126244	Chondrocyte 1	zgc:66388
nop102	3.53106e-06	1.84525	0.577	0.516	0.130625	Chondrocyte 1	nop10
atp6v0ca	3.5407e-06	17.9134	0.538	0.479	0.130981	Chondrocyte 1	atp6v0ca
nfybb	3.57958e-06	1.78093	0.249	0.176	0.132419	Chondrocyte 1	nfybb
si:dkey-9i23.151	3.58727e-06	1.19485	0.251	0.176	0.132704	Chondrocyte 1	si:dkey-9i23.15
pds5a	3.68419e-06	3.05349	0.294	0.218	0.136289	Chondrocyte 1	pds5a
syncripl1	3.75277e-06	1.71459	0.493	0.427	0.138826	Chondrocyte 1	syncripl
prkd21	3.75582e-06	0.951055	0.354	0.277	0.138939	Chondrocyte 1	prkd2
ifngr1l1	3.78675e-06	0.51601	0.067	0.153	0.140083	Chondrocyte 1	ifngr1l
ppfia2	3.85826e-06	1.27021	0.117	0.061	0.142729	Chondrocyte 1	ppfia2
ipo111	3.99106e-06	1.50301	0.287	0.211	0.147641	Chondrocyte 1	ipo11
csnk2a12	4.01515e-06	2.27133	0.45	0.388	0.148532	Chondrocyte 1	csnk2a1
uck2b1	4.06882e-06	0.945411	0.356	0.278	0.150518	Chondrocyte 1	uck2b
zgc:1715722	4.07195e-06	1.19161	0.144	0.079	0.150634	Chondrocyte 1	zgc:171572
AL954322.2	4.11163e-06	4.66963	0.048	0.126	0.152101	Chondrocyte 1	AL954322.2
rbm281	4.16979e-06	4.36924	0.529	0.463	0.154253	Chondrocyte 1	rbm28
med302	4.27667e-06	2.02633	0.273	0.199	0.158207	Chondrocyte 1	med30
dhrs13a.1	4.31172e-06	2.2074	0.156	0.094	0.159504	Chondrocyte 1	dhrs13a.1
cdk161	4.33956e-06	1.22129	0.254	0.179	0.160533	Chondrocyte 1	cdk16
dync1i2b	4.3531e-06	1.29581	0.156	0.09	0.161034	Chondrocyte 1	dync1i2b
cand12	4.40861e-06	1.41835	0.278	0.202	0.163088	Chondrocyte 1	cand1
hmgcra	4.49469e-06	2.58384	0.105	0.054	0.166272	Chondrocyte 1	hmgcra
cltca1	4.51247e-06	0.742629	0.414	0.333	0.16693	Chondrocyte 1	cltca
ndufb11	4.59005e-06	1.26963	0.158	0.092	0.1698	Chondrocyte 1	ndufb11
zgc:1232581	4.60786e-06	1.04866	0.127	0.067	0.170458	Chondrocyte 1	zgc:123258
pitpnc1b2	4.6419e-06	0.578482	0.06	0.144	0.171718	Chondrocyte 1	pitpnc1b
sumo2b	4.65152e-06	5.31468	0.694	0.635	0.172074	Chondrocyte 1	sumo2b
erh1	4.87813e-06	2.41024	0.565	0.529	0.180457	Chondrocyte 1	erh
vaspb3	5.02538e-06	1.3487	0.103	0.2	0.185904	Chondrocyte 1	vaspb
fh1	5.07322e-06	1.73053	0.196	0.13	0.187674	Chondrocyte 1	fh
osbpl3b1	5.09193e-06	1.56447	0.199	0.13	0.188366	Chondrocyte 1	osbpl3b
asap31	5.19911e-06	3.12464	0.495	0.407	0.192331	Chondrocyte 1	asap3
stard4	5.26134e-06	1.52964	0.103	0.051	0.194633	Chondrocyte 1	stard4
psmb21	5.30101e-06	2.65512	0.541	0.49	0.1961	Chondrocyte 1	psmb2
hacd2	5.31893e-06	1.64784	0.234	0.163	0.196763	Chondrocyte 1	hacd2
CABZ01078055.1	5.36558e-06	1.12551	0.108	0.053	0.198489	Chondrocyte 1	CABZ01078055.1
chpfa1	5.38215e-06	1.28889	0.309	0.232	0.199102	Chondrocyte 1	chpfa
adrb3a1	5.59295e-06	0.768442	0.031	0.1	0.2069	Chondrocyte 1	adrb3a
gramd4b2	5.65868e-06	0.713218	0.031	0.101	0.209332	Chondrocyte 1	gramd4b
ltv11	5.73425e-06	1.77513	0.304	0.232	0.212127	Chondrocyte 1	ltv1
si:dkey-88p24.11	5.80481e-06	3.23966	0.206	0.136	0.214737	Chondrocyte 1	si:dkey-88p24.11
dhdds	5.80952e-06	11.4605	0.175	0.11	0.214912	Chondrocyte 1	dhdds
nhp21	5.92067e-06	1.38655	0.328	0.25	0.219024	Chondrocyte 1	nhp2
XLOC-0398171	6.0088e-06	0.865093	0.146	0.082	0.222283	Chondrocyte 1	XLOC-039817
MYO1D	6.03183e-06	0.162978	0.352	0.273	0.223135	Chondrocyte 1	MYO1D
gcsha	6.11957e-06	1.50549	0.244	0.174	0.226381	Chondrocyte 1	gcsha
fam192a1	6.14902e-06	1.41719	0.199	0.129	0.227471	Chondrocyte 1	fam192a
itgb1bp11	6.18702e-06	1.26685	0.177	0.106	0.228876	Chondrocyte 1	itgb1bp1
cdc422	6.33636e-06	1.58136	0.493	0.428	0.234401	Chondrocyte 1	cdc42
tcta	6.33867e-06	1.44385	0.239	0.169	0.234486	Chondrocyte 1	tcta
ubxn11	6.41668e-06	2.53345	0.254	0.183	0.237372	Chondrocyte 1	ubxn1
hax1	6.44214e-06	1.51279	0.218	0.148	0.238314	Chondrocyte 1	hax1
tanc1b	6.46121e-06	5.3336	0.081	0.17	0.239019	Chondrocyte 1	tanc1b
ddr2a2	6.48096e-06	0.589422	0.395	0.317	0.23975	Chondrocyte 1	ddr2a
dpm31	6.51404e-06	1.22182	0.179	0.112	0.240974	Chondrocyte 1	dpm3
gnai2b1	6.5537e-06	0.440739	0.055	0.135	0.242441	Chondrocyte 1	gnai2b
fubp1	6.73285e-06	3.89984	0.502	0.448	0.249068	Chondrocyte 1	fubp1
ube2d1b1	6.73368e-06	1.26628	0.268	0.195	0.249099	Chondrocyte 1	ube2d1b
nfe2l2b2	6.75603e-06	1.73457	0.041	0.116	0.249926	Chondrocyte 1	nfe2l2b
sf3b62	6.81176e-06	1.70749	0.428	0.366	0.251987	Chondrocyte 1	sf3b6
ube2ib1	7.03457e-06	1.55326	0.467	0.397	0.26023	Chondrocyte 1	ube2ib
tmem263	7.05578e-06	3.14447	0.301	0.232	0.261015	Chondrocyte 1	tmem263
polr1c	7.07364e-06	2.49657	0.182	0.118	0.261675	Chondrocyte 1	polr1c
maco1a1	7.10936e-06	1.24322	0.222	0.15	0.262997	Chondrocyte 1	maco1a
lmo4a	7.25933e-06	0.988143	0.39	0.313	0.268544	Chondrocyte 1	lmo4a
pak1ip1	7.3864e-06	1.51901	0.294	0.221	0.273245	Chondrocyte 1	pak1ip1
naa15a1	7.38949e-06	1.00094	0.306	0.23	0.273359	Chondrocyte 1	naa15a
eef1akmt1	7.42629e-06	1.51778	0.201	0.133	0.274721	Chondrocyte 1	eef1akmt1
smim7	7.58585e-06	1.71991	0.179	0.114	0.280624	Chondrocyte 1	smim7
glsa1	7.64758e-06	1.46267	0.127	0.069	0.282907	Chondrocyte 1	glsa
mef2d1	7.75473e-06	0.82783	0.416	0.344	0.286871	Chondrocyte 1	mef2d
ormdl3	7.76883e-06	1.12981	0.136	0.075	0.287392	Chondrocyte 1	ormdl3
csnk1a1	7.90786e-06	3.36649	0.656	0.622	0.292536	Chondrocyte 1	csnk1a1
ube2v2	8.01592e-06	9.32219	0.574	0.581	0.296533	Chondrocyte 1	ube2v2
chico1	8.07522e-06	1.12557	0.256	0.179	0.298726	Chondrocyte 1	chico
CABZ01084131.11	8.08514e-06	0.781209	0.16	0.093	0.299093	Chondrocyte 1	CABZ01084131.1
tmsb4x	8.2063e-06	114.54	0.909	0.919	0.303576	Chondrocyte 1	tmsb4x
cops21	8.44323e-06	1.81868	0.356	0.288	0.31234	Chondrocyte 1	cops2
sardh	8.7765e-06	2.14351	0.172	0.109	0.324669	Chondrocyte 1	sardh
tktb	8.90108e-06	1.7759	0.366	0.295	0.329278	Chondrocyte 1	tktb
lsm3	9.07985e-06	1.55139	0.33	0.259	0.335891	Chondrocyte 1	lsm3
imp3	9.13671e-06	2.16378	0.167	0.106	0.337994	Chondrocyte 1	imp3
dohh1	9.24891e-06	1.26296	0.359	0.288	0.342145	Chondrocyte 1	dohh
rab18b	9.38513e-06	1.22348	0.285	0.214	0.347184	Chondrocyte 1	rab18b
prkar1ab1	9.42433e-06	1.7126	0.316	0.248	0.348634	Chondrocyte 1	prkar1ab
nab2	9.52572e-06	0.798824	0.084	0.173	0.352385	Chondrocyte 1	nab2
atg131	9.6161e-06	1.39379	0.211	0.143	0.355729	Chondrocyte 1	atg13
stx5al1	9.77619e-06	2.30253	0.167	0.106	0.36165	Chondrocyte 1	stx5al
gabpb2b	9.95979e-06	3.15797	0.103	0.053	0.368443	Chondrocyte 1	gabpb2b
ap1m11	1.03126e-05	2.6688	0.311	0.243	0.381494	Chondrocyte 1	ap1m1
ndufb41	1.04615e-05	1.85478	0.476	0.413	0.387002	Chondrocyte 1	ndufb4
sf3b21	1.05405e-05	0.525867	0.402	0.326	0.389926	Chondrocyte 1	sf3b2
wdr431	1.06283e-05	1.25386	0.565	0.496	0.393174	Chondrocyte 1	wdr43
snx18a	1.17068e-05	0.119552	0.244	0.176	0.43307	Chondrocyte 1	snx18a
drg1	1.17793e-05	1.73585	0.211	0.143	0.435752	Chondrocyte 1	drg1
bend32	1.17894e-05	0.343747	0.048	0.122	0.436124	Chondrocyte 1	bend3
CABZ01039304.12	1.18214e-05	0.613135	0.184	0.294	0.437308	Chondrocyte 1	CABZ01039304.1
mrps26	1.18241e-05	2.13394	0.215	0.149	0.437408	Chondrocyte 1	mrps26
raph1b	1.20292e-05	2.83133	0.237	0.17	0.444998	Chondrocyte 1	raph1b
kank1a1	1.21599e-05	2.84502	0.309	0.232	0.44983	Chondrocyte 1	kank1a
abce11	1.26136e-05	2.18269	0.402	0.337	0.466616	Chondrocyte 1	abce1
selenow1	1.26271e-05	6.23673	0.55	0.643	0.467115	Chondrocyte 1	selenow1
lysmd31	1.26981e-05	1.61579	0.306	0.233	0.46974	Chondrocyte 1	lysmd3
clk4a1	1.31055e-05	0.601375	0.644	0.588	0.484813	Chondrocyte 1	clk4a
si:dkey-56f14.4	1.3139e-05	1.06797	0.115	0.062	0.486052	Chondrocyte 1	si:dkey-56f14.4
nt5c2b1	1.32798e-05	2.88072	0.337	0.263	0.491259	Chondrocyte 1	nt5c2b
jpt1b	1.35432e-05	5.64961	0.435	0.574	0.501002	Chondrocyte 1	jpt1b
mrpl231	1.35784e-05	1.27099	0.297	0.224	0.502305	Chondrocyte 1	mrpl23
arcn1b1	1.40929e-05	1.72054	0.275	0.205	0.521337	Chondrocyte 1	arcn1b
cdk5rap3	1.43183e-05	1.88489	0.179	0.117	0.529676	Chondrocyte 1	cdk5rap3
tra2a2	1.4342e-05	0.797069	0.462	0.388	0.530555	Chondrocyte 1	tra2a
got2b1	1.46071e-05	1.5218	0.309	0.24	0.540362	Chondrocyte 1	got2b
nbeal11	1.51763e-05	1.74769	0.151	0.089	0.561417	Chondrocyte 1	nbeal1
mki67	1.53799e-05	15.4078	0.045	0.117	0.568949	Chondrocyte 1	mki67
pfn1	1.57402e-05	55.3389	0.354	0.288	0.582275	Chondrocyte 1	pfn1
tars	1.59278e-05	3.41958	0.376	0.308	0.589217	Chondrocyte 1	tars
sgce3	1.60855e-05	0.109513	0.196	0.309	0.595051	Chondrocyte 1	sgce
h3f3c	1.62002e-05	12.6523	0.636	0.704	0.599296	Chondrocyte 1	h3f3c
map7d1a	1.63447e-05	1.36042	0.316	0.243	0.604641	Chondrocyte 1	map7d1a
ipo41	1.64278e-05	1.32953	0.148	0.089	0.607712	Chondrocyte 1	ipo4
si:ch211-163l21.111	1.66724e-05	1.1127	0.122	0.066	0.616762	Chondrocyte 1	si:ch211-163l21.11
eva1ba1	1.66739e-05	0.603612	0.301	0.229	0.616818	Chondrocyte 1	eva1ba
metap11	1.69116e-05	3.82448	0.397	0.34	0.625611	Chondrocyte 1	metap1
eprs	1.71108e-05	10.2506	0.234	0.167	0.63298	Chondrocyte 1	eprs
noc2l1	1.71853e-05	2.01402	0.4	0.331	0.635736	Chondrocyte 1	noc2l
sorl11	1.74314e-05	0.879866	0.246	0.176	0.644841	Chondrocyte 1	sorl1
LOC1039103631	1.74528e-05	0.468019	0.156	0.091	0.64563	Chondrocyte 1	LOC103910363
rrp36	1.76917e-05	2.36772	0.28	0.21	0.654468	Chondrocyte 1	rrp36
fryl2	1.78207e-05	1.54354	0.309	0.24	0.659243	Chondrocyte 1	fryl
atxn7l2a1	1.80135e-05	0.140119	0.033	0.1	0.666374	Chondrocyte 1	atxn7l2a
tbc1d22a1	1.80909e-05	4.23957	0.218	0.153	0.669235	Chondrocyte 1	tbc1d22a
snrpd21	1.80991e-05	2.23578	0.445	0.387	0.669542	Chondrocyte 1	snrpd2
foxp1b3	1.81796e-05	0.98893	0.495	0.404	0.672517	Chondrocyte 1	foxp1b
gpx7	1.81961e-05	1.79457	0.122	0.068	0.673127	Chondrocyte 1	gpx7
zgc:153409	1.82302e-05	3.89647	0.684	0.674	0.674391	Chondrocyte 1	zgc:153409
sumo3a2	1.86546e-05	1.85386	0.435	0.378	0.690088	Chondrocyte 1	sumo3a
tmbim1a1	1.9705e-05	1.61937	0.191	0.126	0.728948	Chondrocyte 1	tmbim1a
wdr442	1.9712e-05	1.32154	0.144	0.084	0.729207	Chondrocyte 1	wdr44
mrpl572	1.98206e-05	1.58201	0.325	0.262	0.733223	Chondrocyte 1	mrpl57
colgalt1	1.98758e-05	1.07181	0.182	0.117	0.735266	Chondrocyte 1	colgalt1
prr13	1.99011e-05	1.37235	0.261	0.193	0.736201	Chondrocyte 1	prr13
kcnq2a	2.00248e-05	1.83645	0.115	0.064	0.740779	Chondrocyte 1	kcnq2a
naa38	2.01149e-05	1.65177	0.199	0.135	0.74411	Chondrocyte 1	naa38
si:ch211-185a18.2	2.01714e-05	2.92644	0.144	0.088	0.746202	Chondrocyte 1	si:ch211-185a18.2
ddx271	2.02482e-05	1.98124	0.421	0.36	0.74904	Chondrocyte 1	ddx27
tomm402	2.08535e-05	1.12309	0.414	0.348	0.771432	Chondrocyte 1	tomm40
mrpl321	2.16641e-05	1.28445	0.366	0.303	0.80142	Chondrocyte 1	mrpl32
impad1	2.17883e-05	4.15165	0.189	0.126	0.806015	Chondrocyte 1	impad1
si:ch211-85n16.3	2.18438e-05	2.21048	0.165	0.107	0.808068	Chondrocyte 1	si:ch211-85n16.3
timm17a1	2.23193e-05	1.19812	0.376	0.304	0.825659	Chondrocyte 1	timm17a
dbt1	2.28574e-05	1.38482	0.242	0.176	0.845565	Chondrocyte 1	dbt
hspa91	2.30357e-05	0.451371	0.505	0.448	0.852161	Chondrocyte 1	hspa9
grwd12	2.37671e-05	1.89878	0.548	0.489	0.879216	Chondrocyte 1	grwd1
rbm24a	2.3812e-05	1.68742	0.036	0.102	0.880878	Chondrocyte 1	rbm24a
lsm12b1	2.40689e-05	4.51815	0.526	0.511	0.890382	Chondrocyte 1	lsm12b
tmem131	2.41563e-05	1.24997	0.376	0.311	0.893612	Chondrocyte 1	tmem131
acin1b1	2.42862e-05	4.05771	0.366	0.298	0.89842	Chondrocyte 1	acin1b
adi11	2.4386e-05	2.33058	0.301	0.237	0.902111	Chondrocyte 1	adi1
akt2l	2.48349e-05	1.55992	0.239	0.172	0.918719	Chondrocyte 1	akt2l
rrp12	2.52386e-05	0.670625	0.287	0.217	0.933652	Chondrocyte 1	rrp12
hsd17b10	2.64113e-05	1.57282	0.23	0.166	0.977035	Chondrocyte 1	hsd17b10
vdac2	2.6815e-05	42.389	0.763	0.712	0.991968	Chondrocyte 1	vdac2
pvalb5	2.68199e-05	522.371	0.38	0.32	0.992149	Chondrocyte 1	pvalb5
zbtb10	2.68561e-05	5.69336	0.081	0.164	0.993488	Chondrocyte 1	zbtb10
zgc:158463	0.00603564	299.206	0.935	0.915	1	Chondrocyte 1	zgc:158463
tubb4b	0.000182047	46.7341	0.888	0.829	1	Chondrocyte 1	tubb4b
ppiab	4.0818e-05	45.2217	0.856	0.815	1	Chondrocyte 1	ppiab
stmn1a	0.00386295	42.0911	0.156	0.225	1	Chondrocyte 1	stmn1a
elavl4	0.00820307	37.0371	0.117	0.177	1	Chondrocyte 1	elavl4
cirbpb	0.00983196	35.1229	0.962	0.891	1	Chondrocyte 1	cirbpb
atf3	0.00899703	33.7504	0.536	0.608	1	Chondrocyte 1	atf3
calm1a	0.00192425	33.7242	0.639	0.628	1	Chondrocyte 1	calm1a
hmgb2a	0.000348352	27.7601	0.624	0.571	1	Chondrocyte 1	hmgb2a
h1f0	3.38241e-05	26.1864	0.397	0.332	1	Chondrocyte 1	h1f0
sesn1	0.000260151	25.0886	0.354	0.292	1	Chondrocyte 1	sesn1
rabac1	9.82087e-05	24.3578	0.344	0.281	1	Chondrocyte 1	rabac1
tuba8l	8.8448e-05	18.1357	0.696	0.664	1	Chondrocyte 1	tuba8l
hyou1	0.0021877	16.0642	0.328	0.271	1	Chondrocyte 1	hyou1
nova2	0.00515365	15.2531	0.124	0.19	1	Chondrocyte 1	nova2
slc6a9	0.000204782	14.7403	0.067	0.136	1	Chondrocyte 1	slc6a9
klhl24b	0.00800262	14.6874	0.144	0.206	1	Chondrocyte 1	klhl24b
rbms1b	0.000157874	14.4174	0.565	0.516	1	Chondrocyte 1	rbms1b
si:ch211-161c3.6	0.000317237	14.3836	0.079	0.148	1	Chondrocyte 1	si:ch211-161c3.6
mybbp1a	0.000630088	13.7783	0.421	0.375	1	Chondrocyte 1	mybbp1a
npm1a	0.0020338	13.3885	0.739	0.699	1	Chondrocyte 1	npm1a
runx3	0.00237361	12.818	0.282	0.368	1	Chondrocyte 1	runx3
brdt	4.05385e-05	12.4584	0.787	0.735	1	Chondrocyte 1	brdt
arfrp1	0.000433741	12.3188	0.189	0.135	1	Chondrocyte 1	arfrp1
tsc22d1	0.00422329	12.1102	0.452	0.425	1	Chondrocyte 1	tsc22d1
manf	0.00452028	12.0934	0.273	0.232	1	Chondrocyte 1	manf
epcam	3.55878e-05	11.4954	0.196	0.138	1	Chondrocyte 1	epcam
gosr1	4.97934e-05	10.7526	0.213	0.152	1	Chondrocyte 1	gosr1
mrc2	0.000380245	10.4871	0.474	0.41	1	Chondrocyte 1	mrc2
eif4a1a	0.000342436	10.0447	0.708	0.655	1	Chondrocyte 1	eif4a1a
XLOC-042971	0.00238268	9.90876	0.311	0.251	1	Chondrocyte 1	XLOC-042971
hnrnpa0l	0.00695563	9.21927	0.856	0.798	1	Chondrocyte 1	hnrnpa0l
golga4	0.000527611	8.9464	0.28	0.224	1	Chondrocyte 1	golga4
ptprub	0.000188413	8.90178	0.077	0.149	1	Chondrocyte 1	ptprub
notch1a	9.31794e-05	8.40814	0.043	0.105	1	Chondrocyte 1	notch1a
higd1a	0.00037955	8.04575	0.727	0.672	1	Chondrocyte 1	higd1a
hes6	7.95254e-05	7.56442	0.043	0.106	1	Chondrocyte 1	hes6
cbx5	0.00404674	7.19224	0.464	0.435	1	Chondrocyte 1	cbx5
sec61a1l	6.63046e-05	7.05158	0.304	0.238	1	Chondrocyte 1	sec61a1l
nid1a1	2.9857e-05	6.77023	0.383	0.31	1	Chondrocyte 1	nid1a
etv5a	0.000919886	6.6999	0.34	0.294	1	Chondrocyte 1	etv5a
ndrg3a	0.00145619	6.66361	0.132	0.206	1	Chondrocyte 1	ndrg3a
itm2cb	0.00105635	6.48079	0.069	0.129	1	Chondrocyte 1	itm2cb
ywhabl	0.00265201	6.24246	0.584	0.583	1	Chondrocyte 1	ywhabl
prelid3b	0.00672865	6.22303	0.868	0.804	1	Chondrocyte 1	prelid3b
timmdc1	0.000197584	6.21441	0.232	0.176	1	Chondrocyte 1	timmdc1
eppk11	0.00112965	6.01578	0.323	0.27	1	Chondrocyte 1	eppk1
rap1b	0.00286906	5.99554	0.354	0.469	1	Chondrocyte 1	rap1b
capgb	0.000360634	5.83839	0.115	0.072	1	Chondrocyte 1	capgb
hells	0.00527345	5.81386	0.079	0.128	1	Chondrocyte 1	hells
lima1a	0.000444404	5.76488	0.081	0.15	1	Chondrocyte 1	lima1a
sox4b1	0.00016998	5.71833	0.096	0.174	1	Chondrocyte 1	sox4b
vdrb	0.000103563	5.6293	0.608	0.564	1	Chondrocyte 1	vdrb
pabpn1	7.19908e-05	5.28291	0.608	0.591	1	Chondrocyte 1	pabpn1
eno3	0.00178175	5.18729	0.366	0.331	1	Chondrocyte 1	eno3
dkc11	0.000908602	5.08723	0.514	0.47	1	Chondrocyte 1	dkc1
pcbp4	5.92567e-05	4.96531	0.043	0.108	1	Chondrocyte 1	pcbp4
nop581	0.00717733	4.94641	0.589	0.577	1	Chondrocyte 1	nop58
mpped2	0.00534283	4.84768	0.077	0.128	1	Chondrocyte 1	mpped2
snrpf	0.00233978	4.79585	0.522	0.525	1	Chondrocyte 1	snrpf
chd4b1	0.000397125	4.74517	0.517	0.498	1	Chondrocyte 1	chd4b
epas1a	0.00078386	4.71601	0.055	0.111	1	Chondrocyte 1	epas1a
rhoaa	6.01038e-05	4.69475	0.524	0.51	1	Chondrocyte 1	rhoaa
crybg1b1	5.60503e-05	4.62696	0.108	0.195	1	Chondrocyte 1	crybg1b
creb1a	0.000195018	4.54889	0.435	0.385	1	Chondrocyte 1	creb1a
si:ch211-195b15.8	0.00240199	4.35579	0.1	0.164	1	Chondrocyte 1	si:ch211-195b15.8
srebf2	0.000486429	4.27977	0.179	0.131	1	Chondrocyte 1	srebf2
trps12	0.00184395	4.19354	0.476	0.42	1	Chondrocyte 1	trps1
cap11	0.00297515	4.17952	0.299	0.255	1	Chondrocyte 1	cap1
dok41	0.000315516	4.12899	0.055	0.116	1	Chondrocyte 1	dok4
si:dkey-33c12.4	8.6035e-05	4.07968	0.478	0.456	1	Chondrocyte 1	si:dkey-33c12.4
magi3a	0.00484262	4.04905	0.108	0.072	1	Chondrocyte 1	magi3a
psma11	0.000801244	4.0191	0.553	0.515	1	Chondrocyte 1	psma1
ywhae1	0.00160544	4.00448	0.505	0.495	1	Chondrocyte 1	ywhae1
plpp5	0.00501215	3.94894	0.196	0.158	1	Chondrocyte 1	plpp5
sarnp2	0.00236901	3.93024	0.486	0.45	1	Chondrocyte 1	sarnp
fcf1	0.000146042	3.90509	0.206	0.149	1	Chondrocyte 1	fcf1
znrf3	0.00643822	3.82039	0.139	0.201	1	Chondrocyte 1	znrf3
hivep3b	9.26857e-05	3.80565	0.222	0.164	1	Chondrocyte 1	hivep3b
scube32	0.000395791	3.77077	0.11	0.189	1	Chondrocyte 1	scube3
zgc:56676	0.0032088	3.72193	0.524	0.466	1	Chondrocyte 1	zgc:56676
hdac11	0.00903245	3.70347	0.488	0.467	1	Chondrocyte 1	hdac1
hikeshi1	0.000469781	3.68282	0.289	0.236	1	Chondrocyte 1	hikeshi
lama41	0.00341532	3.65504	0.222	0.303	1	Chondrocyte 1	lama4
si:dkey-28b4.7	0.000602851	3.63584	0.402	0.355	1	Chondrocyte 1	si:dkey-28b4.7
[truncated: 27,198 more rows]
