# Supplementary material for: Gene regulatory programs underlying diversification of facial ligaments and tendons in zebrafish
Source: Development. 2026 Feb 5;153(2):dev205045. doi: 10.1242/dev.205045 (PMC12912267; doi:10.1242/dev.205045)
Supplement: Table S2. Genomic coordinates of tested DARs [file develop-153-205045-TableS2.xlsx]

## Sheet: Sheet1
thbs4a-p1	>GRCz11: chromosome 5:51926521-51927410	GTCTTGTGTATTCTATAGTCTGTGCTTTAATTCAGGTCTTATTTTGTCAACTTTTTGTCCTCTTCTCTGCTGCAGTAACATTTCACGTGTCATCCGGCTGCTAAGTGGCCAAAGACACATTTTTATTCATAGAAATGGGGTGATGTGTTTTAAATATACTTTTTGCCCTTCGGGCCTGTTTTCTATCTGGATTTTCCAGAGCTTAGGTCATTTTTATGAGGAAAAACAGAAGCTACTGTGTTTTAAAAGCTCAAATTAGAGCGCTCTTTAGTTTGCGCGGGTCATGTAAAACTGAAGTGACCTGTAAAGATATTAGCTGCATTTACTGCACCACACTGATCATTTTCTTTTAAATGCACAATTATTCCTTCCAGTCTGAAATGTGTAAAATCGAGTCCA…
sparc-p1	>GRCz11: chromosome 14:25959267-25959899	TTTTTGATCTGATAACGATGCACAGATAATCTACAGTGGCTGACTGCAAATGTAGCATGTTTTTCAGATGCTCAGCACGTTTTTTTTTCTTTCTTTTTTGGAGAGAGAGTGTCAAATTGTTGAATACTCTAAAAAAATCCAGTCTGAAATTCCAGAGCTCATCCCACTGTACAGTCTGTAAGTTTTGTGTGTCCAGACAAACAGGCTAAAGCAAATGAGCTCTCTCTTTCCATTCTACAAACGTCCAGCCAGGTCTAAGCAGTTTACTCTGCTATAGATTGGTCATGTCTGTACTTTCTGAGTGTACAGAGCAGTAAGGAGAGAAACATCTGGATGAGACAACGCTGGAAAAAAATAGTTTCTCTGCAACGTGGCATTTTCCATTCTGGCCTCTGCAGA…
six2a-p2	>GRCz11: chromosome 13:10229987-10230624	CAATTAGTTATCTATTTCGCGCGGAATTTTAATGCATTCAGTTTTTTAATTACTGTGGGTGTCTTGTTTTTCTTCCACCGAACCGCACGCTGACACCACACGTCTGGGTTTAATTCTTACTATTCCCGCTTAACATGACATGTCTGAAAGAATGTAACTCATCTGGTCTTATGGTGCAAGCCGCGGAGCAGCCGCGCACTGCCGCCACCCTGCGCTTTCCAGAGAGGAAAAAACATCTTGCAATAATCAGTCCAATTAGTGGAGGTCGCGGCTGCGCGCTCTCCGGTTAGCTGTGGGAGGTTGTCAAAACAGGGGGCGGCTATTAGACGAAACGCGATCCCCATTCATCAGCATTGTAATAATCACCATGCAGACGAGCAGCGCAGGTCCTACGAAGCT…
scxa-p3	>GRCz11: chromosome 19:2992305-2993009	AAAAGGTTATTTCTAAATAACAACAAAAATAATAATAATAATAATAATAATAATAATAATAATAATAATAATAAGAGTCTCACTAAACACACTACAGCAGGTTATAACTACAGTAAAAAGAGAAAAAGTCCAAATACTTGGAGTCAGTGGGCATACACATACACACACAAAAAAAAAATAACACGTGTAGATGGACTGTTCTCAATTAGGTCTTCCGGCCTTCATATTACAATGGAAGAAACCAAGTCAGAGTCTCAGTAGTTTGGGCCTGTTTATATGCTTTACGCACTGTAAATGCACCCGGGAGAAAACACGTCATAAAAGCGAACAGGGCAGGAGCGCTTTAACAACGGAAAAGTCTCGATTTCGACATGAGAACAAAGGCAGCTGCTGGTCTAA…
meox1-p1	>GRCz11: chromosome 12:27464344-27464957	CTTAAAGATAAATAACTTTCCCCAATTGTGCTTTCGATTGAATTGGCTAAAACAGCAGGACAATATATAGGTTATGAGCGGCATGTAAAAATGATTAGTTCGAATACATCATCAGGCCCTCTACTATAACAATGCATCCAGGCCTTATAGTCTAATGTGGGGAATAAATATACCCTTTCCTTCTCGAAGTTACCTTAATGTAACCCTACATCACTTGCGGTCGAAACAAGCCAGACCACGTCTGTAATATAACTTGCCTGCGATCCCACTTCTACATTCTTATCCATTGACATTTTCCTGTCGTTAAGCAGTAACAGGATCTCCACCGAACACACTCTCTATTTGACTGGAGAGAAATTCACCATCGTGAAAATATTCATCACTGTGGCTCAGGTTTTC…
cilp-p1	>GRCz11: chromosome 7:31447742-31448862	CTTTGCCACAATATACTATTTAAAATCAAGCTTTTGTAATTTCACCAAAGTTTGCTTCATCTCTCATAATCCAGATGGTTTCCTTTTCTTGTGCAATATATCTGGTCAATTATTCAGTTTTCATAAGTATGTCTCTTTTCCAGGCTATTCAGGCAAAACGAATCCTGACCAAGTAATGGCTAAAATCAGTGTGGAATGGAATCATACCGGGACAGTGTGCTGGGGTTCTTGAGGAAGCTTGACTTAATGTCTGCACCAGTGAAAGTATGCAGAGCAGCTTCTGGTAGGGTCATTATGGGGCCTGGACCACAGGAAGAGCATGTTAACCTCTTTCGACTTGCCATTCAGAATAATGTGCACGTTCCCTGAAGTGGCTAAAAACTTCACACATGATTCACT…
fgfrl1a-p1	>GRCz11: chromosome 14:17460715-17462527	ATTTTCAGGCCTGTCAGCTCTTTGAAGCTGTCGGCGGGGTGGTTTGATCTGAGAATGTACACAGTTTAACACTCCTGCAGGAGAGGTTCCAGTCCAGGCAAAGAAAAAAGCAGCTCATTGCTGGGCTAACAGCTTAATTACTATGGCTCTAACCCTTCAGCGAGCCCCAGAAGTACGGTCACTCTAAACATAACTCTTTTGTTTTGGGCTCGCTTTTATTGTGCGCACATTTTCGTTGGCACCTTAACAGGAGTTGCAGGATTACACATGGCTTGCTGTTTTAATATCATCCATAAATGTAGTCTGCATGTCAAGAAACTGCTCCAGAGCTTCATAACATATATGATGTTCTGTGAAGTGCAGGCATACTTCAAGACTTCACAACGTCCATAAAGGTGT…
ucmaa-p1	>GRCz11: chromosome 4:7838865-7839464	CATTTCATACCTACAGCCAGCCATGGATATTGATATTATTATGCTCAAGAATGTCTGTATCAGTAAGTAAAACTGACAGAAAGGAAAAGAATTAGAGTAACTACTAGCAGACAGGGAATGTCAGGAAATGAGAAACAGACATGCTGATTGTTTAAAAGAAGAGATTACCAGCTATATATATTTAGTGCTTCTTAGATTGCCATCTGTTTGTCTCTCAATGAAATGTATCAAGGAAAACCTCCATATTGAATCAATGATTTTCCCCTTTATGGGCTGGTTTGGCTATAGGGTGTGCATGTGCATTTATGAGGCATTTTTCATGCTGCGTAAATGGATTCCTGCGAGTCTGGATTCAATCCAGGTATTTTCTTCAGCTCTGAGTCTCCATAAAGCAGACAC…
